# Supplementary material for: Urine MicroRNA as Potential Biomarkers of Autosomal Dominant Polycystic Kidney Disease Progression: Description of miRNA Profiles at Baseline
Source: PLoS One. 2014 Jan 29;9(1):e86856. doi: 10.1371/journal.pone.0086856 (PMC3906110; doi:10.1371/journal.pone.0086856)
Supplement: File S1 — Contains. Table S1. Small RNA annotation categories across types of study samples, given as percentage of all post-filtering reads. Table S2. Tuschl lab miRNA group definitions. Table S3. Merged mature miRNA profiles of primary kidney cell cultures. Table S4. miRNA precursor (cistron) cluster profiles of primary kidney cell cultures. Table S5. miRNA sequence family profiles of primary kidney cell cultures. Table S6. Merged mature miRNA profiles of pooled primary and immortalized kidney cell cultures. Table S7. miRNA precursor (cistron) profiles of pooled primary and immortalized kidney cell cultures. Table S8. miRNA sequence family profiles of pooled primary and immortalized kidney cell cultures. Table S9. Merged mature miRNA profiles of patients' urine sediment cells. Table S10. iRNA precursor (cistron) cluster profiles of patients' urine sediment cells. Table S11. miRNA sequence family profiles of patients' urine sediment cells. Table S12. merged mature miRNA profiles of patients' urine exosome preparations. Table S13. miRNA precursor (cistron) cluster profiles of patients' urine exosome preparations. Table S14. miRNA sequence family profiles of patients' urine exosome preparations. Table S15. miRNA sequence variants in profiles generated from primary kidney cell cultures. Table S16. miRNA sequence variants in profiles generated from patients' urine sediment cells. (XLS) [file pone.0086856.s005.xls]

## Sheet: Table S1
Table S1: Small RNA annotation categories across types of study samples, given as percentage of all post-filtering reads
	Type of specimen	miRNA	rRNA	tRNA	repeat RNA	calibrator	other*	none†
	primary cultures	48, 42-56	7, 5-11	4, 3-7	1.2, 0.5-1.6	22, 17-35	1.7, 1.4-2.6	6, 4-11
	sediment cells	25, 13-38	10, 6-14	7, 5-10	8, 11-15	9, 5-13	1.2, 1.7-2.1	27, 19-37
	urine UF retentates	3.4, 1.8-7.1	1.0, 0.3-3.0	0.6, 0.2-2.6	14, 8-28	0.2, 0.1-0.4	0.3, 0.1-0.4	72, 59-80
*, ‘Other’ category includes doubtful miRNA (miRNA without sufficient read evidence; PMID 21586611), piRNA, snRNA, snoRNA, miscRNA and synthetic size markers.
†, Lower relative miRNA content was accompanied by higher rates of non-mapping RNA sequences in biofluid specimens compared to primary cell cultures. Biospecimens had low input of total RNA and, therefore, a higher incidence of adapter-adapter byproducts that are classified as unmappable reads. These byproducts were filtered out from further analysis. The higher amount of input total RNA from cul…

## Sheet: Table S2
Table S2: Tuschl lab miRNA group definitions
miR name	Genomic cluster	Sequence family	Merged mature miR name
hsa-let-7a-1	cluster-hsa-mir-98(13)	sf-hsa-let-7a-1(12)	hsa-let-7a(3)
hsa-let-7a-1*	cluster-hsa-mir-98(13)	sf-hsa-let-7a-1*(11)	hsa-let-7a*(2)
hsa-let-7a-2	cluster-hsa-mir-98(13)	sf-hsa-let-7a-1(12)	hsa-let-7a(3)
hsa-let-7a-2*	cluster-hsa-mir-98(13)	sf-hsa-let-7a-1*(11)	hsa-let-7a-2*
hsa-let-7a-3	cluster-hsa-mir-98(13)	sf-hsa-let-7a-1(12)	hsa-let-7a(3)
hsa-let-7a-3*	cluster-hsa-mir-98(13)	sf-hsa-let-7a-1*(11)	hsa-let-7a*(2)
hsa-let-7b	cluster-hsa-mir-98(13)	sf-hsa-let-7a-1(12)	hsa-let-7b
hsa-let-7b*	cluster-hsa-mir-98(13)	sf-hsa-let-7a-1*(11)	hsa-let-7b*
hsa-let-7c	cluster-hsa-mir-98(13)	sf-hsa-let-7a-1(12)	hsa-let-7c
hsa-let-7c*	cluster-hsa-mir-98(13)	sf-hsa-let-7a-1*(11)	hsa-let-7c*
hsa-let-7d	cluster-hsa-mir-98(13)	sf-hsa-let-7a-1(12)	hsa-let-7d
hsa-let-7d*	cluster-hsa-mir-98(13)	sf-hsa-let-7a-1*(11)	hsa-let-7d*
hsa-let-7e	cluster-hsa-mir-99b(3)	sf-hsa-let-7a-1(12)	hsa-let-7e
hsa-let-7e*	cluster-hsa-mir-99b(3)	sf-hsa-let-7a-1*(11)	hsa-let-7e*
hsa-let-7f-1	cluster-hsa-mir-98(13)	sf-hsa-let-7a-1(12)	hsa-let-7f(2)
hsa-let-7f-1*	cluster-hsa-mir-98(13)	sf-hsa-let-7a-1*(11)	hsa-let-7f-1*
hsa-let-7f-2	cluster-hsa-mir-98(13)	sf-hsa-let-7a-1(12)	hsa-let-7f(2)
hsa-let-7f-2*	cluster-hsa-mir-98(13)	sf-hsa-let-7a-1*(11)	hsa-let-7f-2*
hsa-let-7g	cluster-hsa-mir-135a-1(3)	sf-hsa-let-7a-1(12)	hsa-let-7g
hsa-let-7g*	cluster-hsa-mir-135a-1(3)	sf-hsa-let-7a-1*(11)	hsa-let-7g*
hsa-let-7i	cluster-hsa-let-7i(1)	sf-hsa-let-7a-1(12)	hsa-let-7i
hsa-let-7i*	cluster-hsa-let-7i(1)	sf-hsa-let-7i*(1)	hsa-let-7i*
hsa-miR-1-1	cluster-hsa-mir-1-1(4)	sf-hsa-miR-1-1(3)	hsa-miR-1(2)
hsa-miR-1-1*	cluster-hsa-mir-1-1(4)	sf-hsa-miR-1-1*(3)	hsa-miR-1-1*
hsa-miR-1-2	cluster-hsa-mir-1-1(4)	sf-hsa-miR-1-1(3)	hsa-miR-1(2)
hsa-miR-1-2*	cluster-hsa-mir-1-1(4)	sf-hsa-miR-1-1*(3)	hsa-miR-1-2*
hsa-miR-100	cluster-hsa-mir-98(13)	sf-hsa-miR-99a(3)	hsa-miR-100
hsa-miR-100*	cluster-hsa-mir-98(13)	sf-hsa-miR-99a*(2)	hsa-miR-100*
hsa-miR-101-1	cluster-hsa-mir-101-1(2)	sf-hsa-miR-101-1(2)	hsa-miR-101(2)
hsa-miR-101-1*	cluster-hsa-mir-101-1(2)	sf-hsa-miR-101-1*(2)	hsa-miR-101-1*
hsa-miR-101-2	cluster-hsa-mir-101-1(2)	sf-hsa-miR-101-1(2)	hsa-miR-101(2)
hsa-miR-101-2*	cluster-hsa-mir-101-1(2)	sf-hsa-miR-101-1*(2)	hsa-miR-101-2*
hsa-miR-103-1	cluster-hsa-mir-103-1(2)	sf-hsa-miR-103-1(3)	hsa-miR-103(2)
hsa-miR-103-1*	cluster-hsa-mir-103-1(2)	sf-hsa-miR-103-1*(3)	hsa-miR-103-1*
hsa-miR-103-2	cluster-hsa-mir-103-1(2)	sf-hsa-miR-103-1(3)	hsa-miR-103(2)
hsa-miR-103-2*	cluster-hsa-mir-103-1(2)	sf-hsa-miR-103-1*(3)	hsa-miR-103-2*
hsa-miR-105-1	cluster-hsa-mir-105-1(3)	sf-hsa-miR-105-1(2)	hsa-miR-105(2)
hsa-miR-105-1*	cluster-hsa-mir-105-1(3)	sf-hsa-miR-105-1*(2)	hsa-miR-105*(2)
hsa-miR-105-2	cluster-hsa-mir-105-1(3)	sf-hsa-miR-105-1(2)	hsa-miR-105(2)
hsa-miR-105-2*	cluster-hsa-mir-105-1(3)	sf-hsa-miR-105-1*(2)	hsa-miR-105*(2)
hsa-miR-106a	cluster-hsa-mir-17(12)	sf-hsa-miR-17(8)	hsa-miR-106a
hsa-miR-106a*	cluster-hsa-mir-17(12)	sf-hsa-miR-17*(3)	hsa-miR-106a*
hsa-miR-106b	cluster-hsa-mir-25(3)	sf-hsa-miR-17(8)	hsa-miR-106b
hsa-miR-106b*	cluster-hsa-mir-25(3)	sf-hsa-miR-106b*(1)	hsa-miR-106b*
hsa-miR-107	cluster-hsa-mir-107(1)	sf-hsa-miR-103-1(3)	hsa-miR-107
hsa-miR-107*	cluster-hsa-mir-107(1)	sf-hsa-miR-103-1*(3)	hsa-miR-107*
hsa-miR-10a	cluster-hsa-mir-10a(1)	sf-hsa-miR-10a(2)	hsa-miR-10a
hsa-miR-10a*	cluster-hsa-mir-10a(1)	sf-hsa-miR-10a*(2)	hsa-miR-10a*
hsa-miR-10b	cluster-hsa-mir-10b(1)	sf-hsa-miR-10a(2)	hsa-miR-10b
hsa-miR-10b*	cluster-hsa-mir-10b(1)	sf-hsa-miR-10a*(2)	hsa-miR-10b*
hsa-miR-1179	cluster-hsa-mir-1179(1)	sf-hsa-miR-1179(1)	hsa-miR-1179
hsa-miR-1179*	cluster-hsa-mir-1179(1)	sf-hsa-miR-1179*(1)	hsa-miR-1179*
hsa-miR-1180	cluster-hsa-mir-1180(1)	sf-hsa-miR-1180(1)	hsa-miR-1180
hsa-miR-1180*	cluster-hsa-mir-1180(1)	sf-hsa-miR-1180*(1)	hsa-miR-1180*
hsa-miR-1185-1-3p	cluster-hsa-mir-134(41)	sf-hsa-miR-381(3)	hsa-miR-1185-1-3p
hsa-miR-1185-1-5p	cluster-hsa-mir-134(41)	sf-hsa-miR-1185-1-5p(2)	hsa-miR-1185-5p(2)
hsa-miR-1185-2-3p	cluster-hsa-mir-134(41)	sf-hsa-miR-381(3)	hsa-miR-1185-2-3p
hsa-miR-1185-2-5p	cluster-hsa-mir-134(41)	sf-hsa-miR-1185-1-5p(2)	hsa-miR-1185-5p(2)
hsa-miR-1193-3p	cluster-hsa-mir-134(41)	sf-hsa-miR-1193-3p(1)	hsa-miR-1193-3p
hsa-miR-1193-5p	cluster-hsa-mir-134(41)	sf-hsa-miR-1193-5p(1)	hsa-miR-1193-5p
hsa-miR-1197	cluster-hsa-mir-134(41)	sf-hsa-miR-1197(1)	hsa-miR-1197
hsa-miR-1197*	cluster-hsa-mir-134(41)	sf-hsa-miR-1197*(1)	hsa-miR-1197*
hsa-miR-122	cluster-hsa-mir-122(1)	sf-hsa-miR-122(1)	hsa-miR-122
hsa-miR-122*	cluster-hsa-mir-122(1)	sf-hsa-miR-122*(1)	hsa-miR-122*
hsa-miR-124-1	cluster-hsa-mir-124-1(3)	sf-hsa-miR-124-1(3)	hsa-miR-124(3)
hsa-miR-124-1*	cluster-hsa-mir-124-1(3)	sf-hsa-miR-124-1*(3)	hsa-miR-124*(3)
hsa-miR-124-2	cluster-hsa-mir-124-1(3)	sf-hsa-miR-124-1(3)	hsa-miR-124(3)
hsa-miR-124-2*	cluster-hsa-mir-124-1(3)	sf-hsa-miR-124-1*(3)	hsa-miR-124*(3)
hsa-miR-124-3	cluster-hsa-mir-124-1(3)	sf-hsa-miR-124-1(3)	hsa-miR-124(3)
hsa-miR-124-3*	cluster-hsa-mir-124-1(3)	sf-hsa-miR-124-1*(3)	hsa-miR-124*(3)
hsa-miR-1245-3p	cluster-hsa-mir-1245(1)	sf-hsa-miR-1245-3p(1)	hsa-miR-1245-3p
hsa-miR-1245-5p	cluster-hsa-mir-1245(1)	sf-hsa-miR-1245-5p(1)	hsa-miR-1245-5p
hsa-miR-1247	cluster-hsa-mir-1247(1)	sf-hsa-miR-1247(1)	hsa-miR-1247
hsa-miR-1247*	cluster-hsa-mir-1247(1)	sf-hsa-miR-1247*(1)	hsa-miR-1247*
hsa-miR-1249	cluster-hsa-mir-1249(1)	sf-hsa-miR-1249(1)	hsa-miR-1249
hsa-miR-1249*	cluster-hsa-mir-1249(1)	sf-hsa-miR-1249*(1)	hsa-miR-1249*
hsa-miR-1250	cluster-hsa-mir-1250(1)	sf-hsa-miR-1250(1)	hsa-miR-1250
hsa-miR-1250*	cluster-hsa-mir-1250(1)	sf-hsa-miR-1250*(1)	hsa-miR-1250*
hsa-miR-1251	cluster-hsa-mir-1251(1)	sf-hsa-miR-1251(1)	hsa-miR-1251
hsa-miR-1251*	cluster-hsa-mir-1251(1)	sf-hsa-miR-1251*(1)	hsa-miR-1251*
hsa-miR-1252	cluster-hsa-mir-1252(1)	sf-hsa-miR-1252(1)	hsa-miR-1252
hsa-miR-1252*	cluster-hsa-mir-1252(1)	sf-hsa-miR-1252*(1)	hsa-miR-1252*
hsa-miR-1255a-3p	cluster-hsa-mir-1255a(1)	sf-hsa-miR-1255a-3p(1)	hsa-miR-1255a-3p
hsa-miR-1255a-5p	cluster-hsa-mir-1255a(1)	sf-hsa-miR-1255a-5p(2)	hsa-miR-1255a-5p
hsa-miR-1255b	cluster-hsa-mir-1255b(1)	sf-hsa-miR-1255a-5p(2)	hsa-miR-1255b
hsa-miR-1255b*	cluster-hsa-mir-1255b(1)	sf-hsa-miR-1255b*(1)	hsa-miR-1255b*
hsa-miR-1256-3p	cluster-hsa-mir-1256(1)	sf-hsa-miR-1256-3p(1)	hsa-miR-1256-3p
hsa-miR-1256-5p	cluster-hsa-mir-1256(1)	sf-hsa-miR-1256-5p(1)	hsa-miR-1256-5p
hsa-miR-1258-3p	cluster-hsa-mir-1258(1)	sf-hsa-miR-1258-3p(1)	hsa-miR-1258-3p
hsa-miR-1258-5p	cluster-hsa-mir-1258(1)	sf-hsa-miR-1258-5p(1)	hsa-miR-1258-5p
hsa-miR-125a	cluster-hsa-mir-99b(3)	sf-hsa-miR-125a(3)	hsa-miR-125a
hsa-miR-125a*	cluster-hsa-mir-99b(3)	sf-hsa-miR-125a*(1)	hsa-miR-125a*
hsa-miR-125b-1	cluster-hsa-mir-98(13)	sf-hsa-miR-125a(3)	hsa-miR-125b(2)
hsa-miR-125b-1*	cluster-hsa-mir-98(13)	sf-hsa-miR-125b-1*(1)	hsa-miR-125b-1*
hsa-miR-125b-2	cluster-hsa-mir-98(13)	sf-hsa-miR-125a(3)	hsa-miR-125b(2)
hsa-miR-125b-2*	cluster-hsa-mir-98(13)	sf-hsa-miR-125b-2*(1)	hsa-miR-125b-2*
hsa-miR-126	cluster-hsa-mir-126(1)	sf-hsa-miR-126(1)	hsa-miR-126
hsa-miR-126*	cluster-hsa-mir-126(1)	sf-hsa-miR-126*(1)	hsa-miR-126*
hsa-miR-1263-3p	cluster-hsa-mir-1263(1)	sf-hsa-miR-1263-3p(1)	hsa-miR-1263-3p
hsa-miR-1263-5p	cluster-hsa-mir-1263(1)	sf-hsa-miR-1263-5p(1)	hsa-miR-1263-5p
hsa-miR-1264	cluster-hsa-mir-1264(2)	sf-hsa-miR-1264(1)	hsa-miR-1264
hsa-miR-1264*	cluster-hsa-mir-1264(2)	sf-hsa-miR-1264*(1)	hsa-miR-1264*
hsa-miR-1266	cluster-hsa-mir-1266(1)	sf-hsa-miR-1266(1)	hsa-miR-1266
hsa-miR-1266*	cluster-hsa-mir-1266(1)	sf-hsa-miR-1266*(1)	hsa-miR-1266*
hsa-miR-1269	cluster-hsa-mir-1269(1)	sf-hsa-miR-1269(1)	hsa-miR-1269
hsa-miR-1269*	cluster-hsa-mir-1269(1)	sf-hsa-miR-1269*(1)	hsa-miR-1269*
hsa-miR-127-3p	cluster-hsa-mir-127(8)	sf-hsa-miR-127-3p(1)	hsa-miR-127-3p
hsa-miR-127-5p	cluster-hsa-mir-127(8)	sf-hsa-miR-127-5p(1)	hsa-miR-127-5p
hsa-miR-1270-1	cluster-hsa-mir-1270-1(1)	sf-hsa-miR-1270-1(2)	hsa-miR-1270(2)
hsa-miR-1270-1*	cluster-hsa-mir-1270-1(1)	sf-hsa-miR-1270-1*(2)	hsa-miR-1270*(2)
hsa-miR-1270-2	cluster-hsa-mir-1270-2(1)	sf-hsa-miR-1270-1(2)	hsa-miR-1270(2)
hsa-miR-1270-2*	cluster-hsa-mir-1270-2(1)	sf-hsa-miR-1270-1*(2)	hsa-miR-1270*(2)
hsa-miR-1271	cluster-hsa-mir-1271(1)	sf-hsa-miR-1271(1)	hsa-miR-1271
hsa-miR-1271*	cluster-hsa-mir-1271(1)	sf-hsa-miR-1271*(1)	hsa-miR-1271*
hsa-miR-1277-3p	cluster-hsa-mir-1277(1)	sf-hsa-miR-1277-3p(1)	hsa-miR-1277-3p
hsa-miR-1277-5p	cluster-hsa-mir-1277(1)	sf-hsa-miR-1277-5p(1)	hsa-miR-1277-5p
hsa-miR-1278	cluster-hsa-mir-1278(1)	sf-hsa-miR-1278(1)	hsa-miR-1278
hsa-miR-1278*	cluster-hsa-mir-1278(1)	sf-hsa-miR-1278*(1)	hsa-miR-1278*
hsa-miR-128-1	cluster-hsa-mir-128-1(2)	sf-hsa-miR-128-1(2)	hsa-miR-128(2)
hsa-miR-128-1*	cluster-hsa-mir-128-1(2)	sf-hsa-miR-128-1*(2)	hsa-miR-128-1*
hsa-miR-128-2	cluster-hsa-mir-128-1(2)	sf-hsa-miR-128-1(2)	hsa-miR-128(2)
hsa-miR-128-2*	cluster-hsa-mir-128-1(2)	sf-hsa-miR-128-1*(2)	hsa-miR-128-2*
hsa-miR-1283-1-3p	cluster-hsa-mir-498(46)	sf-hsa-miR-1283-1-3p(1)	hsa-miR-1283-1-3p
hsa-miR-1283-1-5p	cluster-hsa-mir-498(46)	sf-hsa-miR-1283-1-5p(2)	hsa-miR-1283-5p(2)
hsa-miR-1283-2-3p	cluster-hsa-mir-498(46)	sf-hsa-miR-1283-2-3p(1)	hsa-miR-1283-2-3p
hsa-miR-1283-2-5p	cluster-hsa-mir-498(46)	sf-hsa-miR-1283-1-5p(2)	hsa-miR-1283-5p(2)
hsa-miR-1284-3p	cluster-hsa-mir-1284(1)	sf-hsa-miR-1284-3p(1)	hsa-miR-1284-3p
hsa-miR-1284-5p	cluster-hsa-mir-1284(1)	sf-hsa-miR-1284-5p(1)	hsa-miR-1284-5p
hsa-miR-1286	cluster-hsa-mir-1286(1)	sf-hsa-miR-1286(1)	hsa-miR-1286
hsa-miR-1286*	cluster-hsa-mir-1286(1)	sf-hsa-miR-1286*(1)	hsa-miR-1286*
hsa-miR-1287	cluster-hsa-mir-1287(1)	sf-hsa-miR-1287(1)	hsa-miR-1287
hsa-miR-1287*	cluster-hsa-mir-1287(1)	sf-hsa-miR-1287*(1)	hsa-miR-1287*
hsa-miR-1289-1-3p	cluster-hsa-mir-1289(1)	sf-hsa-miR-1289-1-3p(1)	hsa-miR-1289-1-3p
hsa-miR-1289-1-5p	cluster-hsa-mir-1289(1)	sf-hsa-miR-1289-1-5p(1)	hsa-miR-1289-1-5p
hsa-miR-129-1-3p	cluster-hsa-mir-129-1(2)	sf-hsa-miR-129-1-3p(2)	hsa-miR-129-1-3p
hsa-miR-129-1-5p	cluster-hsa-mir-129-1(2)	sf-hsa-miR-129-1-5p(2)	hsa-miR-129-5p(2)
hsa-miR-129-2-3p	cluster-hsa-mir-129-1(2)	sf-hsa-miR-129-1-3p(2)	hsa-miR-129-2-3p
hsa-miR-129-2-5p	cluster-hsa-mir-129-1(2)	sf-hsa-miR-129-1-5p(2)	hsa-miR-129-5p(2)
hsa-miR-1293-3p	cluster-hsa-mir-1293(1)	sf-hsa-miR-1293-3p(1)	hsa-miR-1293-3p
hsa-miR-1293-5p	cluster-hsa-mir-1293(1)	sf-hsa-miR-1293-5p(1)	hsa-miR-1293-5p
hsa-miR-1294-3p	cluster-hsa-mir-1294(1)	sf-hsa-miR-1294-3p(1)	hsa-miR-1294-3p
hsa-miR-1294-5p	cluster-hsa-mir-1294(1)	sf-hsa-miR-1294-5p(1)	hsa-miR-1294-5p
hsa-miR-1295	cluster-hsa-mir-1295(1)	sf-hsa-miR-1295(1)	hsa-miR-1295
hsa-miR-1295*	cluster-hsa-mir-1295(1)	sf-hsa-miR-1295*(1)	hsa-miR-1295*
hsa-miR-1296	cluster-hsa-mir-1296(1)	sf-hsa-miR-1296(1)	hsa-miR-1296
hsa-miR-1296*	cluster-hsa-mir-1296(1)	sf-hsa-miR-1296*(1)	hsa-miR-1296*
hsa-miR-1298-3p	cluster-hsa-mir-1298(1)	sf-hsa-miR-1298-3p(1)	hsa-miR-1298-3p
hsa-miR-1298-5p	cluster-hsa-mir-1298(1)	sf-hsa-miR-1298-5p(1)	hsa-miR-1298-5p
hsa-miR-1301	cluster-hsa-mir-1301(1)	sf-hsa-miR-1301(1)	hsa-miR-1301
hsa-miR-1301*	cluster-hsa-mir-1301(1)	sf-hsa-miR-1301*(1)	hsa-miR-1301*
hsa-miR-1303-3p	cluster-hsa-mir-1303(1)	sf-hsa-miR-1303-3p(1)	hsa-miR-1303-3p
hsa-miR-1303-5p	cluster-hsa-mir-1303(1)	sf-hsa-miR-1303-5p(1)	hsa-miR-1303-5p
hsa-miR-1304-3p	cluster-hsa-mir-1304(1)	sf-hsa-miR-1304-3p(1)	hsa-miR-1304-3p
hsa-miR-1304-5p	cluster-hsa-mir-1304(1)	sf-hsa-miR-1304-5p(1)	hsa-miR-1304-5p
hsa-miR-1305	cluster-hsa-mir-1305(1)	sf-hsa-miR-1305(1)	hsa-miR-1305
hsa-miR-1305*	cluster-hsa-mir-1305(1)	sf-hsa-miR-1305*(1)	hsa-miR-1305*
hsa-miR-1306-3p	cluster-hsa-mir-1306(1)	sf-hsa-miR-1306-3p(1)	hsa-miR-1306-3p
hsa-miR-1306-5p	cluster-hsa-mir-1306(1)	sf-hsa-miR-1306-5p(1)	hsa-miR-1306-5p
hsa-miR-1307	cluster-hsa-mir-1307(1)	sf-hsa-miR-1307(1)	hsa-miR-1307
hsa-miR-1307*	cluster-hsa-mir-1307(1)	sf-hsa-miR-1307*(1)	hsa-miR-1307*
hsa-miR-130a	cluster-hsa-mir-130a(1)	sf-hsa-miR-130a(2)	hsa-miR-130a
hsa-miR-130a*	cluster-hsa-mir-130a(1)	sf-hsa-miR-130a*(1)	hsa-miR-130a*
hsa-miR-130b-3p	cluster-hsa-mir-130b(2)	sf-hsa-miR-130a(2)	hsa-miR-130b-3p
hsa-miR-130b-5p	cluster-hsa-mir-130b(2)	sf-hsa-miR-130b-5p(1)	hsa-miR-130b-5p
hsa-miR-132-3p	cluster-hsa-mir-132(2)	sf-hsa-miR-132-3p(1)	hsa-miR-132-3p
hsa-miR-132-5p	cluster-hsa-mir-132(2)	sf-hsa-miR-132-5p(1)	hsa-miR-132-5p
hsa-miR-1323	cluster-hsa-mir-498(46)	sf-hsa-miR-1323(1)	hsa-miR-1323
hsa-miR-1323*	cluster-hsa-mir-498(46)	sf-hsa-miR-1323*(1)	hsa-miR-1323*
hsa-miR-133a-1	cluster-hsa-mir-1-1(4)	sf-hsa-miR-133a-1(3)	hsa-miR-133a(2)
hsa-miR-133a-1*	cluster-hsa-mir-1-1(4)	sf-hsa-miR-133a-1*(2)	hsa-miR-133a*(2)
hsa-miR-133a-2	cluster-hsa-mir-1-1(4)	sf-hsa-miR-133a-1(3)	hsa-miR-133a(2)
hsa-miR-133a-2*	cluster-hsa-mir-1-1(4)	sf-hsa-miR-133a-1*(2)	hsa-miR-133a*(2)
hsa-miR-133b	cluster-hsa-mir-133b(2)	sf-hsa-miR-133a-1(3)	hsa-miR-133b
hsa-miR-133b*	cluster-hsa-mir-133b(2)	sf-hsa-miR-133b*(1)	hsa-miR-133b*
hsa-miR-134	cluster-hsa-mir-134(41)	sf-hsa-miR-134(1)	hsa-miR-134
hsa-miR-134*	cluster-hsa-mir-134(41)	sf-hsa-miR-134*(1)	hsa-miR-134*
hsa-miR-135a-1	cluster-hsa-mir-135a-1(3)	sf-hsa-miR-135a-1(3)	hsa-miR-135a(2)
hsa-miR-135a-1*	cluster-hsa-mir-135a-1(3)	sf-hsa-miR-135a-1*(1)	hsa-miR-135a-1*
hsa-miR-135a-2	cluster-hsa-mir-135a-1(3)	sf-hsa-miR-135a-1(3)	hsa-miR-135a(2)
hsa-miR-135a-2*	cluster-hsa-mir-135a-1(3)	sf-hsa-miR-135a-2*(2)	hsa-miR-135a-2*
hsa-miR-135b	cluster-hsa-mir-135b(1)	sf-hsa-miR-135a-1(3)	hsa-miR-135b
hsa-miR-135b*	cluster-hsa-mir-135b(1)	sf-hsa-miR-135a-2*(2)	hsa-miR-135b*
hsa-miR-136-3p	cluster-hsa-mir-127(8)	sf-hsa-miR-136-3p(1)	hsa-miR-136-3p
hsa-miR-136-5p	cluster-hsa-mir-127(8)	sf-hsa-miR-136-5p(1)	hsa-miR-136-5p
hsa-miR-137	cluster-hsa-mir-137(1)	sf-hsa-miR-137(1)	hsa-miR-137
hsa-miR-137*	cluster-hsa-mir-137(1)	sf-hsa-miR-137*(1)	hsa-miR-137*
hsa-miR-138-1	cluster-hsa-mir-138-1(2)	sf-hsa-miR-138-1(2)	hsa-miR-138(2)
hsa-miR-138-1*	cluster-hsa-mir-138-1(2)	sf-hsa-miR-138-1*(2)	hsa-miR-138-1*
hsa-miR-138-2	cluster-hsa-mir-138-1(2)	sf-hsa-miR-138-1(2)	hsa-miR-138(2)
hsa-miR-138-2*	cluster-hsa-mir-138-1(2)	sf-hsa-miR-138-1*(2)	hsa-miR-138-2*
hsa-miR-139	cluster-hsa-mir-139(1)	sf-hsa-miR-139(1)	hsa-miR-139
hsa-miR-139*	cluster-hsa-mir-139(1)	sf-hsa-miR-139*(1)	hsa-miR-139*
hsa-miR-140-3p	cluster-hsa-mir-140(1)	sf-hsa-miR-140-3p(1)	hsa-miR-140-3p
hsa-miR-140-5p	cluster-hsa-mir-140(1)	sf-hsa-miR-140-5p(1)	hsa-miR-140-5p
hsa-miR-141	cluster-hsa-mir-141(2)	sf-hsa-miR-141(5)	hsa-miR-141
hsa-miR-141*	cluster-hsa-mir-141(2)	sf-hsa-miR-141*(1)	hsa-miR-141*
hsa-miR-142-3p	cluster-hsa-mir-142(1)	sf-hsa-miR-142-3p(1)	hsa-miR-142-3p
hsa-miR-142-5p	cluster-hsa-mir-142(1)	sf-hsa-miR-142-5p(1)	hsa-miR-142-5p
hsa-miR-143	cluster-hsa-mir-143(2)	sf-hsa-miR-143(1)	hsa-miR-143
hsa-miR-143*	cluster-hsa-mir-143(2)	sf-hsa-miR-143*(1)	hsa-miR-143*
hsa-miR-144	cluster-hsa-mir-144(2)	sf-hsa-miR-144(1)	hsa-miR-144
hsa-miR-144*	cluster-hsa-mir-144(2)	sf-hsa-miR-144*(1)	hsa-miR-144*
hsa-miR-145	cluster-hsa-mir-143(2)	sf-hsa-miR-145(1)	hsa-miR-145
hsa-miR-145*	cluster-hsa-mir-143(2)	sf-hsa-miR-145a*(1)	hsa-miR-145*
hsa-miR-1468	cluster-hsa-mir-1468(1)	sf-hsa-miR-1468(1)	hsa-miR-1468
hsa-miR-1468*	cluster-hsa-mir-1468(1)	sf-hsa-miR-1468*(1)	hsa-miR-1468*
hsa-miR-146a	cluster-hsa-mir-146a(1)	sf-hsa-miR-146a(2)	hsa-miR-146a
hsa-miR-146a*	cluster-hsa-mir-146a(1)	sf-hsa-miR-146a*(1)	hsa-miR-146a*
hsa-miR-146b	cluster-hsa-mir-146b(1)	sf-hsa-miR-146a(2)	hsa-miR-146b
hsa-miR-146b*	cluster-hsa-mir-146b(1)	sf-hsa-miR-146b*(1)	hsa-miR-146b*
hsa-miR-147	cluster-hsa-mir-147(1)	sf-hsa-miR-147(1)	hsa-miR-147
hsa-miR-147*	cluster-hsa-mir-147(1)	sf-hsa-miR-147*(1)	hsa-miR-147*
hsa-miR-148a	cluster-hsa-mir-148a(1)	sf-hsa-miR-148a(3)	hsa-miR-148a
hsa-miR-148a*	cluster-hsa-mir-148a(1)	sf-hsa-miR-148a*(1)	hsa-miR-148a*
hsa-miR-148b	cluster-hsa-mir-148b(1)	sf-hsa-miR-148a(3)	hsa-miR-148b
hsa-miR-148b*	cluster-hsa-mir-148b(1)	sf-hsa-miR-148b*(1)	hsa-miR-148b*
hsa-miR-149	cluster-hsa-mir-149(1)	sf-hsa-miR-149(1)	hsa-miR-149
hsa-miR-149*	cluster-hsa-mir-149(1)	sf-hsa-miR-149*(1)	hsa-miR-149*
hsa-miR-150	cluster-hsa-mir-150(1)	sf-hsa-miR-150(1)	hsa-miR-150
hsa-miR-150*	cluster-hsa-mir-150(1)	sf-hsa-miR-150*(1)	hsa-miR-150*
hsa-miR-151-3p	cluster-hsa-mir-151(1)	sf-hsa-miR-151-3p(1)	hsa-miR-151-3p
hsa-miR-151-5p	cluster-hsa-mir-151(1)	sf-hsa-miR-151-5p(1)	hsa-miR-151-5p
hsa-miR-152	cluster-hsa-mir-152(1)	sf-hsa-miR-148a(3)	hsa-miR-152
hsa-miR-152*	cluster-hsa-mir-152(1)	sf-hsa-miR-152a*(1)	hsa-miR-152*
hsa-miR-153-1	cluster-hsa-mir-153-1(2)	sf-hsa-miR-153-1(2)	hsa-miR-153(2)
hsa-miR-153-1*	cluster-hsa-mir-153-1(2)	sf-hsa-miR-153-1*(2)	hsa-miR-153-1*
hsa-miR-153-2	cluster-hsa-mir-153-1(2)	sf-hsa-miR-153-1(2)	hsa-miR-153(2)
hsa-miR-153-2*	cluster-hsa-mir-153-1(2)	sf-hsa-miR-153-1*(2)	hsa-miR-153-2*
hsa-miR-1537	cluster-hsa-mir-1537(1)	sf-hsa-miR-1537(1)	hsa-miR-1537
hsa-miR-1537*	cluster-hsa-mir-1537(1)	sf-hsa-miR-1537*(1)	hsa-miR-1537*
hsa-miR-154-3p	cluster-hsa-mir-134(41)	sf-hsa-miR-154-3p(1)	hsa-miR-154-3p
hsa-miR-154-5p	cluster-hsa-mir-134(41)	sf-hsa-miR-154-5p(7)	hsa-miR-154-5p
hsa-miR-155	cluster-hsa-mir-155(1)	sf-hsa-miR-155(1)	hsa-miR-155
hsa-miR-155*	cluster-hsa-mir-155(1)	sf-hsa-miR-155*(1)	hsa-miR-155*
hsa-miR-15a	cluster-hsa-mir-15a(4)	sf-hsa-miR-15a(2)	hsa-miR-15a
hsa-miR-15a*	cluster-hsa-mir-15a(4)	sf-hsa-miR-15a*(1)	hsa-miR-15a*
hsa-miR-15b	cluster-hsa-mir-15a(4)	sf-hsa-miR-15a(2)	hsa-miR-15b
hsa-miR-15b*	cluster-hsa-mir-15a(4)	sf-hsa-miR-15b*(1)	hsa-miR-15b*
hsa-miR-16-1	cluster-hsa-mir-15a(4)	sf-hsa-miR-16-1(3)	hsa-miR-16(2)
hsa-miR-16-1*	cluster-hsa-mir-15a(4)	sf-hsa-miR-16-1*(3)	hsa-miR-16-1*
hsa-miR-16-2	cluster-hsa-mir-15a(4)	sf-hsa-miR-16-1(3)	hsa-miR-16(2)
hsa-miR-16-2*	cluster-hsa-mir-15a(4)	sf-hsa-miR-16-1*(3)	hsa-miR-16-2*
hsa-miR-17	cluster-hsa-mir-17(12)	sf-hsa-miR-17(8)	hsa-miR-17
hsa-miR-17*	cluster-hsa-mir-17(12)	sf-hsa-miR-17*(3)	hsa-miR-17*
hsa-miR-181a-1	cluster-hsa-mir-181a-1(4)	sf-hsa-miR-181a-1(6)	hsa-miR-181a(2)
hsa-miR-181a-1*	cluster-hsa-mir-181a-1(4)	sf-hsa-miR-181a-1*(2)	hsa-miR-181a-1*
hsa-miR-181a-2	cluster-hsa-mir-181a-1(4)	sf-hsa-miR-181a-1(6)	hsa-miR-181a(2)
hsa-miR-181a-2*	cluster-hsa-mir-181a-1(4)	sf-hsa-miR-181a-2*(1)	hsa-miR-181a-2*
hsa-miR-181b-1	cluster-hsa-mir-181a-1(4)	sf-hsa-miR-181a-1(6)	hsa-miR-181b(2)
hsa-miR-181b-1*	cluster-hsa-mir-181a-1(4)	sf-hsa-miR-181b-1*(2)	hsa-miR-181b-1*
hsa-miR-181b-2	cluster-hsa-mir-181a-1(4)	sf-hsa-miR-181a-1(6)	hsa-miR-181b(2)
hsa-miR-181b-2*	cluster-hsa-mir-181a-1(4)	sf-hsa-miR-181b-1*(2)	hsa-miR-181b-2*
hsa-miR-181c	cluster-hsa-mir-181c(2)	sf-hsa-miR-181a-1(6)	hsa-miR-181c
hsa-miR-181c*	cluster-hsa-mir-181c(2)	sf-hsa-miR-181a-1*(2)	hsa-miR-181c*
hsa-miR-181d	cluster-hsa-mir-181c(2)	sf-hsa-miR-181a-1(6)	hsa-miR-181d
hsa-miR-181d*	cluster-hsa-mir-181c(2)	sf-hsa-miR-181d*(1)	hsa-miR-181d*
hsa-miR-182	cluster-hsa-mir-96(3)	sf-hsa-miR-182(1)	hsa-miR-182
hsa-miR-182*	cluster-hsa-mir-96(3)	sf-hsa-miR-182*(1)	hsa-miR-182*
hsa-miR-183	cluster-hsa-mir-96(3)	sf-hsa-miR-183(1)	hsa-miR-183
hsa-miR-183*	cluster-hsa-mir-96(3)	sf-hsa-miR-183*(1)	hsa-miR-183*
hsa-miR-184	cluster-hsa-mir-184(1)	sf-hsa-miR-184(1)	hsa-miR-184
hsa-miR-184*	cluster-hsa-mir-184(1)	sf-hsa-miR-184*(1)	hsa-miR-184*
hsa-miR-185	cluster-hsa-mir-185(1)	sf-hsa-miR-185(1)	hsa-miR-185
hsa-miR-185*	cluster-hsa-mir-185(1)	sf-hsa-miR-185*(1)	hsa-miR-185*
hsa-miR-186	cluster-hsa-mir-186(1)	sf-hsa-miR-186(1)	hsa-miR-186
hsa-miR-186*	cluster-hsa-mir-186(1)	sf-hsa-miR-186*(1)	hsa-miR-186*
hsa-miR-187	cluster-hsa-mir-187(1)	sf-hsa-miR-187(1)	hsa-miR-187
hsa-miR-187*	cluster-hsa-mir-187(1)	sf-hsa-miR-187*(1)	hsa-miR-187*
hsa-miR-188	cluster-hsa-mir-188(8)	sf-hsa-miR-188(1)	hsa-miR-188
hsa-miR-188*	cluster-hsa-mir-188(8)	sf-hsa-miR-532-3p(2)	hsa-miR-188*
hsa-miR-18a	cluster-hsa-mir-17(12)	sf-hsa-miR-17(8)	hsa-miR-18a
hsa-miR-18a*	cluster-hsa-mir-17(12)	sf-hsa-miR-18a*(2)	hsa-miR-18a*
hsa-miR-18b	cluster-hsa-mir-17(12)	sf-hsa-miR-17(8)	hsa-miR-18b
hsa-miR-18b*	cluster-hsa-mir-17(12)	sf-hsa-miR-18a*(2)	hsa-miR-18b*
hsa-miR-1908	cluster-hsa-mir-1908(1)	sf-hsa-miR-1908(1)	hsa-miR-1908
hsa-miR-1908*	cluster-hsa-mir-1908(1)	sf-hsa-miR-1908*(1)	hsa-miR-1908*
hsa-miR-190a	cluster-hsa-mir-190a(1)	sf-hsa-miR-190a(2)	hsa-miR-190a
hsa-miR-190a*	cluster-hsa-mir-190a(1)	sf-hsa-miR-190a*(1)	hsa-miR-190a*
hsa-miR-190b	cluster-hsa-mir-190b(1)	sf-hsa-miR-190a(2)	hsa-miR-190b
hsa-miR-190b*	cluster-hsa-mir-190b(1)	sf-hsa-miR-190b*(1)	hsa-miR-190b*
hsa-miR-191	cluster-hsa-mir-191(2)	sf-hsa-miR-191(1)	hsa-miR-191
hsa-miR-191*	cluster-hsa-mir-191(2)	sf-hsa-miR-191*(1)	hsa-miR-191*
hsa-miR-1910	cluster-hsa-mir-1910(1)	sf-hsa-miR-1910(1)	hsa-miR-1910
hsa-miR-1910*	cluster-hsa-mir-1910(1)	sf-hsa-miR-1910*(1)	hsa-miR-1910*
hsa-miR-1911	cluster-hsa-mir-1911(1)	sf-hsa-miR-1911(1)	hsa-miR-1911
hsa-miR-1911*	cluster-hsa-mir-1911(1)	sf-hsa-miR-1911*(1)	hsa-miR-1911*
hsa-miR-1912-3p	cluster-hsa-mir-1264(2)	sf-hsa-miR-1912-3p(1)	hsa-miR-1912-3p
hsa-miR-1912-5p	cluster-hsa-mir-1264(2)	sf-hsa-miR-1912-5p(1)	hsa-miR-1912-5p
hsa-miR-1914-3p	cluster-hsa-mir-1914(1)	sf-hsa-miR-1914-3p(1)	hsa-miR-1914-3p
hsa-miR-1914-5p	cluster-hsa-mir-1914(1)	sf-hsa-miR-1914-5p(1)	hsa-miR-1914-5p
hsa-miR-192	cluster-hsa-mir-192(4)	sf-hsa-miR-192(2)	hsa-miR-192
hsa-miR-192*	cluster-hsa-mir-192(4)	sf-hsa-miR-192*(1)	hsa-miR-192*
hsa-miR-193a-3p	cluster-hsa-mir-193a(4)	sf-hsa-miR-193a-3p(2)	hsa-miR-193a-3p
hsa-miR-193a-5p	cluster-hsa-mir-193a(4)	sf-hsa-miR-193a-5p(1)	hsa-miR-193a-5p
hsa-miR-193b	cluster-hsa-mir-193a(4)	sf-hsa-miR-193a-3p(2)	hsa-miR-193b
hsa-miR-193b*	cluster-hsa-mir-193a(4)	sf-hsa-miR-193b*(1)	hsa-miR-193b*
hsa-miR-194-1	cluster-hsa-mir-192(4)	sf-hsa-miR-194-1(2)	hsa-miR-194(2)
hsa-miR-194-1*	cluster-hsa-mir-192(4)	sf-hsa-miR-194-1*(2)	hsa-miR-194-1*
hsa-miR-194-2	cluster-hsa-mir-192(4)	sf-hsa-miR-194-1(2)	hsa-miR-194(2)
hsa-miR-194-2*	cluster-hsa-mir-192(4)	sf-hsa-miR-194-1*(2)	hsa-miR-194-2*
hsa-miR-195	cluster-hsa-mir-195(2)	sf-hsa-miR-16-1(3)	hsa-miR-195
hsa-miR-195*	cluster-hsa-mir-195(2)	sf-hsa-miR-16-1*(3)	hsa-miR-195*
hsa-miR-196a-1	cluster-hsa-mir-196a-1(3)	sf-hsa-miR-196a-1(3)	hsa-miR-196a(2)
hsa-miR-196a-1*	cluster-hsa-mir-196a-1(3)	sf-hsa-miR-196a-1*(1)	hsa-miR-196a-1*
hsa-miR-196a-2	cluster-hsa-mir-196a-1(3)	sf-hsa-miR-196a-1(3)	hsa-miR-196a(2)
hsa-miR-196a-2*	cluster-hsa-mir-196a-1(3)	sf-hsa-miR-196a-2*(1)	hsa-miR-196a-2*
hsa-miR-196b	cluster-hsa-mir-196b(1)	sf-hsa-miR-196a-1(3)	hsa-miR-196b
hsa-miR-196b*	cluster-hsa-mir-196b(1)	sf-hsa-miR-196b*(1)	hsa-miR-196b*
hsa-miR-197	cluster-hsa-mir-197(1)	sf-hsa-miR-197(1)	hsa-miR-197
hsa-miR-197*	cluster-hsa-mir-197(1)	sf-hsa-miR-197*(1)	hsa-miR-197*
hsa-miR-199a-1-3p	cluster-hsa-mir-199a-1(3)	sf-hsa-miR-199a-1-3p(3)	hsa-miR-199a-3p(2)
hsa-miR-199a-1-5p	cluster-hsa-mir-199a-1(3)	sf-hsa-miR-199a-1-5p(3)	hsa-miR-199a-5p(2)
hsa-miR-199a-2-3p	cluster-hsa-mir-199a-1(3)	sf-hsa-miR-199a-1-3p(3)	hsa-miR-199a-3p(2)
hsa-miR-199a-2-5p	cluster-hsa-mir-199a-1(3)	sf-hsa-miR-199a-1-5p(3)	hsa-miR-199a-5p(2)
hsa-miR-199b-3p	cluster-hsa-mir-199b(1)	sf-hsa-miR-199a-1-3p(3)	hsa-miR-199b-3p
hsa-miR-199b-5p	cluster-hsa-mir-199b(1)	sf-hsa-miR-199a-1-5p(3)	hsa-miR-199b-5p
hsa-miR-19a	cluster-hsa-mir-17(12)	sf-hsa-miR-19a(3)	hsa-miR-19a
hsa-miR-19a*	cluster-hsa-mir-17(12)	sf-hsa-miR-19a*(3)	hsa-miR-19a*
hsa-miR-19b-1	cluster-hsa-mir-17(12)	sf-hsa-miR-19a(3)	hsa-miR-19b(2)
hsa-miR-19b-1*	cluster-hsa-mir-17(12)	sf-hsa-miR-19a*(3)	hsa-miR-19b-1*
hsa-miR-19b-2	cluster-hsa-mir-17(12)	sf-hsa-miR-19a(3)	hsa-miR-19b(2)
hsa-miR-19b-2*	cluster-hsa-mir-17(12)	sf-hsa-miR-19a*(3)	hsa-miR-19b-2*
hsa-miR-200a	cluster-hsa-mir-200a(3)	sf-hsa-miR-141(5)	hsa-miR-200a
hsa-miR-200a*	cluster-hsa-mir-200a(3)	sf-hsa-miR-200a*(2)	hsa-miR-200a*
hsa-miR-200b	cluster-hsa-mir-200a(3)	sf-hsa-miR-141(5)	hsa-miR-200b
hsa-miR-200b*	cluster-hsa-mir-200a(3)	sf-hsa-miR-200a*(2)	hsa-miR-200b*
hsa-miR-200c	cluster-hsa-mir-141(2)	sf-hsa-miR-141(5)	hsa-miR-200c
hsa-miR-200c*	cluster-hsa-mir-141(2)	sf-hsa-miR-200c*(1)	hsa-miR-200c*
hsa-miR-202-3p	cluster-hsa-mir-202(1)	sf-hsa-miR-202*(1)	hsa-miR-202-3p
hsa-miR-202-5p	cluster-hsa-mir-202(1)	sf-hsa-miR-202(1)	hsa-miR-202-5p
hsa-miR-203	cluster-hsa-mir-203(1)	sf-hsa-miR-203(1)	hsa-miR-203
hsa-miR-203*	cluster-hsa-mir-203(1)	sf-hsa-miR-203*(1)	hsa-miR-203*
hsa-miR-204	cluster-hsa-mir-204(1)	sf-hsa-miR-204(2)	hsa-miR-204
hsa-miR-204*	cluster-hsa-mir-204(1)	sf-hsa-miR-204*(1)	hsa-miR-204*
hsa-miR-205	cluster-hsa-mir-205(1)	sf-hsa-miR-205(1)	hsa-miR-205
hsa-miR-205*	cluster-hsa-mir-205(1)	sf-hsa-miR-205*(1)	hsa-miR-205*
hsa-miR-206	cluster-hsa-mir-133b(2)	sf-hsa-miR-1-1(3)	hsa-miR-206
hsa-miR-206*	cluster-hsa-mir-133b(2)	sf-hsa-miR-1-1*(3)	hsa-miR-206*
hsa-miR-208a	cluster-hsa-mir-208(2)	sf-hsa-miR-208a(2)	hsa-miR-208a
hsa-miR-208a*	cluster-hsa-mir-208(2)	sf-hsa-miR-208a*(1)	hsa-miR-208a*
hsa-miR-208b	cluster-hsa-mir-208(2)	sf-hsa-miR-208a(2)	hsa-miR-208b
hsa-miR-208b*	cluster-hsa-mir-208(2)	sf-hsa-miR-208b*(1)	hsa-miR-208b*
hsa-miR-20a	cluster-hsa-mir-17(12)	sf-hsa-miR-17(8)	hsa-miR-20a
hsa-miR-20a*	cluster-hsa-mir-17(12)	sf-hsa-miR-20a*(1)	hsa-miR-20a*
hsa-miR-20b	cluster-hsa-mir-17(12)	sf-hsa-miR-17(8)	hsa-miR-20b
hsa-miR-20b*	cluster-hsa-mir-17(12)	sf-hsa-miR-17*(3)	hsa-miR-20b*
hsa-miR-21	cluster-hsa-mir-21(1)	sf-hsa-miR-21(1)	hsa-miR-21
hsa-miR-21*	cluster-hsa-mir-21(1)	sf-hsa-miR-21*(1)	hsa-miR-21*
hsa-miR-210	cluster-hsa-mir-210(1)	sf-hsa-miR-210(1)	hsa-miR-210
hsa-miR-210*	cluster-hsa-mir-210(1)	sf-hsa-miR-210*(1)	hsa-miR-210*
hsa-miR-211	cluster-hsa-mir-211(1)	sf-hsa-miR-204(2)	hsa-miR-211
hsa-miR-211*	cluster-hsa-mir-211(1)	sf-hsa-miR-211*(1)	hsa-miR-211*
hsa-miR-2110	cluster-hsa-mir-2110(1)	sf-hsa-miR-2110(1)	hsa-miR-2110
hsa-miR-2110*	cluster-hsa-mir-2110(1)	sf-hsa-miR-2110*(1)	hsa-miR-2110*
hsa-miR-2114	cluster-hsa-mir-2114(1)	sf-hsa-miR-2114(1)	hsa-miR-2114
hsa-miR-2114*	cluster-hsa-mir-2114(1)	sf-hsa-miR-2114*(1)	hsa-miR-2114*
hsa-miR-2115	cluster-hsa-mir-2115(1)	sf-hsa-miR-2115(1)	hsa-miR-2115
hsa-miR-2115*	cluster-hsa-mir-2115(1)	sf-hsa-miR-2115*(1)	hsa-miR-2115*
hsa-miR-2116-3p	cluster-hsa-mir-2116(1)	sf-hsa-miR-2116-3p(1)	hsa-miR-2116-3p
hsa-miR-2116-5p	cluster-hsa-mir-2116(1)	sf-hsa-miR-2116-5p(1)	hsa-miR-2116-5p
hsa-miR-212-3p	cluster-hsa-mir-132(2)	sf-hsa-miR-212-3p(1)	hsa-miR-212-3p
hsa-miR-212-5p	cluster-hsa-mir-132(2)	sf-hsa-miR-212-5p(1)	hsa-miR-212-5p
hsa-miR-214-3p	cluster-hsa-mir-199a-1(3)	sf-hsa-miR-214-3p(1)	hsa-miR-214-3p
hsa-miR-214-5p	cluster-hsa-mir-199a-1(3)	sf-hsa-miR-214-5p(1)	hsa-miR-214-5p
hsa-miR-215	cluster-hsa-mir-192(4)	sf-hsa-miR-192(2)	hsa-miR-215
hsa-miR-215*	cluster-hsa-mir-192(4)	sf-hsa-miR-215*(1)	hsa-miR-215*
hsa-miR-216a	cluster-hsa-mir-216a(3)	sf-hsa-miR-216a(1)	hsa-miR-216a
hsa-miR-216a*	cluster-hsa-mir-216a(3)	sf-hsa-miR-216a*(1)	hsa-miR-216a*
hsa-miR-216b	cluster-hsa-mir-216a(3)	sf-hsa-miR-216b(1)	hsa-miR-216b
hsa-miR-216b*	cluster-hsa-mir-216a(3)	sf-hsa-miR-216b*(1)	hsa-miR-216b*
hsa-miR-217	cluster-hsa-mir-216a(3)	sf-hsa-miR-217(1)	hsa-miR-217
hsa-miR-217*	cluster-hsa-mir-216a(3)	sf-hsa-miR-217*(1)	hsa-miR-217*
hsa-miR-218-1	cluster-hsa-mir-218-1(3)	sf-hsa-miR-218-1(2)	hsa-miR-218(2)
hsa-miR-218-1*	cluster-hsa-mir-218-1(3)	sf-hsa-miR-218-1*(2)	hsa-miR-218-1*
hsa-miR-218-2	cluster-hsa-mir-218-1(3)	sf-hsa-miR-218-1(2)	hsa-miR-218(2)
hsa-miR-218-2*	cluster-hsa-mir-218-1(3)	sf-hsa-miR-218-1*(2)	hsa-miR-218-2*
hsa-miR-219-1-3p	cluster-hsa-mir-219-1(2)	sf-hsa-miR-219-1-3p(1)	hsa-miR-219-1-3p
hsa-miR-219-1-5p	cluster-hsa-mir-219-1(2)	sf-hsa-miR-219-1-5p(2)	hsa-miR-219-5p(2)
hsa-miR-219-2-3p	cluster-hsa-mir-219-1(2)	sf-hsa-miR-219-2-3p(1)	hsa-miR-219-2-3p
hsa-miR-219-2-5p	cluster-hsa-mir-219-1(2)	sf-hsa-miR-219-1-5p(2)	hsa-miR-219-5p(2)
hsa-miR-22	cluster-hsa-mir-22(1)	sf-hsa-miR-22(1)	hsa-miR-22
hsa-miR-22*	cluster-hsa-mir-22(1)	sf-hsa-miR-22*(1)	hsa-miR-22*
hsa-miR-221	cluster-hsa-mir-221(2)	sf-hsa-miR-221(1)	hsa-miR-221
hsa-miR-221*	cluster-hsa-mir-221(2)	sf-hsa-miR-221*(1)	hsa-miR-221*
hsa-miR-222	cluster-hsa-mir-221(2)	sf-hsa-miR-222(1)	hsa-miR-222
hsa-miR-222*	cluster-hsa-mir-221(2)	sf-hsa-miR-222*(1)	hsa-miR-222*
hsa-miR-223	cluster-hsa-mir-223(1)	sf-hsa-miR-223(1)	hsa-miR-223
hsa-miR-223*	cluster-hsa-mir-223(1)	sf-hsa-miR-223*(1)	hsa-miR-223*
hsa-miR-224	cluster-hsa-mir-224(2)	sf-hsa-miR-224(1)	hsa-miR-224
hsa-miR-224*	cluster-hsa-mir-224(2)	sf-hsa-miR-224*(1)	hsa-miR-224*
hsa-miR-2276-3p	cluster-hsa-mir-2276(1)	sf-hsa-miR-2276-3p(1)	hsa-miR-2276-3p
hsa-miR-2276-5p	cluster-hsa-mir-2276(1)	sf-hsa-miR-2276-5p(1)	hsa-miR-2276-5p
hsa-miR-2277	cluster-hsa-mir-2277(1)	sf-hsa-miR-2277(1)	hsa-miR-2277
hsa-miR-2277*	cluster-hsa-mir-2277(1)	sf-hsa-miR-2277*(1)	hsa-miR-2277*
hsa-miR-2278	cluster-hsa-mir-2278(1)	sf-hsa-miR-2278(1)	hsa-miR-2278
hsa-miR-2278*	cluster-hsa-mir-2278(1)	sf-hsa-miR-2278*(1)	hsa-miR-2278*
hsa-miR-2355-3p	cluster-hsa-mir-2355(1)	sf-hsa-miR-2355-3p(1)	hsa-miR-2355-3p
hsa-miR-2355-5p	cluster-hsa-mir-2355(1)	sf-hsa-miR-2355-5p(1)	hsa-miR-2355-5p
hsa-miR-23a	cluster-hsa-mir-23a(6)	sf-hsa-miR-23a(2)	hsa-miR-23a
hsa-miR-23a*	cluster-hsa-mir-23a(6)	sf-hsa-miR-23a*(2)	hsa-miR-23a*
hsa-miR-23b	cluster-hsa-mir-23a(6)	sf-hsa-miR-23a(2)	hsa-miR-23b
hsa-miR-23b*	cluster-hsa-mir-23a(6)	sf-hsa-miR-23a*(2)	hsa-miR-23b*
hsa-miR-24-1	cluster-hsa-mir-23a(6)	sf-hsa-miR-24-1(2)	hsa-miR-24(2)
hsa-miR-24-1*	cluster-hsa-mir-23a(6)	sf-hsa-miR-24-1*(2)	hsa-miR-24-1*
hsa-miR-24-2	cluster-hsa-mir-23a(6)	sf-hsa-miR-24-1(2)	hsa-miR-24(2)
hsa-miR-24-2*	cluster-hsa-mir-23a(6)	sf-hsa-miR-24-1*(2)	hsa-miR-24-2*
hsa-miR-25	cluster-hsa-mir-25(3)	sf-hsa-miR-25(4)	hsa-miR-25
hsa-miR-25*	cluster-hsa-mir-25(3)	sf-hsa-miR-25*(1)	hsa-miR-25*
hsa-miR-26a-1	cluster-hsa-mir-26a-1(2)	sf-hsa-miR-26a-1(3)	hsa-miR-26a(2)
hsa-miR-26a-1*	cluster-hsa-mir-26a-1(2)	sf-hsa-miR-26a-1*(2)	hsa-miR-26a-1*
hsa-miR-26a-2	cluster-hsa-mir-26a-1(2)	sf-hsa-miR-26a-1(3)	hsa-miR-26a(2)
hsa-miR-26a-2*	cluster-hsa-mir-26a-1(2)	sf-hsa-miR-26a-1*(2)	hsa-miR-26a-2*
hsa-miR-26b	cluster-hsa-mir-26b(1)	sf-hsa-miR-26a-1(3)	hsa-miR-26b
hsa-miR-26b*	cluster-hsa-mir-26b(1)	sf-hsa-miR-26b*(1)	hsa-miR-26b*
hsa-miR-27a	cluster-hsa-mir-23a(6)	sf-hsa-miR-27a(2)	hsa-miR-27a
hsa-miR-27a*	cluster-hsa-mir-23a(6)	sf-hsa-miR-27a*(2)	hsa-miR-27a*
hsa-miR-27b	cluster-hsa-mir-23a(6)	sf-hsa-miR-27a(2)	hsa-miR-27b
hsa-miR-27b*	cluster-hsa-mir-23a(6)	sf-hsa-miR-27a*(2)	hsa-miR-27b*
hsa-miR-28-3p	cluster-hsa-mir-28(1)	sf-hsa-miR-28-3p(1)	hsa-miR-28-3p
hsa-miR-28-5p	cluster-hsa-mir-28(1)	sf-hsa-miR-28-5p(2)	hsa-miR-28-5p
hsa-miR-296-3p	cluster-hsa-mir-296(1)	sf-hsa-miR-296-3p(1)	hsa-miR-296-3p
hsa-miR-296-5p	cluster-hsa-mir-296(1)	sf-hsa-miR-296-5p(1)	hsa-miR-296-5p
hsa-miR-299-3p	cluster-hsa-mir-134(41)	sf-hsa-miR-299-3p(1)	hsa-miR-299-3p
hsa-miR-299-5p	cluster-hsa-mir-134(41)	sf-hsa-miR-299-5p(1)	hsa-miR-299-5p
hsa-miR-29a	cluster-hsa-mir-29a(4)	sf-hsa-miR-29a(4)	hsa-miR-29a
hsa-miR-29a*	cluster-hsa-mir-29a(4)	sf-hsa-miR-29a*(3)	hsa-miR-29a*
hsa-miR-29b-1	cluster-hsa-mir-29a(4)	sf-hsa-miR-29a(4)	hsa-miR-29b(2)
hsa-miR-29b-1*	cluster-hsa-mir-29a(4)	sf-hsa-miR-29a*(3)	hsa-miR-29b-1*
hsa-miR-29b-2	cluster-hsa-mir-29a(4)	sf-hsa-miR-29a(4)	hsa-miR-29b(2)
hsa-miR-29b-2*	cluster-hsa-mir-29a(4)	sf-hsa-miR-29a*(3)	hsa-miR-29b-2*
hsa-miR-29c	cluster-hsa-mir-29a(4)	sf-hsa-miR-29a(4)	hsa-miR-29c
hsa-miR-29c*	cluster-hsa-mir-29a(4)	sf-hsa-miR-29c*(1)	hsa-miR-29c*
hsa-miR-301a	cluster-hsa-mir-301a(2)	sf-hsa-miR-301a(2)	hsa-miR-301a
hsa-miR-301a*	cluster-hsa-mir-301a(2)	sf-hsa-miR-301a*(1)	hsa-miR-301a*
hsa-miR-301b	cluster-hsa-mir-130b(2)	sf-hsa-miR-301a(2)	hsa-miR-301b
hsa-miR-301b*	cluster-hsa-mir-130b(2)	sf-hsa-miR-301b*(1)	hsa-miR-301b*
hsa-miR-302a-3p	cluster-hsa-mir-302a(5)	sf-hsa-miR-302a-3p(4)	hsa-miR-302a-3p
hsa-miR-302a-5p	cluster-hsa-mir-302a(5)	sf-hsa-miR-302a-5p(1)	hsa-miR-302a-5p
hsa-miR-302b	cluster-hsa-mir-302a(5)	sf-hsa-miR-302a-3p(4)	hsa-miR-302b
hsa-miR-302b*	cluster-hsa-mir-302a(5)	sf-hsa-miR-302b*(2)	hsa-miR-302b*
hsa-miR-302c	cluster-hsa-mir-302a(5)	sf-hsa-miR-302a-3p(4)	hsa-miR-302c
hsa-miR-302c*	cluster-hsa-mir-302a(5)	sf-hsa-miR-302c*(1)	hsa-miR-302c*
hsa-miR-302d	cluster-hsa-mir-302a(5)	sf-hsa-miR-302a-3p(4)	hsa-miR-302d
hsa-miR-302d*	cluster-hsa-mir-302a(5)	sf-hsa-miR-302b*(2)	hsa-miR-302d*
hsa-miR-3065-3p	cluster-hsa-mir-3065(1)	sf-hsa-miR-3065-3p(1)	hsa-miR-3065-3p
hsa-miR-3065-5p	cluster-hsa-mir-3065(1)	sf-hsa-miR-3065-5p(1)	hsa-miR-3065-5p
hsa-miR-3074-3p	cluster-hsa-mir-3074(1)	sf-hsa-miR-3074-3p(1)	hsa-miR-3074-3p
hsa-miR-3074-5p	cluster-hsa-mir-3074(1)	sf-hsa-miR-3074-5p(1)	hsa-miR-3074-5p
hsa-miR-30a	cluster-hsa-mir-30a(4)	sf-hsa-miR-30a(6)	hsa-miR-30a
hsa-miR-30a*	cluster-hsa-mir-30a(4)	sf-hsa-miR-30a*(3)	hsa-miR-30a*
hsa-miR-30b	cluster-hsa-mir-30b(2)	sf-hsa-miR-30a(6)	hsa-miR-30b
hsa-miR-30b*	cluster-hsa-mir-30b(2)	sf-hsa-miR-30b*(3)	hsa-miR-30b*
hsa-miR-30c-1	cluster-hsa-mir-30a(4)	sf-hsa-miR-30a(6)	hsa-miR-30c(2)
hsa-miR-30c-1*	cluster-hsa-mir-30a(4)	sf-hsa-miR-30b*(3)	hsa-miR-30c-1*
hsa-miR-30c-2	cluster-hsa-mir-30a(4)	sf-hsa-miR-30a(6)	hsa-miR-30c(2)
hsa-miR-30c-2*	cluster-hsa-mir-30a(4)	sf-hsa-miR-30b*(3)	hsa-miR-30c-2*
hsa-miR-30d	cluster-hsa-mir-30b(2)	sf-hsa-miR-30a(6)	hsa-miR-30d
hsa-miR-30d*	cluster-hsa-mir-30b(2)	sf-hsa-miR-30a*(3)	hsa-miR-30d*
hsa-miR-30e	cluster-hsa-mir-30a(4)	sf-hsa-miR-30a(6)	hsa-miR-30e
hsa-miR-30e*	cluster-hsa-mir-30a(4)	sf-hsa-miR-30a*(3)	hsa-miR-30e*
hsa-miR-31-3p	cluster-hsa-mir-31(1)	sf-hsa-miR-31-3p(1)	hsa-miR-31-3p
hsa-miR-31-5p	cluster-hsa-mir-31(1)	sf-hsa-miR-31-5p(1)	hsa-miR-31-5p
hsa-miR-3115	cluster-hsa-mir-3115(1)	sf-hsa-miR-3115(1)	hsa-miR-3115
hsa-miR-3115*	cluster-hsa-mir-3115(1)	sf-hsa-miR-3115*(1)	hsa-miR-3115*
hsa-miR-3117	cluster-hsa-mir-3117(1)	sf-hsa-miR-3117(1)	hsa-miR-3117
hsa-miR-3117*	cluster-hsa-mir-3117(1)	sf-hsa-miR-3117*(1)	hsa-miR-3117*
hsa-miR-3120	cluster-hsa-mir-3120(1)	sf-hsa-miR-3120(1)	hsa-miR-3120
hsa-miR-3120*	cluster-hsa-mir-3120(1)	sf-hsa-miR-3120*(1)	hsa-miR-3120*
hsa-miR-3124	cluster-hsa-mir-3124(1)	sf-hsa-miR-3124(1)	hsa-miR-3124
hsa-miR-3124*	cluster-hsa-mir-3124(1)	sf-hsa-miR-3124*(1)	hsa-miR-3124*
hsa-miR-3126-3p	cluster-hsa-mir-3126(1)	sf-hsa-miR-3126-3p(1)	hsa-miR-3126-3p
hsa-miR-3126-5p	cluster-hsa-mir-3126(1)	sf-hsa-miR-3126-5p(1)	hsa-miR-3126-5p
hsa-miR-3127-3p	cluster-hsa-mir-3127(1)	sf-hsa-miR-3127-3p(1)	hsa-miR-3127-3p
hsa-miR-3127-5p	cluster-hsa-mir-3127(1)	sf-hsa-miR-3127-5p(1)	hsa-miR-3127-5p
hsa-miR-3129-3p	cluster-hsa-mir-3129(1)	sf-hsa-miR-3129-3p(1)	hsa-miR-3129-3p
hsa-miR-3129-5p	cluster-hsa-mir-3129(1)	sf-hsa-miR-3129-5p(1)	hsa-miR-3129-5p
hsa-miR-3130-3p	cluster-hsa-mir-3130(1)	sf-hsa-miR-3130-3p(1)	hsa-miR-3130-3p
hsa-miR-3130-5p	cluster-hsa-mir-3130(1)	sf-hsa-miR-3130-5p(1)	hsa-miR-3130-5p
hsa-miR-3136	cluster-hsa-mir-3136(1)	sf-hsa-miR-3136(1)	hsa-miR-3136
hsa-miR-3136*	cluster-hsa-mir-3136(1)	sf-hsa-miR-3136*(1)	hsa-miR-3136*
hsa-miR-3138-3p	cluster-hsa-mir-3138(1)	sf-hsa-miR-3138-3p(1)	hsa-miR-3138-3p
hsa-miR-3138-5p	cluster-hsa-mir-3138(1)	sf-hsa-miR-3138-5p(1)	hsa-miR-3138-5p
hsa-miR-3139	cluster-hsa-mir-3139(1)	sf-hsa-miR-3139(1)	hsa-miR-3139
hsa-miR-3139*	cluster-hsa-mir-3139(1)	sf-hsa-miR-3139*(1)	hsa-miR-3139*
hsa-miR-3140-3p	cluster-hsa-mir-3140(1)	sf-hsa-miR-3140-3p(1)	hsa-miR-3140-3p
hsa-miR-3140-5p	cluster-hsa-mir-3140(1)	sf-hsa-miR-3140-5p(1)	hsa-miR-3140-5p
hsa-miR-3143-3p	cluster-hsa-mir-3143(1)	sf-hsa-miR-3143-3p(1)	hsa-miR-3143-3p
hsa-miR-3143-5p	cluster-hsa-mir-3143(1)	sf-hsa-miR-3143-5p(1)	hsa-miR-3143-5p
hsa-miR-3144	cluster-hsa-mir-3144(1)	sf-hsa-miR-3144(1)	hsa-miR-3144
hsa-miR-3144*	cluster-hsa-mir-3144(1)	sf-hsa-miR-3144*(1)	hsa-miR-3144*
hsa-miR-3145-3p	cluster-hsa-mir-3145(1)	sf-hsa-miR-3145-3p(1)	hsa-miR-3145-3p
hsa-miR-3145-5p	cluster-hsa-mir-3145(1)	sf-hsa-miR-3145-5p(1)	hsa-miR-3145-5p
hsa-miR-3146-3p	cluster-hsa-mir-3146(1)	sf-hsa-miR-3146-3p(1)	hsa-miR-3146-3p
hsa-miR-3146-5p	cluster-hsa-mir-3146(1)	sf-hsa-miR-3146-5p(1)	hsa-miR-3146-5p
hsa-miR-3149	cluster-hsa-mir-3149(1)	sf-hsa-miR-3149(1)	hsa-miR-3149
hsa-miR-3149*	cluster-hsa-mir-3149(1)	sf-hsa-miR-3149*(1)	hsa-miR-3149*
hsa-miR-3150-3p	cluster-hsa-mir-3150(1)	sf-hsa-miR-3150-3p(1)	hsa-miR-3150-3p
hsa-miR-3150-5p	cluster-hsa-mir-3150(1)	sf-hsa-miR-3150-5p(1)	hsa-miR-3150-5p
hsa-miR-3151	cluster-hsa-mir-3151(1)	sf-hsa-miR-3151(1)	hsa-miR-3151
hsa-miR-3151*	cluster-hsa-mir-3151(1)	sf-hsa-miR-3151*(1)	hsa-miR-3151*
hsa-miR-3152	cluster-hsa-mir-3152(1)	sf-hsa-miR-3152(1)	hsa-miR-3152
hsa-miR-3152*	cluster-hsa-mir-3152(1)	sf-hsa-miR-3152*(1)	hsa-miR-3152*
hsa-miR-3155-3p	cluster-hsa-mir-3155(1)	sf-hsa-miR-3155-3p(1)	hsa-miR-3155-3p
hsa-miR-3155-5p	cluster-hsa-mir-3155(1)	sf-hsa-miR-3155-5p(1)	hsa-miR-3155-5p
hsa-miR-3157-3p	cluster-hsa-mir-3157(1)	sf-hsa-miR-3157-3p(1)	hsa-miR-3157-3p
hsa-miR-3157-5p	cluster-hsa-mir-3157(1)	sf-hsa-miR-3157-5p(1)	hsa-miR-3157-5p
hsa-miR-3158	cluster-hsa-mir-3158(1)	sf-hsa-miR-3158(1)	hsa-miR-3158
hsa-miR-3158*	cluster-hsa-mir-3158(1)	sf-hsa-miR-3158*(1)	hsa-miR-3158*
hsa-miR-3170	cluster-hsa-mir-3170(1)	sf-hsa-miR-3170(1)	hsa-miR-3170
hsa-miR-3170*	cluster-hsa-mir-3170(1)	sf-hsa-miR-3170*(1)	hsa-miR-3170*
hsa-miR-3171-3p	cluster-hsa-mir-3171(1)	sf-hsa-miR-3171-3p(1)	hsa-miR-3171-3p
hsa-miR-3171-5p	cluster-hsa-mir-3171(1)	sf-hsa-miR-3171-5p(1)	hsa-miR-3171-5p
hsa-miR-3173	cluster-hsa-mir-3173(1)	sf-hsa-miR-3173(1)	hsa-miR-3173
hsa-miR-3173*	cluster-hsa-mir-3173(1)	sf-hsa-miR-3173*(1)	hsa-miR-3173*
hsa-miR-3174	cluster-hsa-mir-3174(1)	sf-hsa-miR-3174(1)	hsa-miR-3174
hsa-miR-3174*	cluster-hsa-mir-3174(1)	sf-hsa-miR-3174*(1)	hsa-miR-3174*
hsa-miR-3175	cluster-hsa-mir-3175(1)	sf-hsa-miR-3175(1)	hsa-miR-3175
hsa-miR-3175*	cluster-hsa-mir-3175(1)	sf-hsa-miR-3175*(1)	hsa-miR-3175*
hsa-miR-3176	cluster-hsa-mir-3176(1)	sf-hsa-miR-3176(1)	hsa-miR-3176
hsa-miR-3176*	cluster-hsa-mir-3176(1)	sf-hsa-miR-3176*(1)	hsa-miR-3176*
hsa-miR-3177	cluster-hsa-mir-3177(1)	sf-hsa-miR-3177(1)	hsa-miR-3177
hsa-miR-3177*	cluster-hsa-mir-3177(1)	sf-hsa-miR-3177*(1)	hsa-miR-3177*
hsa-miR-3183	cluster-hsa-mir-3183(1)	sf-hsa-miR-3183(1)	hsa-miR-3183
hsa-miR-3183*	cluster-hsa-mir-3183(1)	sf-hsa-miR-3183*(1)	hsa-miR-3183*
hsa-miR-3187	cluster-hsa-mir-3187(1)	sf-hsa-miR-3187(1)	hsa-miR-3187
hsa-miR-3187*	cluster-hsa-mir-3187(1)	sf-hsa-miR-3187*(1)	hsa-miR-3187*
hsa-miR-3189	cluster-hsa-mir-3189(1)	sf-hsa-miR-3189(1)	hsa-miR-3189
hsa-miR-3189*	cluster-hsa-mir-3189(1)	sf-hsa-miR-3189*(1)	hsa-miR-3189*
hsa-miR-3193	cluster-hsa-mir-3193(1)	sf-hsa-miR-3193(1)	hsa-miR-3193
hsa-miR-3193*	cluster-hsa-mir-3193(1)	sf-hsa-miR-3193*(1)	hsa-miR-3193*
hsa-miR-3194-3p	cluster-hsa-mir-3194(1)	sf-hsa-miR-3194-3p(1)	hsa-miR-3194-3p
hsa-miR-3194-5p	cluster-hsa-mir-3194(1)	sf-hsa-miR-3194-5p(1)	hsa-miR-3194-5p
hsa-miR-3198	cluster-hsa-mir-3198(1)	sf-hsa-miR-3198(1)	hsa-miR-3198
hsa-miR-3198*	cluster-hsa-mir-3198(1)	sf-hsa-miR-3198*(1)	hsa-miR-3198*
hsa-miR-32	cluster-hsa-mir-32(1)	sf-hsa-miR-32(1)	hsa-miR-32
hsa-miR-32*	cluster-hsa-mir-32(1)	sf-hsa-miR-32*(1)	hsa-miR-32*
hsa-miR-320-RNASEN	cluster-hsa-mir-320(1)	sf-hsa-miR-320-RNASEN(1)	hsa-miR-320-RNASEN
hsa-miR-320*-RNASEN	cluster-hsa-mir-320(1)	sf-hsa-miR-320*-RNASEN(1)	hsa-miR-320*-RNASEN
hsa-miR-3200	cluster-hsa-mir-3200(1)	sf-hsa-miR-3200(1)	hsa-miR-3200
hsa-miR-3200*	cluster-hsa-mir-3200(1)	sf-hsa-miR-3200*(1)	hsa-miR-3200*
hsa-miR-323a	cluster-hsa-mir-134(41)	sf-hsa-miR-323a(1)	hsa-miR-323a
hsa-miR-323a*	cluster-hsa-mir-134(41)	sf-hsa-miR-323a*(1)	hsa-miR-323a*
hsa-miR-323b	cluster-hsa-mir-134(41)	sf-hsa-miR-323b(1)	hsa-miR-323b
hsa-miR-323b*	cluster-hsa-mir-134(41)	sf-hsa-miR-323b*(4)	hsa-miR-323b*
hsa-miR-324	cluster-hsa-mir-324(1)	sf-hsa-miR-324(1)	hsa-miR-324
hsa-miR-324*	cluster-hsa-mir-324(1)	sf-hsa-miR-324*(1)	hsa-miR-324*
hsa-miR-325	cluster-hsa-mir-325(2)	sf-hsa-miR-325(1)	hsa-miR-325
hsa-miR-325*	cluster-hsa-mir-325(2)	sf-hsa-miR-325*(1)	hsa-miR-325*
hsa-miR-326	cluster-hsa-mir-326(1)	sf-hsa-miR-326(1)	hsa-miR-326
hsa-miR-326*	cluster-hsa-mir-326(1)	sf-hsa-miR-326*(1)	hsa-miR-326*
hsa-miR-328	cluster-hsa-mir-328(1)	sf-hsa-miR-328(1)	hsa-miR-328
hsa-miR-328*	cluster-hsa-mir-328(1)	sf-hsa-miR-328*(1)	hsa-miR-328*
hsa-miR-329-1	cluster-hsa-mir-134(41)	sf-hsa-miR-329-1(2)	hsa-miR-329(2)
hsa-miR-329-1*	cluster-hsa-mir-134(41)	sf-hsa-miR-329-1*(2)	hsa-miR-329*(2)
hsa-miR-329-2	cluster-hsa-mir-134(41)	sf-hsa-miR-329-1(2)	hsa-miR-329(2)
hsa-miR-329-2*	cluster-hsa-mir-134(41)	sf-hsa-miR-329-1*(2)	hsa-miR-329*(2)
hsa-miR-330-3p	cluster-hsa-mir-330(1)	sf-hsa-miR-330-3p(1)	hsa-miR-330-3p
hsa-miR-330-5p	cluster-hsa-mir-330(1)	sf-hsa-miR-330-5p(1)	hsa-miR-330-5p
hsa-miR-331	cluster-hsa-mir-331(1)	sf-hsa-miR-331(1)	hsa-miR-331
hsa-miR-331*	cluster-hsa-mir-331(1)	sf-hsa-miR-331*(1)	hsa-miR-331*
hsa-miR-335-3p	cluster-hsa-mir-335(1)	sf-hsa-miR-335-3p(1)	hsa-miR-335-3p
hsa-miR-335-5p	cluster-hsa-mir-335(1)	sf-hsa-miR-335-5p(1)	hsa-miR-335-5p
hsa-miR-337	cluster-hsa-mir-127(8)	sf-hsa-miR-337(1)	hsa-miR-337
hsa-miR-337*	cluster-hsa-mir-127(8)	sf-hsa-miR-337*(1)	hsa-miR-337*
hsa-miR-338-3p	cluster-hsa-mir-338(1)	sf-hsa-miR-338-3p(1)	hsa-miR-338-3p
hsa-miR-338-5p	cluster-hsa-mir-338(1)	sf-hsa-miR-338-5p(1)	hsa-miR-338-5p
hsa-miR-339-3p	cluster-hsa-mir-339(1)	sf-hsa-miR-339-3p(1)	hsa-miR-339-3p
hsa-miR-339-5p	cluster-hsa-mir-339(1)	sf-hsa-miR-339-5p(1)	hsa-miR-339-5p
hsa-miR-33a	cluster-hsa-mir-33a(1)	sf-hsa-miR-33a(2)	hsa-miR-33a
hsa-miR-33a*	cluster-hsa-mir-33a(1)	sf-hsa-miR-33a*(1)	hsa-miR-33a*
hsa-miR-33b	cluster-hsa-mir-33b(1)	sf-hsa-miR-33a(2)	hsa-miR-33b
hsa-miR-33b*	cluster-hsa-mir-33b(1)	sf-hsa-miR-33b*(1)	hsa-miR-33b*
hsa-miR-340	cluster-hsa-mir-340(1)	sf-hsa-miR-340(1)	hsa-miR-340
hsa-miR-340*	cluster-hsa-mir-340(1)	sf-hsa-miR-340*(1)	hsa-miR-340*
hsa-miR-342	cluster-hsa-mir-342(1)	sf-hsa-miR-342(1)	hsa-miR-342
hsa-miR-342*	cluster-hsa-mir-342(1)	sf-hsa-miR-342*(1)	hsa-miR-342*
hsa-miR-345	cluster-hsa-mir-345(1)	sf-hsa-miR-345(1)	hsa-miR-345
hsa-miR-345*	cluster-hsa-mir-345(1)	sf-hsa-miR-345*(1)	hsa-miR-345*
hsa-miR-346	cluster-hsa-mir-346(1)	sf-hsa-miR-346(1)	hsa-miR-346
hsa-miR-346*	cluster-hsa-mir-346(1)	sf-hsa-miR-346*(1)	hsa-miR-346*
hsa-miR-34a	cluster-hsa-mir-34a(1)	sf-hsa-miR-34a(4)	hsa-miR-34a
hsa-miR-34a*	cluster-hsa-mir-34a(1)	sf-hsa-miR-34a*(1)	hsa-miR-34a*
hsa-miR-34b	cluster-hsa-mir-34b(2)	sf-hsa-miR-34b(1)	hsa-miR-34b
hsa-miR-34b*	cluster-hsa-mir-34b(2)	sf-hsa-miR-34b*(2)	hsa-miR-34b*
hsa-miR-34c	cluster-hsa-mir-34b(2)	sf-hsa-miR-34a(4)	hsa-miR-34c
hsa-miR-34c*	cluster-hsa-mir-34b(2)	sf-hsa-miR-34b*(2)	hsa-miR-34c*
hsa-miR-3605-3p	cluster-hsa-mir-3605(1)	sf-hsa-miR-3605-3p(1)	hsa-miR-3605-3p
hsa-miR-3605-5p	cluster-hsa-mir-3605(1)	sf-hsa-miR-3605-5p(1)	hsa-miR-3605-5p
hsa-miR-361-3p	cluster-hsa-mir-361(1)	sf-hsa-miR-361-3p(1)	hsa-miR-361-3p
hsa-miR-361-5p	cluster-hsa-mir-361(1)	sf-hsa-miR-361-5p(1)	hsa-miR-361-5p
hsa-miR-3611	cluster-hsa-mir-3611(1)	sf-hsa-miR-3611(1)	hsa-miR-3611
hsa-miR-3611*	cluster-hsa-mir-3611(1)	sf-hsa-miR-3611*(1)	hsa-miR-3611*
hsa-miR-3612	cluster-hsa-mir-3612(1)	sf-hsa-miR-3612(1)	hsa-miR-3612
hsa-miR-3612*	cluster-hsa-mir-3612(1)	sf-hsa-miR-3612*(1)	hsa-miR-3612*
hsa-miR-3613	cluster-hsa-mir-3613(1)	sf-hsa-miR-3613(1)	hsa-miR-3613
hsa-miR-3613*	cluster-hsa-mir-3613(1)	sf-hsa-miR-3613*(1)	hsa-miR-3613*
hsa-miR-3614-3p	cluster-hsa-mir-3614(1)	sf-hsa-miR-3614-3p(1)	hsa-miR-3614-3p
hsa-miR-3614-5p	cluster-hsa-mir-3614(1)	sf-hsa-miR-3614-5p(1)	hsa-miR-3614-5p
hsa-miR-3617	cluster-hsa-mir-3617(1)	sf-hsa-miR-3617(1)	hsa-miR-3617
hsa-miR-3617*	cluster-hsa-mir-3617(1)	sf-hsa-miR-3617*(1)	hsa-miR-3617*
hsa-miR-3619-3p	cluster-hsa-mir-3619(1)	sf-hsa-miR-3619-3p(1)	hsa-miR-3619-3p
hsa-miR-3619-5p	cluster-hsa-mir-3619(1)	sf-hsa-miR-3619-5p(1)	hsa-miR-3619-5p
hsa-miR-362-3p	cluster-hsa-mir-188(8)	sf-hsa-miR-362-3p(1)	hsa-miR-362-3p
hsa-miR-362-5p	cluster-hsa-mir-188(8)	sf-hsa-miR-362-5p(3)	hsa-miR-362-5p
hsa-miR-3622-3p	cluster-hsa-mir-3622(1)	sf-hsa-miR-3622-3p(1)	hsa-miR-3622-3p
hsa-miR-3622-5p	cluster-hsa-mir-3622(1)	sf-hsa-miR-3622-5p(1)	hsa-miR-3622-5p
hsa-miR-363	cluster-hsa-mir-17(12)	sf-hsa-miR-363(1)	hsa-miR-363
hsa-miR-363*	cluster-hsa-mir-17(12)	sf-hsa-miR-363*(1)	hsa-miR-363*
hsa-miR-365-1	cluster-hsa-mir-193a(4)	sf-hsa-miR-365-1(2)	hsa-miR-365(2)
hsa-miR-365-1*	cluster-hsa-mir-193a(4)	sf-hsa-miR-365-1*(2)	hsa-miR-365-1*
hsa-miR-365-2	cluster-hsa-mir-193a(4)	sf-hsa-miR-365-1(2)	hsa-miR-365(2)
hsa-miR-365-2*	cluster-hsa-mir-193a(4)	sf-hsa-miR-365-1*(2)	hsa-miR-365-2*
hsa-miR-3657	cluster-hsa-mir-3657(1)	sf-hsa-miR-3657(1)	hsa-miR-3657
hsa-miR-3657*	cluster-hsa-mir-3657(1)	sf-hsa-miR-3657*(1)	hsa-miR-3657*
hsa-miR-3659	cluster-hsa-mir-3659(1)	sf-hsa-miR-3659(1)	hsa-miR-3659
hsa-miR-3659*	cluster-hsa-mir-3659(1)	sf-hsa-miR-3659*(1)	hsa-miR-3659*
hsa-miR-3664-3p	cluster-hsa-mir-3664(1)	sf-hsa-miR-3664-3p(1)	hsa-miR-3664-3p
hsa-miR-3664-5p	cluster-hsa-mir-3664(1)	sf-hsa-miR-3664-5p(1)	hsa-miR-3664-5p
hsa-miR-3667-3p	cluster-hsa-mir-3667(1)	sf-hsa-miR-3667-3p(1)	hsa-miR-3667-3p
hsa-miR-3667-5p	cluster-hsa-mir-3667(1)	sf-hsa-miR-3667-5p(1)	hsa-miR-3667-5p
hsa-miR-367	cluster-hsa-mir-302a(5)	sf-hsa-miR-367(1)	hsa-miR-367
hsa-miR-367*	cluster-hsa-mir-302a(5)	sf-hsa-miR-367*(1)	hsa-miR-367*
hsa-miR-3677-3p	cluster-hsa-mir-3677(1)	sf-hsa-miR-3677-3p(1)	hsa-miR-3677-3p
hsa-miR-3677-5p	cluster-hsa-mir-3677(1)	sf-hsa-miR-3677-5p(1)	hsa-miR-3677-5p
hsa-miR-3679-3p	cluster-hsa-mir-3679(1)	sf-hsa-miR-3679-3p(1)	hsa-miR-3679-3p
hsa-miR-3679-5p	cluster-hsa-mir-3679(1)	sf-hsa-miR-3679-5p(1)	hsa-miR-3679-5p
hsa-miR-3680	cluster-hsa-mir-3680(1)	sf-hsa-miR-3680(1)	hsa-miR-3680
hsa-miR-3680*	cluster-hsa-mir-3680(1)	sf-hsa-miR-3680*(1)	hsa-miR-3680*
hsa-miR-3681	cluster-hsa-mir-3681(1)	sf-hsa-miR-3681(2)	hsa-miR-3681
hsa-miR-3681*	cluster-hsa-mir-3681(1)	sf-hsa-miR-3681*(1)	hsa-miR-3681*
hsa-miR-3682-3p	cluster-hsa-mir-3682(1)	sf-hsa-miR-3682-3p(1)	hsa-miR-3682-3p
hsa-miR-3682-5p	cluster-hsa-mir-3682(1)	sf-hsa-miR-3682-5p(1)	hsa-miR-3682-5p
hsa-miR-3688	cluster-hsa-mir-3688(1)	sf-hsa-miR-3688(1)	hsa-miR-3688
hsa-miR-3688*	cluster-hsa-mir-3688(1)	sf-hsa-miR-3688*(1)	hsa-miR-3688*
hsa-miR-369	cluster-hsa-mir-134(41)	sf-hsa-miR-369(2)	hsa-miR-369
hsa-miR-369*	cluster-hsa-mir-134(41)	sf-hsa-miR-369*(1)	hsa-miR-369*
hsa-miR-3691	cluster-hsa-mir-3691(1)	sf-hsa-miR-3681(2)	hsa-miR-3691
hsa-miR-3691*	cluster-hsa-mir-3691(1)	sf-hsa-miR-3691*(1)	hsa-miR-3691*
hsa-miR-370	cluster-hsa-mir-370(1)	sf-hsa-miR-370(1)	hsa-miR-370
hsa-miR-370*	cluster-hsa-mir-370(1)	sf-hsa-miR-370*(1)	hsa-miR-370*
hsa-miR-371	cluster-hsa-mir-371(3)	sf-hsa-miR-371(1)	hsa-miR-371
hsa-miR-371*	cluster-hsa-mir-371(3)	sf-hsa-miR-371*(1)	hsa-miR-371*
hsa-miR-372	cluster-hsa-mir-371(3)	sf-hsa-miR-372(1)	hsa-miR-372
hsa-miR-372*	cluster-hsa-mir-371(3)	sf-hsa-miR-372*(1)	hsa-miR-372*
hsa-miR-373	cluster-hsa-mir-371(3)	sf-hsa-miR-373(1)	hsa-miR-373
hsa-miR-373*	cluster-hsa-mir-371(3)	sf-hsa-miR-373*(2)	hsa-miR-373*
hsa-miR-374a	cluster-hsa-mir-374a(4)	sf-hsa-miR-374a(2)	hsa-miR-374a
hsa-miR-374a*	cluster-hsa-mir-374a(4)	sf-hsa-miR-374a*(1)	hsa-miR-374a*
hsa-miR-374b	cluster-hsa-mir-374a(4)	sf-hsa-miR-374a(2)	hsa-miR-374b
hsa-miR-374b*	cluster-hsa-mir-374a(4)	sf-hsa-miR-374b*(1)	hsa-miR-374b*
hsa-miR-375	cluster-hsa-mir-375(1)	sf-hsa-miR-375(1)	hsa-miR-375
hsa-miR-375*	cluster-hsa-mir-375(1)	sf-hsa-miR-375*(1)	hsa-miR-375*
hsa-miR-376a-1-3p	cluster-hsa-mir-134(41)	sf-hsa-miR-376a-1-3p(3)	hsa-miR-376a-3p(2)
hsa-miR-376a-1-5p	cluster-hsa-mir-134(41)	sf-hsa-miR-376a-1-5p(2)	hsa-miR-376a-1-5p
hsa-miR-376a-2-3p	cluster-hsa-mir-134(41)	sf-hsa-miR-376a-1-3p(3)	hsa-miR-376a-3p(2)
hsa-miR-376a-2-5p	cluster-hsa-mir-134(41)	sf-hsa-miR-376a-1-5p(2)	hsa-miR-376a-2-5p
hsa-miR-376b	cluster-hsa-mir-134(41)	sf-hsa-miR-376a-1-3p(3)	hsa-miR-376b
hsa-miR-376b*	cluster-hsa-mir-134(41)	sf-hsa-miR-376b*(2)	hsa-miR-376b*
hsa-miR-376c	cluster-hsa-mir-134(41)	sf-hsa-miR-376c(1)	hsa-miR-376c
hsa-miR-376c*	cluster-hsa-mir-134(41)	sf-hsa-miR-376b*(2)	hsa-miR-376c*
hsa-miR-377	cluster-hsa-mir-134(41)	sf-hsa-miR-377(1)	hsa-miR-377
hsa-miR-377*	cluster-hsa-mir-134(41)	sf-hsa-miR-154-5p(7)	hsa-miR-377*
hsa-miR-378	cluster-hsa-mir-378(1)	sf-hsa-miR-378(1)	hsa-miR-378
hsa-miR-378*	cluster-hsa-mir-378(1)	sf-hsa-miR-378*(1)	hsa-miR-378*
hsa-miR-379	cluster-hsa-mir-134(41)	sf-hsa-miR-379(1)	hsa-miR-379
hsa-miR-379*	cluster-hsa-mir-134(41)	sf-hsa-miR-380-3p(3)	hsa-miR-379*
hsa-miR-380-3p	cluster-hsa-mir-134(41)	sf-hsa-miR-380-3p(3)	hsa-miR-380-3p
hsa-miR-380-5p	cluster-hsa-mir-134(41)	sf-hsa-miR-380-5p(2)	hsa-miR-380-5p
hsa-miR-381	cluster-hsa-mir-134(41)	sf-hsa-miR-381(3)	hsa-miR-381
hsa-miR-381*	cluster-hsa-mir-134(41)	sf-hsa-miR-381*(1)	hsa-miR-381*
hsa-miR-382-3p	cluster-hsa-mir-134(41)	sf-hsa-miR-382-3p(1)	hsa-miR-382-3p
hsa-miR-382-5p	cluster-hsa-mir-134(41)	sf-hsa-miR-154-5p(7)	hsa-miR-382-5p
hsa-miR-383	cluster-hsa-mir-383(1)	sf-hsa-miR-383(1)	hsa-miR-383
hsa-miR-383*	cluster-hsa-mir-383(1)	sf-hsa-miR-383*(1)	hsa-miR-383*
hsa-miR-384-3p	cluster-hsa-mir-325(2)	sf-hsa-miR-384-3p(1)	hsa-miR-384-3p
hsa-miR-384-5p	cluster-hsa-mir-325(2)	sf-hsa-miR-384-5p(1)	hsa-miR-384-5p
hsa-miR-3909	cluster-hsa-mir-3909(1)	sf-hsa-miR-3909(1)	hsa-miR-3909
hsa-miR-3909*	cluster-hsa-mir-3909(1)	sf-hsa-miR-3909*(1)	hsa-miR-3909*
hsa-miR-3910	cluster-hsa-mir-3910(1)	sf-hsa-miR-3910(1)	hsa-miR-3910
hsa-miR-3910*	cluster-hsa-mir-3910(1)	sf-hsa-miR-3910*(1)	hsa-miR-3910*
hsa-miR-3912	cluster-hsa-mir-3912(1)	sf-hsa-miR-3912(1)	hsa-miR-3912
hsa-miR-3912*	cluster-hsa-mir-3912(1)	sf-hsa-miR-3912*(1)	hsa-miR-3912*
hsa-miR-3919-3p	cluster-hsa-mir-3919(1)	sf-hsa-miR-3919-3p(1)	hsa-miR-3919-3p
hsa-miR-3919-5p	cluster-hsa-mir-3919(1)	sf-hsa-miR-3919-5p(1)	hsa-miR-3919-5p
hsa-miR-3922	cluster-hsa-mir-3922(1)	sf-hsa-miR-3922(1)	hsa-miR-3922
hsa-miR-3922*	cluster-hsa-mir-3922(1)	sf-hsa-miR-3922*(1)	hsa-miR-3922*
hsa-miR-3928	cluster-hsa-mir-3928(1)	sf-hsa-miR-3928(1)	hsa-miR-3928
hsa-miR-3928*	cluster-hsa-mir-3928(1)	sf-hsa-miR-3928*(1)	hsa-miR-3928*
hsa-miR-3934	cluster-hsa-mir-3934(1)	sf-hsa-miR-3934(1)	hsa-miR-3934
hsa-miR-3934*	cluster-hsa-mir-3934(1)	sf-hsa-miR-3934*(1)	hsa-miR-3934*
hsa-miR-3938	cluster-hsa-mir-3938(1)	sf-hsa-miR-3938(1)	hsa-miR-3938
hsa-miR-3938*	cluster-hsa-mir-3938(1)	sf-hsa-miR-3938*(1)	hsa-miR-3938*
hsa-miR-3939-3p	cluster-hsa-mir-3939(1)	sf-hsa-miR-3939-3p(1)	hsa-miR-3939-3p
hsa-miR-3939-5p	cluster-hsa-mir-3939(1)	sf-hsa-miR-3939-5p(1)	hsa-miR-3939-5p
hsa-miR-3940	cluster-hsa-mir-3940(1)	sf-hsa-miR-3940(1)	hsa-miR-3940
hsa-miR-3940*	cluster-hsa-mir-3940(1)	sf-hsa-miR-3940*(1)	hsa-miR-3940*
hsa-miR-3942-3p	cluster-hsa-mir-3942(1)	sf-hsa-miR-3942-3p(1)	hsa-miR-3942-3p
hsa-miR-3942-5p	cluster-hsa-mir-3942(1)	sf-hsa-miR-3942-5p(1)	hsa-miR-3942-5p
hsa-miR-3944-3p	cluster-hsa-mir-3944(1)	sf-hsa-miR-3944-3p(1)	hsa-miR-3944-3p
hsa-miR-3944-5p	cluster-hsa-mir-3944(1)	sf-hsa-miR-3944-5p(1)	hsa-miR-3944-5p
hsa-miR-409-3p	cluster-hsa-mir-134(41)	sf-hsa-miR-409-3p(1)	hsa-miR-409-3p
hsa-miR-409-5p	cluster-hsa-mir-134(41)	sf-hsa-miR-409-5p(1)	hsa-miR-409-5p
hsa-miR-410	cluster-hsa-mir-134(41)	sf-hsa-miR-410(1)	hsa-miR-410
hsa-miR-410*	cluster-hsa-mir-134(41)	sf-hsa-miR-323b*(4)	hsa-miR-410*
hsa-miR-411	cluster-hsa-mir-134(41)	sf-hsa-miR-411(1)	hsa-miR-411
hsa-miR-411*	cluster-hsa-mir-134(41)	sf-hsa-miR-380-3p(3)	hsa-miR-411*
hsa-miR-412-3p	cluster-hsa-mir-134(41)	sf-hsa-miR-412*(1)	hsa-miR-412-3p
hsa-miR-412-5p	cluster-hsa-mir-134(41)	sf-hsa-miR-412(1)	hsa-miR-412-5p
hsa-miR-421	cluster-hsa-mir-374a(4)	sf-hsa-miR-95(2)	hsa-miR-421
hsa-miR-421*	cluster-hsa-mir-374a(4)	sf-hsa-miR-421*(1)	hsa-miR-421*
hsa-miR-423-3p	cluster-hsa-mir-423(1)	sf-hsa-miR-423-3p(1)	hsa-miR-423-3p
hsa-miR-423-5p	cluster-hsa-mir-423(1)	sf-hsa-miR-423-5p(1)	hsa-miR-423-5p
hsa-miR-424	cluster-hsa-mir-424(2)	sf-hsa-miR-424(1)	hsa-miR-424
hsa-miR-424*	cluster-hsa-mir-424(2)	sf-hsa-miR-424*(1)	hsa-miR-424*
hsa-miR-425	cluster-hsa-mir-191(2)	sf-hsa-miR-425(1)	hsa-miR-425
hsa-miR-425*	cluster-hsa-mir-191(2)	sf-hsa-miR-425*(1)	hsa-miR-425*
hsa-miR-429	cluster-hsa-mir-200a(3)	sf-hsa-miR-141(5)	hsa-miR-429
hsa-miR-429*	cluster-hsa-mir-200a(3)	sf-hsa-miR-429*(1)	hsa-miR-429*
hsa-miR-431-3p	cluster-hsa-mir-127(8)	sf-hsa-miR-154-5p(7)	hsa-miR-431-3p
hsa-miR-431-5p	cluster-hsa-mir-127(8)	sf-hsa-miR-431-5p(1)	hsa-miR-431-5p
hsa-miR-432	cluster-hsa-mir-127(8)	sf-hsa-miR-432(1)	hsa-miR-432
hsa-miR-432*	cluster-hsa-mir-127(8)	sf-hsa-miR-432*(1)	hsa-miR-432*
hsa-miR-4326	cluster-hsa-mir-4326(1)	sf-hsa-miR-4326(1)	hsa-miR-4326
hsa-miR-4326*	cluster-hsa-mir-4326(1)	sf-hsa-miR-4326*(1)	hsa-miR-4326*
hsa-miR-433	cluster-hsa-mir-127(8)	sf-hsa-miR-433(1)	hsa-miR-433
hsa-miR-433*	cluster-hsa-mir-127(8)	sf-hsa-miR-433*(1)	hsa-miR-433*
hsa-miR-448	cluster-hsa-mir-448(1)	sf-hsa-miR-448-3p(1)	hsa-miR-448
hsa-miR-448*	cluster-hsa-mir-448(1)	sf-hsa-miR-448-5p(1)	hsa-miR-448*
hsa-miR-449a	cluster-hsa-mir-449a(3)	sf-hsa-miR-34a(4)	hsa-miR-449a
hsa-miR-449a*	cluster-hsa-mir-449a(3)	sf-hsa-miR-449a*(1)	hsa-miR-449a*
hsa-miR-449b	cluster-hsa-mir-449a(3)	sf-hsa-miR-34a(4)	hsa-miR-449b
hsa-miR-449b*	cluster-hsa-mir-449a(3)	sf-hsa-miR-449b*(1)	hsa-miR-449b*
hsa-miR-449c-3p	cluster-hsa-mir-449a(3)	sf-hsa-miR-449c-3p(1)	hsa-miR-449c-3p
hsa-miR-449c-5p	cluster-hsa-mir-449a(3)	sf-hsa-miR-449c-5p(1)	hsa-miR-449c-5p
hsa-miR-450a-1	cluster-hsa-mir-450a-1(4)	sf-hsa-miR-450a-1(3)	hsa-miR-450a(2)
hsa-miR-450a-1*	cluster-hsa-mir-450a-1(4)	sf-hsa-miR-450a-1*(2)	hsa-miR-450a-1*
hsa-miR-450a-2	cluster-hsa-mir-450a-1(4)	sf-hsa-miR-450a-1(3)	hsa-miR-450a(2)
hsa-miR-450a-2*	cluster-hsa-mir-450a-1(4)	sf-hsa-miR-450a-1*(2)	hsa-miR-450a-2*
hsa-miR-450b	cluster-hsa-mir-450a-1(4)	sf-hsa-miR-450a-1(3)	hsa-miR-450b
hsa-miR-450b*	cluster-hsa-mir-450a-1(4)	sf-hsa-miR-450b*(1)	hsa-miR-450b*
hsa-miR-451-DICER1	cluster-hsa-mir-144(2)	sf-hsa-miR-451-DICER1(1)	hsa-miR-451-DICER1
hsa-miR-452	cluster-hsa-mir-224(2)	sf-hsa-miR-452(1)	hsa-miR-452
hsa-miR-452*	cluster-hsa-mir-224(2)	sf-hsa-miR-452*(1)	hsa-miR-452*
hsa-miR-454	cluster-hsa-mir-301a(2)	sf-hsa-miR-454(1)	hsa-miR-454
hsa-miR-454*	cluster-hsa-mir-301a(2)	sf-hsa-miR-454*(1)	hsa-miR-454*
hsa-miR-455-3p	cluster-hsa-mir-455(1)	sf-hsa-miR-455-3p(1)	hsa-miR-455-3p
hsa-miR-455-5p	cluster-hsa-mir-455(1)	sf-hsa-miR-455-5p(1)	hsa-miR-455-5p
hsa-miR-466	cluster-hsa-mir-466(1)	sf-hsa-miR-466(1)	hsa-miR-466
hsa-miR-466*	cluster-hsa-mir-466(1)	sf-hsa-miR-466*(1)	hsa-miR-466*
hsa-miR-483-3p	cluster-hsa-mir-483(1)	sf-hsa-miR-483-3p(1)	hsa-miR-483-3p
hsa-miR-483-5p	cluster-hsa-mir-483(1)	sf-hsa-miR-483-5p(1)	hsa-miR-483-5p
hsa-miR-484-RNASEN	cluster-hsa-mir-484(1)	sf-hsa-miR-484-RNASEN(1)	hsa-miR-484-RNASEN
hsa-miR-484*-RNASEN	cluster-hsa-mir-484(1)	sf-hsa-miR-484*-RNASEN(1)	hsa-miR-484*-RNASEN
hsa-miR-485-3p	cluster-hsa-mir-134(41)	sf-hsa-miR-485-3p(1)	hsa-miR-485-3p
hsa-miR-485-5p	cluster-hsa-mir-134(41)	sf-hsa-miR-154-5p(7)	hsa-miR-485-5p
hsa-miR-486	cluster-hsa-mir-486(1)	sf-hsa-miR-486(1)	hsa-miR-486
hsa-miR-486*	cluster-hsa-mir-486(1)	sf-hsa-miR-486*(1)	hsa-miR-486*
hsa-miR-487a-3p	cluster-hsa-mir-134(41)	sf-hsa-miR-487a-3p(2)	hsa-miR-487a-3p
hsa-miR-487a-5p	cluster-hsa-mir-134(41)	sf-hsa-miR-487a-5p(2)	hsa-miR-487a-5p
hsa-miR-487b	cluster-hsa-mir-134(41)	sf-hsa-miR-487a-3p(2)	hsa-miR-487b
hsa-miR-487b*	cluster-hsa-mir-134(41)	sf-hsa-miR-487a-5p(2)	hsa-miR-487b*
hsa-miR-488	cluster-hsa-mir-488(1)	sf-hsa-miR-488(1)	hsa-miR-488
hsa-miR-488*	cluster-hsa-mir-488(1)	sf-hsa-miR-488*(1)	hsa-miR-488*
hsa-miR-489	cluster-hsa-mir-489(2)	sf-hsa-miR-489(1)	hsa-miR-489
hsa-miR-489*	cluster-hsa-mir-489(2)	sf-hsa-miR-489*(1)	hsa-miR-489*
hsa-miR-490-3p	cluster-hsa-mir-490(1)	sf-hsa-miR-490-3p(1)	hsa-miR-490-3p
hsa-miR-490-5p	cluster-hsa-mir-490(1)	sf-hsa-miR-490-5p(1)	hsa-miR-490-5p
hsa-miR-491	cluster-hsa-mir-491(1)	sf-hsa-miR-491(1)	hsa-miR-491
hsa-miR-491*	cluster-hsa-mir-491(1)	sf-hsa-miR-491*(1)	hsa-miR-491*
hsa-miR-493	cluster-hsa-mir-127(8)	sf-hsa-miR-493(1)	hsa-miR-493
hsa-miR-493*	cluster-hsa-mir-127(8)	sf-hsa-miR-493*(1)	hsa-miR-493*
hsa-miR-494	cluster-hsa-mir-134(41)	sf-hsa-miR-494(1)	hsa-miR-494
hsa-miR-494*	cluster-hsa-mir-134(41)	sf-hsa-miR-323b*(4)	hsa-miR-494*
hsa-miR-495	cluster-hsa-mir-134(41)	sf-hsa-miR-495(1)	hsa-miR-495
hsa-miR-495*	cluster-hsa-mir-134(41)	sf-hsa-miR-495*(2)	hsa-miR-495*
hsa-miR-496	cluster-hsa-mir-134(41)	sf-hsa-miR-496(1)	hsa-miR-496
hsa-miR-496*	cluster-hsa-mir-134(41)	sf-hsa-miR-323b*(4)	hsa-miR-496*
hsa-miR-497	cluster-hsa-mir-195(2)	sf-hsa-miR-497(1)	hsa-miR-497
hsa-miR-497*	cluster-hsa-mir-195(2)	sf-hsa-miR-497*(1)	hsa-miR-497*
hsa-miR-498-3p	cluster-hsa-mir-498(46)	sf-hsa-miR-498-3p(1)	hsa-miR-498-3p
hsa-miR-498-5p	cluster-hsa-mir-498(46)	sf-hsa-miR-498-5p(1)	hsa-miR-498-5p
hsa-miR-499	cluster-hsa-mir-499(1)	sf-hsa-miR-499(1)	hsa-miR-499
hsa-miR-499*	cluster-hsa-mir-499(1)	sf-hsa-miR-499*(1)	hsa-miR-499*
hsa-miR-500a	cluster-hsa-mir-188(8)	sf-hsa-miR-500a(1)	hsa-miR-500a
hsa-miR-500a*	cluster-hsa-mir-188(8)	sf-hsa-miR-362-5p(3)	hsa-miR-500a*(2)
hsa-miR-500b	cluster-hsa-mir-188(8)	sf-hsa-miR-362-5p(3)	hsa-miR-500a*(2)
hsa-miR-500b*	cluster-hsa-mir-188(8)	sf-hsa-miR-500b*(1)	hsa-miR-500b*
hsa-miR-501-3p	cluster-hsa-mir-188(8)	sf-hsa-miR-501-3p(2)	hsa-miR-501-3p
hsa-miR-501-5p	cluster-hsa-mir-188(8)	sf-hsa-miR-501-5p(1)	hsa-miR-501-5p
hsa-miR-502	cluster-hsa-mir-188(8)	sf-hsa-miR-501-3p(2)	hsa-miR-502
hsa-miR-502*	cluster-hsa-mir-188(8)	sf-hsa-miR-502*(1)	hsa-miR-502*
hsa-miR-503	cluster-hsa-mir-424(2)	sf-hsa-miR-503(1)	hsa-miR-503
hsa-miR-503*	cluster-hsa-mir-424(2)	sf-hsa-miR-503*(1)	hsa-miR-503*
hsa-miR-504	cluster-hsa-mir-504(1)	sf-hsa-miR-504(1)	hsa-miR-504
hsa-miR-504*	cluster-hsa-mir-504(1)	sf-hsa-miR-504*(1)	hsa-miR-504*
hsa-miR-505	cluster-hsa-mir-505(1)	sf-hsa-miR-505(1)	hsa-miR-505
hsa-miR-505*	cluster-hsa-mir-505(1)	sf-hsa-miR-505*(1)	hsa-miR-505*
hsa-miR-506	cluster-hsa-mir-506(11)	sf-hsa-miR-506(1)	hsa-miR-506
hsa-miR-506*	cluster-hsa-mir-506(11)	sf-hsa-miR-506*(1)	hsa-miR-506*
hsa-miR-508	cluster-hsa-mir-506(11)	sf-hsa-miR-508(1)	hsa-miR-508
hsa-miR-508*	cluster-hsa-mir-506(11)	sf-hsa-miR-508*(1)	hsa-miR-508*
hsa-miR-509-1-3p	cluster-hsa-mir-506(11)	sf-hsa-miR-509-1-3p(3)	hsa-miR-509-3p(3)
hsa-miR-509-1-5p	cluster-hsa-mir-506(11)	sf-hsa-miR-509-1-5p(3)	hsa-miR-509-5p(2)
hsa-miR-509-2-3p	cluster-hsa-mir-506(11)	sf-hsa-miR-509-1-3p(3)	hsa-miR-509-3p(3)
hsa-miR-509-2-5p	cluster-hsa-mir-506(11)	sf-hsa-miR-509-1-5p(3)	hsa-miR-509-5p(2)
hsa-miR-509-3-3p	cluster-hsa-mir-506(11)	sf-hsa-miR-509-1-3p(3)	hsa-miR-509-3p(3)
hsa-miR-509-3-5p	cluster-hsa-mir-506(11)	sf-hsa-miR-509-1-5p(3)	hsa-miR-509-3-5p
hsa-miR-510-3p	cluster-hsa-mir-506(11)	sf-hsa-miR-510-3p(1)	hsa-miR-510-3p
hsa-miR-510-5p	cluster-hsa-mir-506(11)	sf-hsa-miR-510-5p(1)	hsa-miR-510-5p
hsa-miR-511-1-3p	cluster-hsa-mir-511-1(2)	sf-hsa-miR-511-1-3p(2)	hsa-miR-511-3p(2)
hsa-miR-511-1-5p	cluster-hsa-mir-511-1(2)	sf-hsa-miR-511-1-5p(2)	hsa-miR-511-5p(2)
hsa-miR-511-2-3p	cluster-hsa-mir-511-1(2)	sf-hsa-miR-511-1-3p(2)	hsa-miR-511-3p(2)
hsa-miR-511-2-5p	cluster-hsa-mir-511-1(2)	sf-hsa-miR-511-1-5p(2)	hsa-miR-511-5p(2)
hsa-miR-512-1-3p	cluster-hsa-mir-498(46)	sf-hsa-miR-512-1-3p(2)	hsa-miR-512-3p(2)
hsa-miR-512-1-5p	cluster-hsa-mir-498(46)	sf-hsa-miR-512-1-5p(2)	hsa-miR-512-5p(2)
hsa-miR-512-2-3p	cluster-hsa-mir-498(46)	sf-hsa-miR-512-1-3p(2)	hsa-miR-512-3p(2)
hsa-miR-512-2-5p	cluster-hsa-mir-498(46)	sf-hsa-miR-512-1-5p(2)	hsa-miR-512-5p(2)
hsa-miR-513a-1-3p	cluster-hsa-mir-506(11)	sf-hsa-miR-513a-1-3p(3)	hsa-miR-513a-3p(2)
hsa-miR-513a-1-5p	cluster-hsa-mir-506(11)	sf-hsa-miR-513a-1-5p(3)	hsa-miR-513a-5p(2)
hsa-miR-513a-2-3p	cluster-hsa-mir-506(11)	sf-hsa-miR-513a-1-3p(3)	hsa-miR-513a-3p(2)
hsa-miR-513a-2-5p	cluster-hsa-mir-506(11)	sf-hsa-miR-513a-1-5p(3)	hsa-miR-513a-5p(2)
hsa-miR-513b	cluster-hsa-mir-513b(1)	sf-hsa-miR-513a-1-5p(3)	hsa-miR-513b
hsa-miR-513b*	cluster-hsa-mir-513b(1)	sf-hsa-miR-513b*(1)	hsa-miR-513b*
hsa-miR-513c-3p	cluster-hsa-mir-513c(1)	sf-hsa-miR-513a-1-3p(3)	hsa-miR-513c-3p
hsa-miR-513c-5p	cluster-hsa-mir-513c(1)	sf-hsa-miR-513c-5p(1)	hsa-miR-513c-5p
hsa-miR-514a-1	cluster-hsa-mir-506(11)	sf-hsa-miR-514a-1(4)	hsa-miR-514a(3)
hsa-miR-514a-1*	cluster-hsa-mir-506(11)	sf-hsa-miR-514a-1*(3)	hsa-miR-514a*(3)
hsa-miR-514a-2	cluster-hsa-mir-506(11)	sf-hsa-miR-514a-1(4)	hsa-miR-514a(3)
hsa-miR-514a-2*	cluster-hsa-mir-506(11)	sf-hsa-miR-514a-1*(3)	hsa-miR-514a*(3)
hsa-miR-514a-3	cluster-hsa-mir-506(11)	sf-hsa-miR-514a-1(4)	hsa-miR-514a(3)
hsa-miR-514a-3*	cluster-hsa-mir-506(11)	sf-hsa-miR-514a-1*(3)	hsa-miR-514a*(3)
hsa-miR-514b-3p	cluster-hsa-mir-514b(1)	sf-hsa-miR-514a-1(4)	hsa-miR-514b-3p
hsa-miR-514b-5p	cluster-hsa-mir-514b(1)	sf-hsa-miR-514b-5p(1)	hsa-miR-514b-5p
hsa-miR-515-1-3p	cluster-hsa-mir-498(46)	sf-hsa-miR-515-1-3p(30)	hsa-miR-515-3p(2)
hsa-miR-515-1-5p	cluster-hsa-mir-498(46)	sf-hsa-miR-515-1-5p(9)	hsa-miR-515-5p(2)
hsa-miR-515-2-3p	cluster-hsa-mir-498(46)	sf-hsa-miR-515-1-3p(30)	hsa-miR-515-3p(2)
hsa-miR-515-2-5p	cluster-hsa-mir-498(46)	sf-hsa-miR-515-1-5p(9)	hsa-miR-515-5p(2)
hsa-miR-516a-1	cluster-hsa-mir-498(46)	sf-hsa-miR-516a-1(2)	hsa-miR-516a(2)
hsa-miR-516a-1*	cluster-hsa-mir-498(46)	sf-hsa-miR-515-1-3p(30)	hsa-miR-516a*(2)
hsa-miR-516a-2	cluster-hsa-mir-498(46)	sf-hsa-miR-516a-1(2)	hsa-miR-516a(2)
hsa-miR-516a-2*	cluster-hsa-mir-498(46)	sf-hsa-miR-515-1-3p(30)	hsa-miR-516a*(2)
hsa-miR-516b-1	cluster-hsa-mir-498(46)	sf-hsa-miR-516b-1(20)	hsa-miR-516b-1
hsa-miR-516b-1*	cluster-hsa-mir-498(46)	sf-hsa-miR-515-1-3p(30)	hsa-miR-516b*(2)
hsa-miR-516b-2	cluster-hsa-mir-498(46)	sf-hsa-miR-516b-1(20)	hsa-miR-516b-2
hsa-miR-516b-2*	cluster-hsa-mir-498(46)	sf-hsa-miR-515-1-3p(30)	hsa-miR-516b*(2)
hsa-miR-517a-1	cluster-hsa-mir-498(46)	sf-hsa-miR-517a-1(3)	hsa-miR-517a(2)
hsa-miR-517a-1*	cluster-hsa-mir-498(46)	sf-hsa-miR-516b-1(20)	hsa-miR-517a*(2)
hsa-miR-517a-2	cluster-hsa-mir-498(46)	sf-hsa-miR-517a-1(3)	hsa-miR-517a(2)
hsa-miR-517a-2*	cluster-hsa-mir-498(46)	sf-hsa-miR-516b-1(20)	hsa-miR-517a*(2)
hsa-miR-517b	cluster-hsa-mir-498(46)	sf-hsa-miR-517a-1(3)	hsa-miR-517b
hsa-miR-517b*	cluster-hsa-mir-498(46)	sf-hsa-miR-516b-1(20)	hsa-miR-517b*
hsa-miR-518a-1-3p	cluster-hsa-mir-498(46)	sf-hsa-miR-515-1-3p(30)	hsa-miR-518a-3p(2)
hsa-miR-518a-1-5p	cluster-hsa-mir-498(46)	sf-hsa-miR-515-1-5p(9)	hsa-miR-518a-5p(2)
hsa-miR-518a-2-3p	cluster-hsa-mir-498(46)	sf-hsa-miR-515-1-3p(30)	hsa-miR-518a-3p(2)
hsa-miR-518a-2-5p	cluster-hsa-mir-498(46)	sf-hsa-miR-515-1-5p(9)	hsa-miR-518a-5p(2)
hsa-miR-518b	cluster-hsa-mir-498(46)	sf-hsa-miR-515-1-3p(30)	hsa-miR-518b
hsa-miR-518b*	cluster-hsa-mir-498(46)	sf-hsa-miR-518b*(1)	hsa-miR-518b*
hsa-miR-518c	cluster-hsa-mir-498(46)	sf-hsa-miR-515-1-3p(30)	hsa-miR-518c
hsa-miR-518c*	cluster-hsa-mir-498(46)	sf-hsa-miR-518c*(1)	hsa-miR-518c*
hsa-miR-518d	cluster-hsa-mir-498(46)	sf-hsa-miR-515-1-3p(30)	hsa-miR-518d
hsa-miR-518d*	cluster-hsa-mir-498(46)	sf-hsa-miR-516b-1(20)	hsa-miR-518d*
hsa-miR-518e-3p	cluster-hsa-mir-498(46)	sf-hsa-miR-515-1-3p(30)	hsa-miR-518e-3p
hsa-miR-518e-5p	cluster-hsa-mir-498(46)	sf-hsa-miR-516b-1(20)	hsa-miR-518e-5p
hsa-miR-518f	cluster-hsa-mir-498(46)	sf-hsa-miR-515-1-3p(30)	hsa-miR-518f
hsa-miR-518f*	cluster-hsa-mir-498(46)	sf-hsa-miR-516b-1(20)	hsa-miR-518f*
hsa-miR-519a-1	cluster-hsa-mir-498(46)	sf-hsa-miR-515-1-3p(30)	hsa-miR-519a(2)
hsa-miR-519a-1*	cluster-hsa-mir-498(46)	sf-hsa-miR-516b-1(20)	hsa-miR-519a-1*
hsa-miR-519a-2	cluster-hsa-mir-498(46)	sf-hsa-miR-515-1-3p(30)	hsa-miR-519a(2)
hsa-miR-519a-2*	cluster-hsa-mir-498(46)	sf-hsa-miR-520b-5p(2)	hsa-miR-519a-2*
hsa-miR-519b	cluster-hsa-mir-498(46)	sf-hsa-miR-515-1-3p(30)	hsa-miR-519b
hsa-miR-519b*	cluster-hsa-mir-498(46)	sf-hsa-miR-516b-1(20)	hsa-miR-519b*
hsa-miR-519c	cluster-hsa-mir-498(46)	sf-hsa-miR-515-1-3p(30)	hsa-miR-519c
hsa-miR-519c*	cluster-hsa-mir-498(46)	sf-hsa-miR-516b-1(20)	hsa-miR-519c*
hsa-miR-519d	cluster-hsa-mir-498(46)	sf-hsa-miR-515-1-3p(30)	hsa-miR-519d
hsa-miR-519d*	cluster-hsa-mir-498(46)	sf-hsa-miR-515-1-5p(9)	hsa-miR-519d*
hsa-miR-519e-3p	cluster-hsa-mir-498(46)	sf-hsa-miR-515-1-3p(30)	hsa-miR-519e-3p
hsa-miR-519e-5p	cluster-hsa-mir-498(46)	sf-hsa-miR-515-1-5p(9)	hsa-miR-519e-5p
hsa-miR-520a	cluster-hsa-mir-498(46)	sf-hsa-miR-516b-1(20)	hsa-miR-520a
hsa-miR-520a*	cluster-hsa-mir-498(46)	sf-hsa-miR-515-1-3p(30)	hsa-miR-520a*
hsa-miR-520b-3p	cluster-hsa-mir-498(46)	sf-hsa-miR-515-1-3p(30)	hsa-miR-520b-3p
hsa-miR-520b-5p	cluster-hsa-mir-498(46)	sf-hsa-miR-520b-5p(2)	hsa-miR-520b-5p
hsa-miR-520c	cluster-hsa-mir-498(46)	sf-hsa-miR-515-1-3p(30)	hsa-miR-520c
hsa-miR-520c*	cluster-hsa-mir-498(46)	sf-hsa-miR-516b-1(20)	hsa-miR-520c*
hsa-miR-520d-3p	cluster-hsa-mir-498(46)	sf-hsa-miR-515-1-3p(30)	hsa-miR-520d-3p
hsa-miR-520d-5p	cluster-hsa-mir-498(46)	sf-hsa-miR-520d-5p(2)	hsa-miR-520d-5p
hsa-miR-520e	cluster-hsa-mir-498(46)	sf-hsa-miR-515-1-3p(30)	hsa-miR-520e
hsa-miR-520e*	cluster-hsa-mir-498(46)	sf-hsa-miR-373*(2)	hsa-miR-520e*
hsa-miR-520f	cluster-hsa-mir-498(46)	sf-hsa-miR-515-1-3p(30)	hsa-miR-520f
hsa-miR-520f*	cluster-hsa-mir-498(46)	sf-hsa-miR-517*(1)	hsa-miR-520f*
hsa-miR-520g	cluster-hsa-mir-498(46)	sf-hsa-miR-515-1-3p(30)	hsa-miR-520g
hsa-miR-520g*	cluster-hsa-mir-498(46)	sf-hsa-miR-516b-1(20)	hsa-miR-520g*
hsa-miR-520h	cluster-hsa-mir-498(46)	sf-hsa-miR-515-1-3p(30)	hsa-miR-520h
hsa-miR-520h*	cluster-hsa-mir-498(46)	sf-hsa-miR-516b-1(20)	hsa-miR-520h*
hsa-miR-521-1	cluster-hsa-mir-498(46)	sf-hsa-miR-521-1(2)	hsa-miR-521(2)
hsa-miR-521-1*	cluster-hsa-mir-498(46)	sf-hsa-miR-515-1-5p(9)	hsa-miR-521-1*
hsa-miR-521-2	cluster-hsa-mir-498(46)	sf-hsa-miR-521-1(2)	hsa-miR-521(2)
hsa-miR-521-2*	cluster-hsa-mir-498(46)	sf-hsa-miR-515-1-5p(9)	hsa-miR-521-2*
hsa-miR-522	cluster-hsa-mir-498(46)	sf-hsa-miR-522(1)	hsa-miR-522
hsa-miR-522*	cluster-hsa-mir-498(46)	sf-hsa-miR-516b-1(20)	hsa-miR-522*
hsa-miR-523-3p	cluster-hsa-mir-498(46)	sf-hsa-miR-523-3p(1)	hsa-miR-523-3p
hsa-miR-523-5p	cluster-hsa-mir-498(46)	sf-hsa-miR-516b-1(20)	hsa-miR-523-5p
hsa-miR-524	cluster-hsa-mir-498(46)	sf-hsa-miR-520d-5p(2)	hsa-miR-524
hsa-miR-524*	cluster-hsa-mir-498(46)	sf-hsa-miR-525-3p(2)	hsa-miR-524*
hsa-miR-525-3p	cluster-hsa-mir-498(46)	sf-hsa-miR-525-3p(2)	hsa-miR-525-3p
hsa-miR-525-5p	cluster-hsa-mir-498(46)	sf-hsa-miR-516b-1(20)	hsa-miR-525-5p
hsa-miR-526a-1-3p	cluster-hsa-mir-498(46)	sf-hsa-miR-515-1-3p(30)	hsa-miR-526a-1-3p
hsa-miR-526a-1-5p	cluster-hsa-mir-498(46)	sf-hsa-miR-516b-1(20)	hsa-miR-526a-5p(2)
hsa-miR-526a-2-3p	cluster-hsa-mir-498(46)	sf-hsa-miR-526a-2-3p(1)	hsa-miR-526a-2-3p
hsa-miR-526a-2-5p	cluster-hsa-mir-498(46)	sf-hsa-miR-516b-1(20)	hsa-miR-526a-5p(2)
hsa-miR-526b-3p	cluster-hsa-mir-498(46)	sf-hsa-miR-515-1-3p(30)	hsa-miR-526b-3p
hsa-miR-526b-5p	cluster-hsa-mir-498(46)	sf-hsa-miR-516a(1)	hsa-miR-526b-5p
hsa-miR-527-3p	cluster-hsa-mir-498(46)	sf-hsa-miR-515-1-3p(30)	hsa-miR-527-3p
hsa-miR-527-5p	cluster-hsa-mir-498(46)	sf-hsa-miR-515-1-5p(9)	hsa-miR-527-5p
hsa-miR-532-3p	cluster-hsa-mir-188(8)	sf-hsa-miR-532-3p(2)	hsa-miR-532-3p
hsa-miR-532-5p	cluster-hsa-mir-188(8)	sf-hsa-miR-532(1)	hsa-miR-532-5p
hsa-miR-539	cluster-hsa-mir-134(41)	sf-hsa-miR-539(1)	hsa-miR-539
hsa-miR-539*	cluster-hsa-mir-134(41)	sf-hsa-miR-539*(1)	hsa-miR-539*
hsa-miR-541-3p	cluster-hsa-mir-134(41)	sf-hsa-miR-541-3p(1)	hsa-miR-541-3p
hsa-miR-541-5p	cluster-hsa-mir-134(41)	sf-hsa-miR-541-5p(1)	hsa-miR-541-5p
hsa-miR-542	cluster-hsa-mir-450a-1(4)	sf-hsa-miR-542(1)	hsa-miR-542
hsa-miR-542*	cluster-hsa-mir-450a-1(4)	sf-hsa-miR-542*(1)	hsa-miR-542*
hsa-miR-543	cluster-hsa-mir-134(41)	sf-hsa-miR-543(1)	hsa-miR-543
hsa-miR-543*	cluster-hsa-mir-134(41)	sf-hsa-miR-495*(2)	hsa-miR-543*
hsa-miR-544-3p	cluster-hsa-mir-134(41)	sf-hsa-miR-544-3p(1)	hsa-miR-544-3p
hsa-miR-544-5p	cluster-hsa-mir-134(41)	sf-hsa-miR-544-5p(1)	hsa-miR-544-5p
hsa-miR-545-3p	cluster-hsa-mir-374a(4)	sf-hsa-miR-545-3p(3)	hsa-miR-545-3p
hsa-miR-545-5p	cluster-hsa-mir-374a(4)	sf-hsa-miR-545-3p(3)	hsa-miR-545-5p
hsa-miR-549-3p	cluster-hsa-mir-549(1)	sf-hsa-miR-549-3p(1)	hsa-miR-549-3p
hsa-miR-549-5p	cluster-hsa-mir-549(1)	sf-hsa-miR-549-5p(1)	hsa-miR-549-5p
hsa-miR-550-1-3p	cluster-hsa-mir-550-1(2)	sf-hsa-miR-550-1-3p(2)	hsa-miR-550-3p(2)
hsa-miR-550-1-5p	cluster-hsa-mir-550-1(2)	sf-hsa-miR-550-1-5p(2)	hsa-miR-550-5p(2)
hsa-miR-550-2-3p	cluster-hsa-mir-550-1(2)	sf-hsa-miR-550-1-3p(2)	hsa-miR-550-3p(2)
hsa-miR-550-2-5p	cluster-hsa-mir-550-1(2)	sf-hsa-miR-550-1-5p(2)	hsa-miR-550-5p(2)
hsa-miR-551a	cluster-hsa-mir-551a(1)	sf-hsa-miR-551a(2)	hsa-miR-551a
hsa-miR-551a*	cluster-hsa-mir-551a(1)	sf-hsa-miR-551a*(1)	hsa-miR-551a*
hsa-miR-551b	cluster-hsa-mir-551b(1)	sf-hsa-miR-551a(2)	hsa-miR-551b
hsa-miR-551b*	cluster-hsa-mir-551b(1)	sf-hsa-miR-551b*(1)	hsa-miR-551b*
hsa-miR-552-3p	cluster-hsa-mir-552(1)	sf-hsa-miR-552-3p(1)	hsa-miR-552-3p
hsa-miR-552-5p	cluster-hsa-mir-552(1)	sf-hsa-miR-552-5p(1)	hsa-miR-552-5p
hsa-miR-556-3p	cluster-hsa-mir-556(1)	sf-hsa-miR-556-3p(1)	hsa-miR-556-3p
hsa-miR-556-5p	cluster-hsa-mir-556(1)	sf-hsa-miR-556-5p(1)	hsa-miR-556-5p
hsa-miR-559-3p	cluster-hsa-mir-559(1)	sf-hsa-miR-559(1)	hsa-miR-559-3p
hsa-miR-559-5p	cluster-hsa-mir-559(1)	sf-hsa-miR-559-5p(1)	hsa-miR-559-5p
hsa-miR-561	cluster-hsa-mir-561(1)	sf-hsa-miR-561(1)	hsa-miR-561
hsa-miR-561*	cluster-hsa-mir-561(1)	sf-hsa-miR-561*(1)	hsa-miR-561*
hsa-miR-570-3p	cluster-hsa-mir-570(1)	sf-hsa-miR-570-3p(1)	hsa-miR-570-3p
hsa-miR-570-5p	cluster-hsa-mir-570(1)	sf-hsa-miR-548c(1)	hsa-miR-570-5p
hsa-miR-574-3p	cluster-hsa-mir-574(1)	sf-hsa-miR-574-3p(1)	hsa-miR-574-3p
hsa-miR-574-5p	cluster-hsa-mir-574(1)	sf-hsa-miR-574-5p(1)	hsa-miR-574-5p
hsa-miR-576-3p	cluster-hsa-mir-576(1)	sf-hsa-miR-576-3p(1)	hsa-miR-576-3p
hsa-miR-576-5p	cluster-hsa-mir-576(1)	sf-hsa-miR-576-5p(1)	hsa-miR-576-5p
hsa-miR-577	cluster-hsa-mir-577(1)	sf-hsa-miR-577(1)	hsa-miR-577
hsa-miR-577*	cluster-hsa-mir-577(1)	sf-hsa-miR-577*(1)	hsa-miR-577*
hsa-miR-579-3p	cluster-hsa-mir-579(1)	sf-hsa-miR-579-3p(1)	hsa-miR-579-3p
hsa-miR-579-5p	cluster-hsa-mir-579(1)	sf-hsa-miR-579-5p(1)	hsa-miR-579-5p
hsa-miR-580	cluster-hsa-mir-580(1)	sf-hsa-miR-580(1)	hsa-miR-580
hsa-miR-580*	cluster-hsa-mir-580(1)	sf-hsa-miR-580*(1)	hsa-miR-580*
hsa-miR-581	cluster-hsa-mir-581(1)	sf-hsa-miR-581(1)	hsa-miR-581
hsa-miR-581*	cluster-hsa-mir-581(1)	sf-hsa-miR-581*(1)	hsa-miR-581*
hsa-miR-582	cluster-hsa-mir-582(1)	sf-hsa-miR-582(1)	hsa-miR-582
hsa-miR-582*	cluster-hsa-mir-582(1)	sf-hsa-miR-582*(1)	hsa-miR-582*
hsa-miR-584	cluster-hsa-mir-584(1)	sf-hsa-miR-584(1)	hsa-miR-584
hsa-miR-584*	cluster-hsa-mir-584(1)	sf-hsa-miR-584*(1)	hsa-miR-584*
hsa-miR-585	cluster-hsa-mir-218-1(3)	sf-hsa-miR-585(1)	hsa-miR-585
hsa-miR-585*	cluster-hsa-mir-218-1(3)	sf-hsa-miR-585*(1)	hsa-miR-585*
hsa-miR-588	cluster-hsa-mir-588(1)	sf-hsa-miR-588(1)	hsa-miR-588
hsa-miR-588*	cluster-hsa-mir-588(1)	sf-hsa-miR-588*(1)	hsa-miR-588*
hsa-miR-589	cluster-hsa-mir-589(1)	sf-hsa-miR-589(1)	hsa-miR-589
hsa-miR-589*	cluster-hsa-mir-589(1)	sf-hsa-miR-589*(1)	hsa-miR-589*
hsa-miR-590-3p	cluster-hsa-mir-590(1)	sf-hsa-miR-590-3p(1)	hsa-miR-590-3p
hsa-miR-590-5p	cluster-hsa-mir-590(1)	sf-hsa-miR-590-5p(1)	hsa-miR-590-5p
hsa-miR-592	cluster-hsa-mir-592(1)	sf-hsa-miR-592(1)	hsa-miR-592
hsa-miR-592*	cluster-hsa-mir-592(1)	sf-hsa-miR-592*(1)	hsa-miR-592*
hsa-miR-597	cluster-hsa-mir-597(1)	sf-hsa-miR-597(1)	hsa-miR-597
hsa-miR-597*	cluster-hsa-mir-597(1)	sf-hsa-miR-597*(1)	hsa-miR-597*
hsa-miR-598	cluster-hsa-mir-598(1)	sf-hsa-miR-598(1)	hsa-miR-598
hsa-miR-598*	cluster-hsa-mir-598(1)	sf-hsa-miR-598*(1)	hsa-miR-598*
hsa-miR-599	cluster-hsa-mir-599(2)	sf-hsa-miR-599(1)	hsa-miR-599
hsa-miR-599*	cluster-hsa-mir-599(2)	sf-hsa-miR-599*(1)	hsa-miR-599*
hsa-miR-605-3p	cluster-hsa-mir-605(1)	sf-hsa-miR-605-3p(1)	hsa-miR-605-3p
hsa-miR-605-5p	cluster-hsa-mir-605(1)	sf-hsa-miR-605-5p(1)	hsa-miR-605-5p
hsa-miR-610	cluster-hsa-mir-610(1)	sf-hsa-miR-610(2)	hsa-miR-610
hsa-miR-610*	cluster-hsa-mir-610(1)	sf-hsa-miR-610(2)	hsa-miR-610*
hsa-miR-615-3p	cluster-hsa-mir-196a-1(3)	sf-hsa-miR-615-3p(1)	hsa-miR-615-3p
hsa-miR-615-5p	cluster-hsa-mir-196a-1(3)	sf-hsa-miR-615-5p(1)	hsa-miR-615-5p
hsa-miR-616-3p	cluster-hsa-mir-616(1)	sf-hsa-miR-616-3p(1)	hsa-miR-616-3p
hsa-miR-616-5p	cluster-hsa-mir-616(1)	sf-hsa-miR-616-5p(1)	hsa-miR-616-5p
hsa-miR-618	cluster-hsa-mir-618(1)	sf-hsa-miR-618(1)	hsa-miR-618
hsa-miR-624-3p	cluster-hsa-mir-624(1)	sf-hsa-miR-624-3p(1)	hsa-miR-624-3p
hsa-miR-624-5p	cluster-hsa-mir-624(1)	sf-hsa-miR-624-5p(1)	hsa-miR-624-5p
hsa-miR-625-3p	cluster-hsa-mir-625(1)	sf-hsa-miR-625-3p(1)	hsa-miR-625-3p
hsa-miR-625-5p	cluster-hsa-mir-625(1)	sf-hsa-miR-625-5p(1)	hsa-miR-625-5p
hsa-miR-627-3p	cluster-hsa-mir-627(1)	sf-hsa-miR-627-3p(1)	hsa-miR-627-3p
hsa-miR-627-5p	cluster-hsa-mir-627(1)	sf-hsa-miR-627-5p(1)	hsa-miR-627-5p
hsa-miR-628	cluster-hsa-mir-628(1)	sf-hsa-miR-628(1)	hsa-miR-628
hsa-miR-628*	cluster-hsa-mir-628(1)	sf-hsa-miR-628*(1)	hsa-miR-628*
hsa-miR-629	cluster-hsa-mir-629(1)	sf-hsa-miR-629(1)	hsa-miR-629
hsa-miR-629*	cluster-hsa-mir-629(1)	sf-hsa-miR-629*(1)	hsa-miR-629*
hsa-miR-641	cluster-hsa-mir-641(1)	sf-hsa-miR-641(1)	hsa-miR-641
hsa-miR-641*	cluster-hsa-mir-641(1)	sf-hsa-miR-641*(1)	hsa-miR-641*
hsa-miR-642-3p	cluster-hsa-mir-642(1)	sf-hsa-miR-642-3p(1)	hsa-miR-642-3p
hsa-miR-642-5p	cluster-hsa-mir-642(1)	sf-hsa-miR-642-5p(1)	hsa-miR-642-5p
hsa-miR-643	cluster-hsa-mir-643(1)	sf-hsa-miR-643(1)	hsa-miR-643
hsa-miR-643*	cluster-hsa-mir-643(1)	sf-hsa-miR-643*(1)	hsa-miR-643*
hsa-miR-651	cluster-hsa-mir-651(1)	sf-hsa-miR-651(1)	hsa-miR-651
hsa-miR-651*	cluster-hsa-mir-651(1)	sf-hsa-miR-651*(1)	hsa-miR-651*
hsa-miR-652	cluster-hsa-mir-652(1)	sf-hsa-miR-652(1)	hsa-miR-652
hsa-miR-652*	cluster-hsa-mir-652(1)	sf-hsa-miR-652*(1)	hsa-miR-652*
hsa-miR-653-3p	cluster-hsa-mir-489(2)	sf-hsa-miR-653-3p(1)	hsa-miR-653-3p
hsa-miR-653-5p	cluster-hsa-mir-489(2)	sf-hsa-miR-653-5p(1)	hsa-miR-653-5p
hsa-miR-654	cluster-hsa-mir-134(41)	sf-hsa-miR-654(1)	hsa-miR-654
hsa-miR-654*	cluster-hsa-mir-134(41)	sf-hsa-miR-654*(1)	hsa-miR-654*
hsa-miR-655	cluster-hsa-mir-134(41)	sf-hsa-miR-369(2)	hsa-miR-655
hsa-miR-655*	cluster-hsa-mir-134(41)	sf-hsa-miR-154-5p(7)	hsa-miR-655*
hsa-miR-656	cluster-hsa-mir-134(41)	sf-hsa-miR-656(1)	hsa-miR-656
hsa-miR-656*	cluster-hsa-mir-134(41)	sf-hsa-miR-154-5p(7)	hsa-miR-656*
hsa-miR-659	cluster-hsa-mir-659(1)	sf-hsa-miR-659(1)	hsa-miR-659
hsa-miR-659*	cluster-hsa-mir-659(1)	sf-hsa-miR-659*(1)	hsa-miR-659*
hsa-miR-660	cluster-hsa-mir-188(8)	sf-hsa-miR-660(1)	hsa-miR-660
hsa-miR-660*	cluster-hsa-mir-188(8)	sf-hsa-miR-660*(1)	hsa-miR-660*
hsa-miR-665	cluster-hsa-mir-127(8)	sf-hsa-miR-665(1)	hsa-miR-665
hsa-miR-665*	cluster-hsa-mir-127(8)	sf-hsa-miR-665*(1)	hsa-miR-665*
hsa-miR-668	cluster-hsa-mir-134(41)	sf-hsa-miR-668(1)	hsa-miR-668
hsa-miR-668*	cluster-hsa-mir-134(41)	sf-hsa-miR-668*(1)	hsa-miR-668*
hsa-miR-670	cluster-hsa-mir-670(1)	sf-hsa-miR-670(1)	hsa-miR-670
hsa-miR-670*	cluster-hsa-mir-670(1)	sf-hsa-miR-670*(1)	hsa-miR-670*
hsa-miR-671	cluster-hsa-mir-671(1)	sf-hsa-miR-671(1)	hsa-miR-671
hsa-miR-671*	cluster-hsa-mir-671(1)	sf-hsa-miR-671-3p(1)	hsa-miR-671*
hsa-miR-675	cluster-hsa-mir-675(1)	sf-hsa-miR-675(1)	hsa-miR-675
hsa-miR-675*	cluster-hsa-mir-675(1)	sf-hsa-miR-675*(1)	hsa-miR-675*
hsa-miR-676	cluster-hsa-mir-676(1)	sf-hsa-miR-676(1)	hsa-miR-676
hsa-miR-676*	cluster-hsa-mir-676(1)	sf-hsa-miR-676*(1)	hsa-miR-676*
hsa-miR-7-1	cluster-hsa-mir-7-1(3)	sf-hsa-miR-7-1(3)	hsa-miR-7(3)
hsa-miR-7-1*	cluster-hsa-mir-7-1(3)	sf-hsa-miR-7-1*(2)	hsa-miR-7-1*
hsa-miR-7-2	cluster-hsa-mir-7-1(3)	sf-hsa-miR-7-1(3)	hsa-miR-7(3)
hsa-miR-7-2*	cluster-hsa-mir-7-1(3)	sf-hsa-miR-7-1*(2)	hsa-miR-7-2*
hsa-miR-7-3	cluster-hsa-mir-7-1(3)	sf-hsa-miR-7-1(3)	hsa-miR-7(3)
hsa-miR-7-3*	cluster-hsa-mir-7-1(3)	sf-hsa-miR-7-1*(1)	hsa-miR-7-3*
hsa-miR-708	cluster-hsa-mir-708(1)	sf-hsa-miR-28-5p(2)	hsa-miR-708
hsa-miR-708*	cluster-hsa-mir-708(1)	sf-hsa-miR-708*(1)	hsa-miR-708*
hsa-miR-744	cluster-hsa-mir-744(1)	sf-hsa-miR-744(1)	hsa-miR-744
hsa-miR-744*	cluster-hsa-mir-744(1)	sf-hsa-miR-744*(1)	hsa-miR-744*
hsa-miR-758	cluster-hsa-mir-134(41)	sf-hsa-miR-758(1)	hsa-miR-758
hsa-miR-758*	cluster-hsa-mir-134(41)	sf-hsa-miR-380-5p(2)	hsa-miR-758*
hsa-miR-760	cluster-hsa-mir-760(1)	sf-hsa-miR-760(1)	hsa-miR-760
hsa-miR-760*	cluster-hsa-mir-760(1)	sf-hsa-miR-760*(1)	hsa-miR-760*
hsa-miR-766	cluster-hsa-mir-766(1)	sf-hsa-miR-766(1)	hsa-miR-766
hsa-miR-766*	cluster-hsa-mir-766(1)	sf-hsa-miR-766*(1)	hsa-miR-766*
hsa-miR-767	cluster-hsa-mir-105-1(3)	sf-hsa-miR-767(1)	hsa-miR-767
hsa-miR-767*	cluster-hsa-mir-105-1(3)	sf-hsa-miR-767*(1)	hsa-miR-767*
hsa-miR-769	cluster-hsa-mir-769(1)	sf-hsa-miR-769(1)	hsa-miR-769
hsa-miR-769*	cluster-hsa-mir-769(1)	sf-hsa-miR-769*(1)	hsa-miR-769*
hsa-miR-770-3p	cluster-hsa-mir-770(1)	sf-hsa-miR-770-3p(1)	hsa-miR-770-3p
hsa-miR-770-5p	cluster-hsa-mir-770(1)	sf-hsa-miR-770-5p(1)	hsa-miR-770-5p
hsa-miR-873	cluster-hsa-mir-873(2)	sf-hsa-miR-873(2)	hsa-miR-873
hsa-miR-873*	cluster-hsa-mir-873(2)	sf-hsa-miR-873(2)	hsa-miR-873*
hsa-miR-874	cluster-hsa-mir-874(1)	sf-hsa-miR-874(1)	hsa-miR-874
hsa-miR-874*	cluster-hsa-mir-874(1)	sf-hsa-miR-874*(1)	hsa-miR-874*
hsa-miR-875-3p	cluster-hsa-mir-599(2)	sf-hsa-miR-875-3p(1)	hsa-miR-875-3p
hsa-miR-875-5p	cluster-hsa-mir-599(2)	sf-hsa-miR-875-5p(1)	hsa-miR-875-5p
hsa-miR-876-3p	cluster-hsa-mir-873(2)	sf-hsa-miR-876-3p(1)	hsa-miR-876-3p
hsa-miR-876-5p	cluster-hsa-mir-873(2)	sf-hsa-miR-876-5p(1)	hsa-miR-876-5p
hsa-miR-885	cluster-hsa-mir-885(1)	sf-hsa-miR-885(1)	hsa-miR-885
hsa-miR-885*	cluster-hsa-mir-885(1)	sf-hsa-miR-885*(1)	hsa-miR-885*
hsa-miR-887	cluster-hsa-mir-887(1)	sf-hsa-miR-887(1)	hsa-miR-887
hsa-miR-887*	cluster-hsa-mir-887(1)	sf-hsa-miR-887*(1)	hsa-miR-887*
hsa-miR-888	cluster-hsa-mir-888(6)	sf-hsa-miR-888(3)	hsa-miR-888
hsa-miR-888*	cluster-hsa-mir-888(6)	sf-hsa-miR-888*(1)	hsa-miR-888*
hsa-miR-889	cluster-hsa-mir-134(41)	sf-hsa-miR-889(1)	hsa-miR-889
hsa-miR-889*	cluster-hsa-mir-134(41)	sf-hsa-miR-889*(1)	hsa-miR-889*
hsa-miR-890-3p	cluster-hsa-mir-888(6)	sf-hsa-miR-890-3p(1)	hsa-miR-890-3p
hsa-miR-890-5p	cluster-hsa-mir-888(6)	sf-hsa-miR-890-5p(1)	hsa-miR-890-5p
hsa-miR-891a	cluster-hsa-mir-888(6)	sf-hsa-miR-891a(1)	hsa-miR-891a
hsa-miR-891a*	cluster-hsa-mir-888(6)	sf-hsa-miR-891a*(2)	hsa-miR-891a*
hsa-miR-891b	cluster-hsa-mir-888(6)	sf-hsa-miR-891b(1)	hsa-miR-891b
hsa-miR-891b*	cluster-hsa-mir-888(6)	sf-hsa-miR-891a*(2)	hsa-miR-891b*
hsa-miR-892a	cluster-hsa-mir-888(6)	sf-hsa-miR-892a(1)	hsa-miR-892a
hsa-miR-892a*	cluster-hsa-mir-888(6)	sf-hsa-miR-888(3)	hsa-miR-892a*
hsa-miR-892b	cluster-hsa-mir-888(6)	sf-hsa-miR-892b(1)	hsa-miR-892b
hsa-miR-892b*	cluster-hsa-mir-888(6)	sf-hsa-miR-888(3)	hsa-miR-892b*
hsa-miR-9-1	cluster-hsa-mir-9-1(3)	sf-hsa-miR-9-1(3)	hsa-miR-9(3)
hsa-miR-9-1*	cluster-hsa-mir-9-1(3)	sf-hsa-miR-9-1*(3)	hsa-miR-9*(3)
hsa-miR-9-2	cluster-hsa-mir-9-1(3)	sf-hsa-miR-9-1(3)	hsa-miR-9(3)
hsa-miR-9-2*	cluster-hsa-mir-9-1(3)	sf-hsa-miR-9-1*(3)	hsa-miR-9*(3)
hsa-miR-9-3	cluster-hsa-mir-9-1(3)	sf-hsa-miR-9-1(3)	hsa-miR-9(3)
hsa-miR-9-3*	cluster-hsa-mir-9-1(3)	sf-hsa-miR-9-1*(3)	hsa-miR-9*(3)
hsa-miR-92a-1	cluster-hsa-mir-17(12)	sf-hsa-miR-25(4)	hsa-miR-92a(2)
hsa-miR-92a-1*	cluster-hsa-mir-17(12)	sf-hsa-miR-92a-1*(1)	hsa-miR-92a-1*
hsa-miR-92a-2	cluster-hsa-mir-17(12)	sf-hsa-miR-25(4)	hsa-miR-92a(2)
hsa-miR-92a-2*	cluster-hsa-mir-17(12)	sf-hsa-miR-92a-2*(1)	hsa-miR-92a-2*
hsa-miR-92b	cluster-hsa-mir-92b(1)	sf-hsa-miR-25(4)	hsa-miR-92b
hsa-miR-92b*	cluster-hsa-mir-92b(1)	sf-hsa-miR-92b*(1)	hsa-miR-92b*
hsa-miR-93	cluster-hsa-mir-25(3)	sf-hsa-miR-17(8)	hsa-miR-93
hsa-miR-93*	cluster-hsa-mir-25(3)	sf-hsa-miR-93*(1)	hsa-miR-93*
hsa-miR-934	cluster-hsa-mir-934(1)	sf-hsa-miR-934(1)	hsa-miR-934
hsa-miR-934*	cluster-hsa-mir-934(1)	sf-hsa-miR-934*(1)	hsa-miR-934*
hsa-miR-937	cluster-hsa-mir-937(1)	sf-hsa-miR-937(1)	hsa-miR-937
hsa-miR-937*	cluster-hsa-mir-937(1)	sf-hsa-miR-937*(1)	hsa-miR-937*
hsa-miR-942	cluster-hsa-mir-942(1)	sf-hsa-miR-942(1)	hsa-miR-942
hsa-miR-942*	cluster-hsa-mir-942(1)	sf-hsa-miR-942*(1)	hsa-miR-942*
hsa-miR-944	cluster-hsa-mir-944(1)	sf-hsa-miR-944(1)	hsa-miR-944
hsa-miR-944*	cluster-hsa-mir-944(1)	sf-hsa-miR-944*(1)	hsa-miR-944*
hsa-miR-95	cluster-hsa-mir-95(1)	sf-hsa-miR-95(2)	hsa-miR-95
hsa-miR-95*	cluster-hsa-mir-95(1)	sf-hsa-miR-545-3p(3)	hsa-miR-95*
hsa-miR-96	cluster-hsa-mir-96(3)	sf-hsa-miR-96(1)	hsa-miR-96
hsa-miR-96*	cluster-hsa-mir-96(3)	sf-hsa-miR-96*(1)	hsa-miR-96*
hsa-miR-98	cluster-hsa-mir-98(13)	sf-hsa-let-7a-1(12)	hsa-miR-98
hsa-miR-98*	cluster-hsa-mir-98(13)	sf-hsa-let-7a-1*(11)	hsa-miR-98*
hsa-miR-99a	cluster-hsa-mir-98(13)	sf-hsa-miR-99a(3)	hsa-miR-99a
hsa-miR-99a*	cluster-hsa-mir-98(13)	sf-hsa-miR-99a*(2)	hsa-miR-99a*
hsa-miR-99b	cluster-hsa-mir-99b(3)	sf-hsa-miR-99a(3)	hsa-miR-99b
hsa-miR-99b*	cluster-hsa-mir-99b(3)	sf-hsa-miR-99b*(1)	hsa-miR-99b*

## Sheet: Table S3
Table S3: merged mature miRNA profiles of primary kidney cell cultures
sample	CY1	CY2	CY3	CY4	CY5	CY6	CY7	CY8	CY9	CY10	CY13	CY14	CY15	CY16	CY17	CY18	CY19	CY20	fPST21	fPST22	fPST23	fCT24	fCT25	fCT26	fCT32
source	ADPKD	ADPKD	ADPKD	ADPKD	ADPKD	ADPKD	ADPKD	ADPKD	ADPKD	ADPKD	normal	normal	normal	normal	normal	normal	normal	normal	fetal	fetal	fetal	fetal	fetal	fetal	fetal
segment	ES	ES	ES	ES	PST	PST	PST	PST	TAL	TAL	PST	PST	TAL	TAL	TAL	CT	CT	CT	PST	PST	PST	CT	CT	CT	CT
hsa-miR-21	95224	238625	327201	330077	34900	135452	98564	193269	333910	15592	593097	193962	140703	171993	293782	161682	116145	123921	329960	277523	122374	247674	256437	132923	141769
hsa-miR-30a	28973.5	55715	84871.7	64616	9787.17	44414.5	17914.3	38142.8	79339	3488	108859	69567	29472.5	70048.3	76770.2	39865.2	45803	39657.8	32622.7	32860.8	13424	19522	22424.8	14639.7	13588
hsa-let-7f(2)	21519.5	24395.2	39172	30009.9	8247.74	31278.2	13998.3	18986.5	31742.7	3150.34	37658.4	23520.7	10688.4	18036.8	23621	9417.04	11829.6	19933.2	22203.5	13096.5	13165.7	20483.7	20834.6	20948.5	8937.32
hsa-let-7a(3)	21246.6	23760.5	34647.2	21211.6	6597.36	20916.5	7308.54	16188.4	34981.8	3383.23	19479	15281.1	6191.63	15522.8	15541.6	7079.79	11039.1	22196.2	15570	11487.8	11492.9	14954.7	17894.3	13431.9	7380.88
hsa-miR-22	13098	17215	35633	17509	3458	14866	10816	11685	18433	2258	36415	26509	22677	30176	23292	12259	10903	20273	29539	11065	10893	13023	13513	14101	18046
hsa-miR-24(2)	11088	15160	17761	21580	4444	10486	6109	13993	21253	1206	19485	12733	11378	23705	13712	8001	6582	15927	21093	15361	10016	15352	13981	17829.5	9288
hsa-miR-26a(2)	5226.34	6577.34	10492.3	10786.3	1043.66	7641.34	1677.66	7333	10850.3	1123.34	10789	10180	6595	3961.34	8942.34	5728	3297.34	8968.34	17361	10997	8822.66	16098.3	11899.3	14558	8498.34
hsa-miR-29a	4592	5655	15106.3	20844.5	1886	12248	3750.5	5872.83	11160.3	1548.5	32517	16482	18582.8	12231.7	15597.2	13357	6588	6229.5	11487.2	5918.5	6388	12602.8	9354.25	14276.4	4808
hsa-miR-103(2)	5958.34	9859.66	8278.66	14714.2	2233.34	6633	5714.34	8896.66	30524	1023	7866.16	8305.84	4765	5131.66	9426	5624	2030	7946.16	22328.3	13692.7	10023	18761.3	13481	18381.8	6497.16
hsa-miR-10a	11627.5	11567.5	23101	19531.5	3814	13117.5	4569.5	6184	17760.5	957	9111.5	9422.5	2809.5	9150	9828.5	3609	7843.5	14509.5	9993.5	5372.5	4558.83	8798.5	8926.5	7984.5	1720.5
hsa-miR-200b	6275	8854.5	13053.5	16831	2014.5	7740.5	2972	8525	15167.5	637	13643.5	8158.5	5256	7383.5	9540	8500.5	4706.5	10667	16119.8	14184	9781	14706.3	14270.5	12879.5	5805.5
hsa-miR-30c(2)	4004.66	5998	9094.67	11962	1637	8299.66	3454	6170.66	8620	923	12170.3	13433	4585	6704.34	18173.3	6061.66	4463.66	6677.33	7670.33	6105.34	3482.66	8584.66	6983	7427.66	4583
hsa-miR-221	5128.5	4807.5	11560	9617.5	2305.5	5234	3009	7016	18024	1077	8836	6263	2152	10803	11859	5360	4807.5	9148	9412.33	4384.5	6909.75	10331.8	12756.1	8466	2534.5
hsa-let-7i	9613.83	12496	14531.2	8500.5	7218	9069.61	4261	7894.83	10819.1	1716	7329.5	6001.14	2537.5	6331.5	5751.14	2368.5	3828	7331	7070.11	5972.79	2883.08	5658.93	5252.38	3108.17	1711.88
hsa-let-7g	5403.92	4401.42	9721.5	6882.25	2465.08	6446.39	2904.28	4964.42	10619.6	750	11494.7	4883.73	3861.5	4775.25	4785.73	3326.92	3182.17	5146	9266.57	5124.55	5723.22	6965	8328.33	7400.16	2472.69
hsa-miR-27b	4252.5	4955	11392.5	8599.5	1033	5946	2224.5	4615.5	8995	466.5	15237.5	8010.5	3454	7059	8442	2637.5	3257.5	5732.5	9140.5	4387	3603	5484	5296	4935.25	2891.5
hsa-miR-23a	3291	4660.5	11597.5	6763.5	2263.5	3770	1236	2241	12281	740	6503.5	3767	1941	3465.5	3734	5052	2389.5	4445	6581	4370	5695.5	6471	11453.5	7277.5	2246.5
hsa-miR-27a	3831.5	5134	13519.5	7710.5	1066	4580	1379.5	2755.5	8174	1095.5	9711.5	6808.5	1391	3365	8934	2160.5	4017.5	1927.5	9086.5	3425	5142	4784	8274	6374.25	1709.5
hsa-miR-141	551	1877	6396	20303	166.5	2545.5	384.5	1111.5	8945	33	1986	2800.33	628	17787.2	4836.5	2337.5	5216	1536.5	18924.8	4031	6614	7890.33	17061.5	11078	2816
hsa-miR-10b	3934	4151.5	9978.5	9652	1571.5	8694	2151	3639.5	10958.5	287	4182.5	8272	1182	4428.5	7414	2704.5	3416	9536.5	6921	3892.5	4174.5	4421.5	5796	3659	1222.5
hsa-let-7b	5327.08	7532.4	8946.98	5095.95	1563	3643.2	1829.77	4461.68	8454.07	664	3910.9	4415.14	1256	8779.65	5191.73	1704.2	2854.15	6894.4	2930	2765.32	1724.09	3046.82	2615.36	2289.27	1336.73
hsa-miR-200a	1405	4286.5	10861	9080	303.5	3722.5	1891.5	4326.5	10975	303	5047	5573.33	1853	2306.83	5273.5	5029.5	1297	2698.5	5965.5	4711.5	5559	6887	6540	7981	1623
hsa-miR-222	3517	2228	4541	5050	1729	2914	1614	4888	8679	1412	5002	5434	1711	4633	7243	3492	2881	9129	5005	1859	2587	4750	5352	4161	1711
hsa-miR-30e	1959	4018.5	10637.2	5972.5	533.67	3642.5	882.33	2099.83	6818	211.5	10427.3	5962.5	2105	8352.83	5324.17	3261.67	3156.5	2379.83	4396.17	3043.83	1866.5	2033	2872.33	1538.17	1365.5
hsa-miR-106b	650	1446	4159	3768.33	665	2041	912	1271	4993	220	7245.83	2568	2990.33	1725	2427	2127	1262	1238	6740	3802.67	3403.5	4121.67	6975.33	5364.33	2308
hsa-miR-19b(2)	685.66	1393.16	3484.34	4781.34	637.5	3742.84	3401.16	1945.5	3467.84	514	5453.16	14269.7	2444.34	3163.5	6173.34	2943.5	1572	1698.66	5701	2254.66	1836	5254.66	3355.84	4025.16	3498
hsa-miR-30d	2869.5	5045.5	5922.17	4639.5	1344.17	6684	1680.33	3486.33	6763	387.5	6990.83	5671.5	2413.5	3492.83	7199.67	3362.17	2860.5	4687.33	3060.17	3461.33	1622.5	1652	2371.83	2798.17	1438.5
hsa-miR-16(2)	850	1371	2064	1360	999	1776	349	1518	2193	390	2541	1800	2018	381	1083	847	563	1561	3472.66	3038.34	1450	1645	3108	3742	1529.34
hsa-miR-26b	1512.67	1906.67	3832.67	3732.67	147.33	2620.67	664.33	1853	4820.67	204.67	2439	2574	1605	1169.67	2804.67	1238	962.67	2113.67	5786	2770	3058.33	4348.67	1456.67	4269	2133.67
hsa-miR-181a(2)	2240	3087	3971.66	4232.34	393	1773.66	1494	4727.4	4824	235	7144.66	4646.34	2162.66	4053.34	3504.34	3951.34	1337	3391.34	3541.34	2394.84	2197.66	3510.16	2331	2750.34	2057.34
hsa-miR-30a*	2969	3306	5296	6630.5	1810	3829.5	2086	2964.5	5796	372.5	5124.5	4739.5	2341	3797.5	5725.5	1805	2211.5	5125	3053	2271.5	1223.5	3928.5	2155.33	2277	1333.5
hsa-miR-146a	1269	661	932	2443	388.5	426.5	624.5	1479	3395	201.5	12615	258	2338.5	2819	420	3136	685.5	864.5	1911.5	1358	1834	2095.5	1494	1926	370
hsa-miR-148a	1182	1670.5	2116	2370.5	216	1389.5	577.5	799.5	4235	44	5393	1946	2530	2762.5	3006	2603	1071.5	914	7154.5	2813.5	3962.5	1786.5	3258	2371.5	803
hsa-miR-200c	1011	2178.5	3070.5	10339	156	2189.5	582	1789	7051.5	68	708.5	1789.5	530	3063.5	2297	1664.5	2260.5	2905	7109.83	2110.5	5395.5	6336.33	7443	9023.5	2519.5
hsa-miR-191	1786	1817	3475	1483	663	2079	1273	2402	4673	221	5042	4096	3046	3474	3767	2913	1310	3435	4186	2053	2520	1679	2880	2827	1837
hsa-miR-135b	312.5	450.5	4387	9982.33	216	2251.67	177	1571	6526.83	76	3017.83	2200.33	464.5	822.5	2632.5	1186	2122.5	1466.33	3770	601.83	3370.5	4029	5082	5396	692.83
hsa-miR-29b(2)	182	331	3354.84	6303.16	188.34	907.34	1002.34	822.34	724	271	4431.34	1480.66	2151.34	2633.66	4606.34	1490.16	871.66	774	1066.84	602	716	1059	1417.5	1560.84	478
hsa-let-7e	1984.67	3310.53	3930.05	2448.63	436.77	2270.18	1107.92	2330.23	3076.98	409.35	3969.32	2236.65	1311.98	2014.97	2388.83	1693.8	1147.3	2491.35	3914.04	2306.32	2740.26	3965.79	2866.85	3275.88	1584.55
hsa-miR-23b	1510	1992.5	3826.5	3174.5	649.5	2101	832	2090	4059	302	4465.5	1755	1221	1737.5	1626	2004	1099.5	2284	3042	2355	1639.5	2985.5	3045.5	2534.5	1419.5
hsa-miR-93	1291	1788	2614	1962	301	1435	694	1270	3301	227	5303	2637	1800	2635	1804	1733	1456	1715	5617	2918.5	1570	2015.25	2109.5	2261	1601.5
hsa-let-7d	1350.25	1539.5	2346.45	1696.5	578.25	1764	641.25	1260.5	1613.5	305.75	2045.03	1109	454.08	1634	1604.58	974.75	812	1412.5	2422.88	1450.73	1702.4	2361.18	2613	2897.61	1014.8
hsa-miR-130a	529	837	1710	1160	282	1226.5	743	761	1652	209	2469	1189	981	993	1369	1668	549	782.5	3196.5	2522.5	2160.5	2017	2754.5	3508.5	785.5
hsa-miR-182	1117	1536	2732	4128	568	1491	1107	2688	5443	95	2458	2653	675	2823	2432	1153	1315	3075	2562	1128	1291.5	2465	2504	1677	617
hsa-miR-17	232.33	917.17	853.17	849.5	187.5	1141.33	715	830	2015.17	251	2538.5	1155.67	922.33	972.33	1329.17	666.83	551.33	1272.17	2995.33	4546.33	1523.33	2037.08	1648.08	3568.17	2427.67
hsa-miR-151-3p	1411	2080	2500	2209	560	1641	851	1780	2177	180	3322	2539	1507	2117	2224	1464	885	2014	2226	1464	1000	1372	1174	1269	918
hsa-miR-19a	100.33	364.83	1359.67	2482.67	178.5	1191.17	973.83	667.5	1036.17	160	1707.83	5342.33	971.67	509.5	2039.67	800.5	371	435.33	2198	1060.33	860	2745.33	1838.17	1601.83	1651
hsa-miR-151-5p	1776	1823	2062	1949	471	1909	556	494	740	159	3020	2446	1230	1142	2711	1475	882	2086	2720.5	1363.5	1444	1996.5	1736.5	2189	821.5
hsa-miR-148b	733	1460.5	2517.5	3493.5	379	1061.5	1077.5	728.5	2652	36	2763.5	1571	964	1514	2499	843	616.5	849.5	2496	1455.5	1269	1920.5	1675.5	1668.5	542
hsa-miR-374a	359	698.5	3048.5	2607	128	552.5	67.5	472.5	2250.5	32	3825	1478.5	798.5	371	791	689.5	763	458	2903.5	1722	1425	2206.5	2423	1934.5	975
hsa-miR-30b	300.33	693	1200.33	1379	100	2406.33	635	828.33	959	88	1728.67	2618	601	1148.67	3546.67	982.33	532.33	522.67	1231.67	912.67	712.33	1047.33	1063	1923.33	610
hsa-miR-708	875	985	1882	1195	358	908	503	494	798	154	3471	2236	1167	1118	1590	1383	760	1849	1876	1086	550	1065	759	846	432
hsa-miR-125a	982	1287	1776	1081	335	1176	456	1263	2646	127	1848	899	746	1235	1102	1622	656	1337	1791	1111	1223	1612	1616	1237.33	595
hsa-miR-99b	1223	1174	1944	2362	1008	1678	857	1729	2835	146	3338	1262	881	1555	1574	1481	697	2151	1514	596.67	782	1569	1634	1425	490
hsa-miR-20a	403.33	511.17	1600.67	531.67	320.5	575.67	148	425	1325.67	199	1509.17	1480.67	568	234.33	806.67	831.83	292.33	714.67	4854.33	2008.17	1398.33	1265.92	2409.42	1984.5	1042.67
hsa-miR-429	590	967.5	2747	2563	230.5	1012	196	737	2254	65	2610	1180.33	462	1096	1416	1739	1120	887	2411	1351	1245.5	1699	2909	1860	804
hsa-miR-183	891	1171	1802	2855	337	1151	487	1861	4143	67	2221	1736	802	1288	1908	990	887	1872	1885	988	1004.5	1593	1574	1494	692
hsa-miR-101(2)	582	775	3376	1157	124	525	338	446	1093	39	2813	2182	988	2525	1616	901	530	466	2074	722	669	718	983	336	398
hsa-miR-25	557	625	1227	1151	580	893	456	751	1825	207	1762	1288	746	684	2063	1213	902	864	1034	605.33	715	956	1417	916.67	587
hsa-miR-374b	998	1249.5	1361.5	1210	274	841.5	179.5	880.5	1369.5	66	2849	1012.5	624.5	909	883	529.5	483	687	1355.5	1271	502	1335.5	1134	1071.5	763
hsa-miR-378	354	235	1119	1187	636	647	629	846	1005	197	2996	1578	1637	2272	1327	1492	321	1088	633	318	461	442	301	276	277
hsa-miR-186	413	703	1112	1529	345	690	628	831	1169	137	1506	886	447	1193	909	837	377	1054	1801	1406	764	1357	1136	1375	311
hsa-miR-143	317	589	240	275	5191	5886	118	525	255	109	73	44	237	255	97	403	162	448	2449	679	2754	381	857	726	1287
hsa-miR-34a	344	480	2557	1199	74	701	300	407	2069	69	3126	772	845	1374	1035	943	702	480	1420	765.5	1028	905	814.5	1316	344
hsa-miR-92a(2)	886.66	717	1268.34	677	1356.66	1955.34	292.34	917.5	1434	593	2906.84	1128	713.66	503.66	1311.34	1110.66	644.34	851.66	1814.66	825.66	731.66	699	1566.66	1852	504.66
hsa-miR-425	317	500	1357	1670	391	310	225	770	2056	53	2011	693	527	1412	629	462	441	706	1554	971	974	1305	1346	953	503
hsa-miR-155	1220	616	2808	1005	487	872	427	921	1102	324	269	2256	90	325	2291	148	353	3738	427	618	260	335	252	527	246
hsa-miR-320-RNASEN	629	1065	1124	663	323	890	465	599	854	247	1682	965	490	1174	1085	1110	478	912	862	662	573	764	987	782	527
hsa-miR-424	81	344	1181	2175	115	1035	260	373	936	35	697	848	297	593	1248	304	211	302	1936	1607	1116	1159	952	830	613
hsa-miR-210	585	827	1473	749	159	1488	564	489	1108	74	1363	1774	331	1960	1200	586	441	378	960	367	404	698	428	431	299
hsa-miR-361-5p	882	960	1090	1010	383	836	145	912	1318	187	1636	492	496	119	778	753	361	816	935	657	447	923	843	681	273
hsa-miR-107	288.67	384.33	581.33	847.83	145.67	502	295.67	531.33	871	103	617.83	845.17	456	340.33	954	342	230	478.83	1463.67	805.33	708	1129.67	1084	1459.67	597.83
hsa-miR-138(2)	970	1124	1665	631	140	1163	331	327	1191	44	862	758	266	1255	2118	441	397	1011	1487	1659.66	721	671	1131	1257	364
hsa-miR-96	277	427	1514	2149	65	546	213	530	2097	53	1772	916	411	571	1612	517	763	606	1826	415	591	999	937	714	239
hsa-miR-152	927	1215	1449.5	622	205	649	378	516	914	39	1684.5	823	480	1019.5	532	373	312	386.5	877.5	557	196.5	307	365.5	155	314
hsa-miR-140-3p	592	738	1497	1326	288	1046	255	264	838	96	1957	1719	404	1035	448	660	357	1145	710	587	269	847	525	565	346
hsa-miR-146b	125	295	428	353	60.5	559.5	356.5	253	270	15.5	1588	156	501.5	306	713	677	119.5	259.5	231.5	135	186	173.5	78	84	186
hsa-miR-99a	863	1278	2105.5	861	119.5	378	236	370	202	59.5	2107.5	1514	1017.5	781	418	1035.5	378.5	1138.5	465	308.17	408.33	197.5	537	275.5	176.5
hsa-miR-98	617.8	600.63	1059.4	922.55	352.15	672.93	311.17	517.65	906.41	128.25	1115.58	616.35	407.28	613.2	631.45	354	323.95	879.4	1020.26	849.71	678.6	912.76	1013.89	1030.83	530
hsa-miR-181b(2)	412.5	556.5	665	806.5	138	354.5	259.5	810.9	1391.16	107	1271.16	683	323	666	617.5	748.5	345.66	729.5	1104.84	681	852.5	997.16	993.5	1285.16	463
hsa-miR-423-3p	758	586	1197	626	470	829	590	792	1105	178	1103	978	344	790	1082	837	401	589	595	284	355	495	527	747	163
hsa-miR-28-5p	467	658	1208	627	216	568	175	507	286	76	1130	458	442	426	455	894	403	652	786.5	501.5	455	704.5	789.5	346	117.5
hsa-miR-196a(2)	852.34	794	1102.34	553.5	434.66	533.16	186	617	657.34	102	477.16	818.16	143	215.16	619.5	211	196	979	504.84	450.66	144.34	348.5	189.66	162.5	199.84
hsa-miR-15b	128	295	418	446	322.5	333	103	315	431	105	553	241	248	52.5	184	293	112	233	456	485	321	411	556	635	234
hsa-miR-196b	665.67	591	696.67	413.5	399.33	420.83	204	683	1009.67	131	849.83	579.83	306	206.83	554.5	355	179	740	917.17	545.33	242.67	565.5	340.33	286.5	393.17
hsa-miR-18a	60	267	644.5	333	164	224.5	189	231	738	37.5	918	385	269	204	348	413	168.5	231.5	1647	1857.5	941	588	1425	885	290.5
hsa-let-7c	1078.38	1405.78	1302.17	642.08	227.65	538.96	197.73	483.83	363.81	118.08	1157.57	609.19	316.65	536.85	330.93	296	224.68	580.88	482.54	333.27	391.82	256.17	625.29	408.6	159.17
hsa-miR-205	28	145	107	208	22	32	51	112	154	4	206	212	166	890	213	364	168	226	1021	701	1060	596	2051	1862	334
hsa-miR-125b(2)	666	730	806	481	138	463	114	234	364	51	843	713	427	435	239	490	201	427	352	257	442	215	1262	741.66	302
hsa-miR-21*	85	158	911	1052	62	294	132	146	529	33	1784	326	134	616	1183	1158	212	475	357	239	203	584	474	324	133
hsa-miR-193a-3p	15	13	164	407	14	32	76	59	57	29	333	47	328	254	468	205	29	64	92	27	80	250	80	131	240
hsa-miR-29c	97	74	556.83	801.33	30.67	496.67	82.17	158.83	238.67	26.5	612.67	300.33	129.83	558.67	244.5	379.83	290.33	240.5	171.92	68.5	98	126.17	136.25	200.75	30
hsa-miR-30e*	278.5	426	836	715	108	476.5	158.5	292.5	651	33.5	621	522.5	252	357	433	179.5	174	289	555	499	301.5	490	371.33	357	136.5
hsa-miR-28-3p	333	564	646	288	108	338	167	408	412	60	1268	409	528	438	453	834	246	372	253	216	126	193	225	161	178
hsa-miR-15a	58	153	312	237	34.5	147	110	140	276	68	249	249	192	122.5	579	171	98	227	310	322	165	226	278	190	120
hsa-miR-192	38	180.5	580	353	67.5	695	453	548	332.5	51	1837.5	239.5	523.5	744.5	352	1044.5	246.5	344	132.5	45	53	69	84	109.5	22
hsa-miR-340	51	125	377	495	18	142	7	110	415	8	208	246	194	12	231	143	52	75	527	321	245	504	450	378	234
hsa-miR-33a	38	49	471.5	393.5	58	118	43	133	228	26	274	147.5	38	349.5	1285	71	161	54	225.5	60	123.5	83	225.5	69.5	26
hsa-miR-128(2)	265	333	581	443	120	353	89	239	455	45	1062	510	114	193	325	307	211	257	656	342	296	382	432	358	129
hsa-miR-365(2)	190	195	467	371	63	155	70	222	288	33	876	250	594	175	235	542	143	279	307	245	286	431	364	417	196
hsa-miR-185	333	386	743	747	118	465	209	245	117	34	474	361	87	459	385	231	186	246	463	243	283	335	341	281	101
hsa-miR-203	161	83	555	826	44	44	193	402	596	11	179	322	74	815	198	192	1050	503	349	39	404	250	340	112	45
hsa-miR-301a	17	64	187	254	33	89	60	101	220	26	212	176	106	76	231.5	198	32	80	379.5	374	192.5	216	518	451	155
hsa-miR-10a*	336	351	333	560	101	347	106	338	189	43	219	503	44	242	493	113	151	370	286	221	98	273	249	355	92
hsa-miR-194(2)	26	169	311	204	24	284	341	263	211	67	1394	260	644	471	333	889	192	186	71	48	25	47	59	60	68
hsa-miR-455-3p	422	366	1041	456	120	548	182	320	601	132	582	354	171	248	255	66	199	279	223	143	128	194	163	233	88
hsa-miR-32	11	28	170	268	12	93	14	76	168	6	367	141	161	48	329	139	76	82	301	118	131	195	327	163	153
hsa-miR-100	73.5	58	181	110.5	214	190.5	97.5	149.5	371	109.5	310.5	193.5	375	113.5	165.5	310	48	254.5	205.5	163.17	389.33	97.5	715.5	508	327.5
hsa-miR-130b-3p	31	27	121	91	83	106.5	75	99	119	38	383	96	126	82	154	245	42	86.5	283.5	73.5	232.5	227	408.5	582.5	106.5
hsa-miR-181c	97	156	313.33	308.67	6	82.33	87	180.2	368	4	372.33	258.67	59.33	270.67	212.67	347.67	106	160.67	389.67	154.67	219	406.33	258	248.67	144.67
hsa-miR-126	143	185	216	203	54	168	59	184	324	32	529	65	142	113	126	504	61	65	713	242	228	173	368	195	116
hsa-miR-193b	112	193	300	210	59	215	145	182	174	30	481	253	143	600	190	249	116	145	169	143	128	149	184	245	65
hsa-miR-30c-2*	325	406	467	311	75	481.5	177	343.5	225	43	517	406	106	208	485	130	208	296	123	118	87	141	117	152	122
hsa-miR-331	112	197	404	396	29	134	119	212	362	19	584	264	312	572	354	396	124	225	149	87	79	206	160	194	39
hsa-miR-484-RNASEN	90	122	304	197	265	266	80	170	215	97	724	241	170	195	358	249	123	177	135	100	132	128	328	255	74
hsa-miR-140-5p	90	156	207	280	79	240	56	79	386	34	238	271	67	67	120	72	73	252	302	186	102	196	228	107	41
hsa-miR-17*	39	82	175	152	36	142	69	63	225	22	275	57	69	106	74	149	48	41	567	301.5	139	159	244	404	179
hsa-miR-1(2)	5	8	17	6	86	86	1	3	6	1	124	420.66	536	408	1424	2330	6	10	17	7	18	10	13	8	11
hsa-miR-7(3)	21.99	110.01	82	191.01	177.99	85	79.99	98	209	65.99	418.01	97.99	284	141.01	146.99	249.01	37	141.01	84.01	121.01	77	198.99	211.01	328.01	93.01
hsa-miR-744	168	173	259	242	107	167	200	126	226	31	290	224	150	301	343	137	96	197	135	59	90	130	113	154	83
hsa-miR-532-5p	145	150	522	271	41	441	34	95	358	16	188	221	56	247	298	83	182	130	189	88	161	81	107	135	31
hsa-miR-31-5p	48	193	170	109	20	209	167	56	263	21	256	75	182	250	168	58	70	68	113	200	143	146.33	196	328	71
hsa-miR-24-2*	87	96.5	260	286.5	14.5	93	51.5	52	204	5.5	272	201	59	250.5	284.5	96.5	91	79	215.5	119	130	190	163	161	84
hsa-miR-137	50	8	234	185	9	37	3	33	255	0	149	150	36	55	64	30	81	98	441	139	298	216	559	349	43
hsa-miR-423-5p	181	337	250	149	81	215	107	83	103	23	439	126	103	305	129	171	130	201	106	84	72	83	130	100	33
hsa-miR-345	62	89	217	280	45	169	68	168	248	28	215	215	51	180	310	125	72	108	147	84	104	117	133	192	54
hsa-miR-342	102	88	176	285	23	117	35	123	147	11	195	175	96	84	161	86	65	139	187	92	108	188	125	212	104
hsa-miR-95	23	43	425	17	0	48	20	112	28	1	97	5	33	43	7	61	20	42	12	10	13	18	11	10	13
hsa-miR-660	36	122	306	341	14	159	10	34	243	4	135	152	33	176	155	73	72	142	279	120.5	138	202	142	91	31
hsa-miR-324	44	51	196	126	60	102	50	90	278	11	206	84	33	119	123	93	56	72	176	89	100	101	276	144	35
hsa-miR-145	51	96	18	25	578	456	6	60	19	10	10	6	60	37	12	76	21	304	108	29	193	33	81	65	143
hsa-miR-193a-5p	142	144	181	125	41	99	69	125	175	20	276	109	207	342	115	205	92	205	101	81	79	89	82	52	30
hsa-miR-199a-3p(2)	26	12	27	23.66	20	65.34	10.66	26	15.34	11.34	26	11.34	54.34	22	6	31.34	22	61.34	593.34	72.66	443.84	62	83.66	183	277.34
hsa-miR-222*	36	103	154	143	43	122	20	106	307	16	141	54	48	42	157	54	42	105	205	148	103	182	247	263	60
hsa-miR-221*	30	34	182	111	16	30	62	84	169	15	132	234	97	69	307	81	16	164	152	65	160	175	130	88	143
hsa-miR-1307	66	128	302	194	22	139	57	58	162	3	758	126	57	276	245	37	119	88	65	35	9	16	45	24	7
hsa-miR-1307*	96	115	298	306	69	95	63	113	219	21	264	283	93	241	120	109	82	147	76	42	43	125	74	44	25
hsa-miR-181a-1*	33	31	99	224	20	24	117	88	92	11	212	95	64	94	152	158	26	110	107.5	29.5	57	316.5	129.5	171	185.5
hsa-miR-10b*	93	90	128	200	35	196	78	158	69	12	56	186	34	120	158	25	57	172	183	127	52	104	169	116	47
hsa-miR-181d	75.5	91.5	103	96.5	5	91.5	28.5	106.5	223.83	5	205.83	110	67	109	64.5	82.5	78.33	103.5	166.17	62.5	94.83	100.33	153.5	180.83	52
hsa-miR-224	12	7	20	13	16	33	32	63	74	14	212	10	66	24	38	154	26	47	100	21	73	20	75	30	22
hsa-miR-542	49	88	222	236	19	115	28	35	244	2	115	128	22	194	103	70	57	50	221	89	79	91	130	38	24
hsa-miR-197	101	76	106	120	54	59	40	100	115	23	271	175	128	160	167	123	54	126	82	41	53	62	55	77	37
hsa-miR-574-3p	119	90	155	117	53	64	40	97	87	12	315	77	100	78	65	243	36	107	72	51	62	74	56	82	37
hsa-miR-769	66	74	135	103	29	82	55	81	192	6	272	110	99	120	172	103	36	48	85	52	50	85	78	96	41
hsa-miR-149	23	24	59	120	13	29	9	34	90	3	99	64	24	74	98	95	41	45	81	22	125	65	154	122.5	29
hsa-miR-455-5p	103	278	543	103	13	95	30	57	112	10	111	324	26	121	125	49	103	28	201	102	38	35	63	29	12
hsa-miR-204	45	41	138	127	19	65	111	146	86	6	275	106	135	159	77	105	84	254	58	39	26	15	11	29	12
hsa-miR-34c	5	41	63	32	23	25	25	41	105	3	203	47	67	78	63	91	27	26	96	74	53	48	81	71	12
hsa-miR-335-5p	4	29	5	15	4	19	19	31	57	1	50	154	29	30	44	16	19	8	343	215	219	152	567	287	139
hsa-miR-374a*	18	69	208	140	9	40	3	42	110	6	184	61	20	27	109	40	63	51	153	90	53	103	137	138	51
hsa-miR-503	74	63	169	136	53	135	32	51	128	12	163	205	57	46	105	83	67	119	124	70	104	45	90	86	73
hsa-miR-92b	96.33	92	152.67	92	59.33	159.67	33.67	115.5	103	15	146.17	96	59.33	52.33	91.67	102.33	66.67	131.33	38.33	37	25.33	33	63.33	63.33	36.33
hsa-miR-574-5p	100	114	148	82	29	28	23	82	149	4	144	35	85	118	68	45	34	97	78	51	72	85	58	67	43
hsa-miR-598	73	35	170	180	27	137	18	44	195	15	283	42	53	89	301	95	93	97	136	19	35	54	105	137	4
hsa-miR-190a	22	34	164	65	9	75	83	23	63	6	129	49	22	74	53	46	27	41	77	27	47	64.25	61	79	17
hsa-miR-27a*	103	135	184	120	92	121	31	74	158	16	92	112	20	86	98	41	41	77	102	56	49	129	149	98	39
hsa-miR-22*	47	77	177	85	25	93	39	68	88	6	125	123	56	57	218	64	52	74	112	58	100	109	148	73	68
hsa-miR-339-3p	48	77	109	118	25	62	65	47	100	6	196	127	73	167	98	59	40	68	96	69	41	55	58	33	41
hsa-miR-362-5p	39	52	156	91	20	65	19	34	100	7	48	161	28	126	126	58	28	122	104	74	90	56	57	62	22
hsa-miR-421	38	58	109	118	29	49	31	88	107	24	73	86	58	23	105	51	21	117	103	84	62	117	85	144	63
hsa-miR-133a(2)	0	2	0	1	10.66	12.66	0	0	0	0	11.66	388.34	146.66	48.66	1128.66	625.34	0	2	1	0	0.66	1	3	0	4.66
hsa-miR-590-3p	8	27	116	53	3	26	4	14	78	2	95	46	50	11	63	29	21	14	104	70	99	98	117	118	49
hsa-miR-502	58	85	120	132.5	18.5	97.5	31	50	137.5	5.5	90.5	148.5	20.5	102	99.5	52	41	104	115.33	58.33	48.5	65.5	64	68	24.5
hsa-miR-873	11	7	21	55	9	32	29	68	439	2	235	33	44	163	100	57	81	60	143	26	102	63	115	52	17
hsa-let-7d*	58	54	115	106	37	50	40	68	99	12	119	74	43	30	92	78	23	90	55	41	26	65	47	55	29
hsa-miR-3613	11	38	110	42	20	17	18	22	58	7	90	19	23	29	38	14	21	21	61	56	33	30	51	25	12
hsa-miR-27b*	62	89	105	103	27	74	54	94	142	6	141	74	37	123	106	43	41	76	62	58	37	100	64	67	29
hsa-miR-452	7	9	31	15	4	14	31	42	44	3	166	16	80	33	20	70	4	13	38	32	28	24	40	21	19
hsa-miR-106b*	25	30	86	46	22	42	32	48	83	13	151	103	68	85	106	76	22	56	35	23	40	43	41	45	52
hsa-let-7a*(2)	21	23	99.66	37	3	54	8	28	55	7	88.66	56	27	31	96	30	31.66	50	66	72	48.66	82.16	107.66	124.66	27
hsa-miR-20a*	10	35	56	40	11	37	3	17	83	4	95	52	37	26	49	14	14	17	160	90	95	141	132	132	31
hsa-miR-339-5p	41	76	56	53	9	49	22	14	69	5	110	45	20	58	50	21	22	42	107	157	41	73	68	75	32
hsa-miR-200b*	65	88	99	101	15	82	12	73	146	10	87	71	24	78	83	65	48	119	90	65	72	76	67	103	57
hsa-miR-652	66	53	98	125	30	63	51	58	218	17	64	49	19	88	85	35	31	58	51	53	42	49	61	54	23
hsa-miR-454	24	16	68	44	13	39	8	22	30	7	62	30	14	6	49	26	17	55	85	41	64	53	75	106	20
hsa-miR-199b-3p	13	6	13	11.33	10	32.67	5.33	13	7.67	5.67	13	5.67	26.67	11	3	15.67	11	30.67	293.67	36.33	219.17	31	41.33	91	138.67
hsa-miR-532-3p	58	47	98	142	36	144	43	68	80	16	75	160	32	92	172	35	65	103	30	22.5	22	25	29	29	16
hsa-miR-324*	44	59	53	56	38	62	34	41	100	20	74	63	45	69	68	52	24	58	73	33	25	44	37	46	44
hsa-miR-708*	14	49	105	68	15	44	19	33	46	8	168	87	24	71	123	106	44	81	38	36	8	21	11	9	8
hsa-miR-500a	79.5	57	142	135.5	30.5	90.5	25	36	121.5	2.5	58.5	121.5	16	103	90.5	37.5	40	77.5	60.33	30.33	51	55.5	50	29.5	21.5
hsa-miR-200a*	44	36	93	138	27	73	12	54	97	10	112	71	56	76	173	58	51	67	68	35	52	83	93	73	29
hsa-miR-361-3p	55	31	110	55	4	14	15	34	72	2	129	60	24	153	64	27	41	37	118	38	42	61	55	40	18
hsa-miR-181a-2*	43	77	43	50	16	33	27	143	81	4	83	39	23	34	49	45	28	47	121	51	45	115.5	87.5	82	74
hsa-miR-31-3p	14	30	74	46	2	18	39	41	74	1	295	82	56	55	228	59	46	58	22	20	19	20	26	30	13
hsa-miR-376c	0	0	1	13	1	1	10	5	13	1	29	41	50	12	10	6	6	20	363	49.33	155	63	317.33	108	114
hsa-miR-199a-5p(2)	1	4.66	4	1	11	13.34	5	16.34	2	2	2	5	11	9	0	6	18	49	252.66	29	208.66	25.66	49	27	124
hsa-miR-132-3p	38	79	84	51	10	33	25	40	74	28	51	65	25	25	44	34	43	141	61	55	35.5	29	35	37	43
hsa-miR-127-3p	2	9	4	13	3	8	27	12	54	1	76	54	50	15	24	8	11	43	281	44	98	50	149	232	115
hsa-miR-450b	52	43	92	69	26	45	21	42	59	9	72	55	42	22	44	52	62	64	68	56	56	74	72	37	37
hsa-miR-99b*	38	34	112	49	15	37	17	47	109	11	144	57	35	60	78	48	12	41	55	28	40	46	49	39	15
hsa-miR-497	9	25	27	14	12	10	12	18	14	10	39	17	9	12	26	10	2	4	16	18	7	6	17	8	5
hsa-miR-584	35	17	95	88	26	34	18	20	107	8	77	83	39	68	78	80	39	91	15	8	26	11	43	22	6
hsa-miR-501-3p	43.5	43	83	111	8	99	21	28	124	9	43	86.5	16.5	95	75	41.5	23	63.5	64.33	30.83	30.5	46	28	39.5	14
hsa-miR-301b	3	3	13	26	2	10	11	7	20	0	42	20	26	7	25.5	40	6	6	57.5	52	51.5	36	90	119	28
hsa-miR-450a(2)	59	23	104	56	4	16	7	7	31	2	95	39	23	32	21	17	52	25	303	31	39	46	105	17	11
hsa-miR-760	81	93	77	56	57	65	34	41	80	16	74	47	20	58	49	86	116	47	19	10	29	25	36	7	9
hsa-miR-934	2	5	12	12	0	17	9	11	57	1	10	71	10	96	65	13	32	8	110	25	63	10	80	82	7
hsa-miR-106a	6	19.83	19.17	19.17	4.5	26.33	17	16.5	43.83	6	64.67	30.33	17.83	26.83	34.83	15.5	14.33	22.17	86.83	102.67	44.17	42.17	56.58	91.17	69.67
hsa-miR-218(2)	5	2	9	18	3	20	12	15	64	2	79	10	19	20	12	22	10	2	186	61	138	68	213	114	28
hsa-miR-615-3p	54	55	137	74	25	64	28	42	60	6	47	95	10	26	45	27	19	115	16	25	7	23	12	13	8
hsa-miR-505	12	19	56	46	11	16	13	35	52	8	73	30	12	64	53	30	8	30	54	37	40	39	53	39	26
hsa-miR-126*	15	30	35	18	11	51	13	38	35	16	78	14	46	8	27	51	8	8	62	41	44	29	66	71	18
hsa-miR-9(3)	3.99	2.01	6.99	5.01	3.99	15	2.01	14.01	32.01	2.01	3.99	6.99	3.99	33.99	15.99	9.99	12	5.01	177.99	159.99	81	18.99	258	33.01	18
hsa-miR-93*	19	28	23	38	18	27	19	28	42	6	95	59	40	31	52	54	21	41	28	14	20	46	63	60	27
hsa-miR-29a*	6	13	73	45	5	11	10	8	58	11	43	27	18	41	51	25	11	18	38	23	26	36	36	29	13
hsa-miR-331*	33	23	33	47	23	25	9	48	86	4	87	39	24	23	38	32	13	39	36	28	25	41	49	30	20
hsa-miR-147	4	6	49	97	3	5	4	9	63	0	25	5	9	136	12	8	15	4	31	17	93	68	38	57	5
hsa-miR-629	25	14	50	31	39	30	17	37	81	12	55	46	13	46	22	26	12	32	33	12	25	20	40	15	3
hsa-miR-29c*	31	20	64	86	10	30	20	35	54	5	68	41	21	85	70	17	21	71	8	5	5	12	8	11	5
hsa-miR-425*	27	17	58	42	8	21	15	28	55	3	55	36	16	34	40	38	20	26	33	18	16	49	35	28	11
hsa-miR-196a-2*	27	15.5	74	32	10	22	15	16	24	2	36	94	6	86	62	25	33	55	24	20	0	14	3	1	2
hsa-miR-15b*	11	10	28	7	10	23	4	6	15	6	67	9	10	6	42	31	8	32	26	20	22	18	32	99	14
hsa-miR-125b-2*	66	61	65	66	11	49	18	18	19	3	123	92	46	27	56	22	22	17	20	12	8	7	20	14	5
hsa-miR-130b-5p	6	7	15	17	17	10	10	12	17	7	74	10	16	21	18	27	4	15	32	32	29	28	59	70	13
hsa-miR-625-5p	2	4	8	27	15	10	15	17	14	14	23	9	16	9	15	12	9	15	10	13	16	60	136	90	13
hsa-let-7i*	15	16	50	40	8	20	4	23	17	3	40	67	23	35	53	24	15	40	18	7	9	31	20	12	19
hsa-miR-363	9	5	25	16	8	53	4	10	38	2	63	26	16	13	17	44	14	19	62	24	42	22	56	63	7
hsa-miR-651	7	13	38	49	4	8	6	11	54	2	29	16	6	8	19	5	7	8	53	26	14	47	41	13	8
hsa-miR-452*	1	0	12	6	0	3	9	4	18	1	51	7	14	8	7	6	4	4	15	13	14	12	8	7	4
hsa-miR-362-3p	2	6	31	43	3	31	11	3	25	0	19	23	7	41	37	5	15	25	55	16	40	38	27	60	2
sv40-miR-S1-3p	0	0	0	0	0	0	0	0	0	0	0	0	0	0	0	0	0	0	1	0	1	0	0	1	0
hsa-miR-500a*(2)	9	18	42	51	5	41	10	14	55	2	16	66	8	18	49	14	13	40	27	19	20	34	24	34	24
hsa-miR-183*	19	27	42	63	10	26	13	31	98	2	27	17	8	16	39	19	23	42	63	23	23	55	38	57	8
hsa-miR-195	5	7	12	5	6	11	2	15	6	4	9	6	14	2	10	5	1	2	11.33	2.67	3	7	9	10	3.67
hsa-miR-33b	1	1	7.5	12.5	4	12	16	3	5	3	32	21.5	17	9.5	91	11	6	9	5.5	0	0.5	8	19.5	6.5	5
hsa-miR-30d*	8.5	13	26	23.5	4	40	9.5	15	53	4	37.5	25	9	20.5	34.5	6.5	7.5	10	44.5	30.5	11	18.5	46.33	40	4
hsa-miR-16-2*	3	10	12	7	17	10	2	10	8	4	46	13	7	5	34	30	3	20	19	23	16	17	35	31	12
hsa-miR-1277-5p	3	13	69	27	0	7	0	4	26	2	175	58	8	8	28	17	17	16	20	13	17	13	51	13	2
hsa-miR-590-5p	0	6	32	30	1	17	8	3	6	2	11	14	5	6	58	5	3	44	16	6	12	15	7	33	8
hsa-miR-874	22	22	46	41	8	30	8	14	52	3	59	44	16	41	39	17	13	23	17	12	11	15	18	18	4
hsa-miR-1271	17	25	24	23	5	40	15	28	21	5	80	36	15	17	51	28	11	18	21	17	8	26	20	24	15
hsa-miR-381	0	1	0	5	2	2	2	3	16	0	35	26	25	7	5	6	2	18	101	25	47	19	128	25	111
hsa-miR-369	0	0	1	8	0	3	1	4	14	0	21	1	5	3	4	3	1	4	154	21	127	32	194.5	67	31
hsa-miR-134	32	37	31	24	19	21	4	21	44	6	35	35	16	28	16	30	42	29	56	15	36	7	49	17	19
hsa-miR-376a-3p(2)	0	2	0	4	3	5.66	3	3	15	1.66	3	3	6	2	1	2	2	2	150	12.66	104	36	229.66	40	18
hsa-miR-330-3p	12	18	29	32	11	15	13	23	34	4	46	32	16	39	33	23	5	25	18	22	9	31	25	31	13
hsa-miR-625-3p	14	16	23	23	12	13	14	35	20	5	40	15	13	7	22	33	9	30	16	6	11	25	37	25	18
hsa-miR-374b*	6	23	29	24	6	19	1	14	23	1	23	14	10	4	22	9	6	10	49	19	18	47	33	42	18
hsa-miR-424*	18	16	23	28	19	50	6	10	39	9	32	48	9	12	40	18	9	25	32	11	10	13	26	23	22
hsa-miR-34a*	7	11	35	21	1	17	4	12	27	2	67	22	16	20	18	37	11	7	39	11	12	16	20	29	22
hsa-miR-125a*	17	11	20	19	13	17	3	19	33	7	42	21	16	11	26	12	6	23	27	12	17	24	32	16	16
hsa-miR-181c*	7	10	19	42	0	10	22	9	30	0	43	23	9	12	17	27	13	29	44.5	10.5	7	30	26	19	20.5
hsa-miR-451-DICER1	20	97	68	53	5	2	2	50	26	26	9	23	9	84	100	21	2	1	6	3	2	3	0	10	2
hsa-miR-582	1	3	15	12	6	14	4	10	15	4	79	18	14	4	22	30	5	18	32	14	13	6	10	10	4
hsa-miR-411	0	2	0	4	2	2	0	10	10	0	19	6	12	0	4	3	2	0	119	21	84	12	135	22	37
hsa-miR-1296	11	11	32	31	6	9	3	9	22	1	67	17	15	19	28	24	6	8	16	12	13	20	36	19	17
hsa-miR-671	13	11	29	35	13	15	18	20	61	3	9	10	8	24	16	7	5	31	21	17	10	13	15	13	5
hsa-miR-20b	7.33	4.83	15	1.33	7.5	15.67	2	7.5	18.33	1	17.83	18.33	9.5	10.5	16.33	28.83	7	8	37.5	35.67	23.67	8.92	37.08	29.83	8.5
hsa-miR-377	1	0	0	3	0	3	6	1	6	1	11	17	22	1	7	0	0	5	80	12	30	28	110	115	52
hsa-let-7b*	20	13	32	25	10	19	14	17	14	1	23	28	11	20	27	17	9	37	6	10	6	14	10.33	9	6
hsa-miR-24-1*	5	13.5	37	36.5	0.5	12	15.5	13	21	2.5	33	13	9	37.5	29.5	11.5	10	14	18.5	9	9	19	14	14	3
hsa-miR-409-3p	1	0	3	6	0	3	2	8	18	0	12	7	5	2	6	7	2	15	127	20	76	15	104	63	20
hsa-miR-3117	14	10	51	29	10	4	3	4	22	1	11	31	2	7	19	15	6	13	74	3	56	23	21	5	6
hsa-miR-1301	9	27	24	22	4.5	13	18	20	53.5	0	32.5	20	3	28	19	11	19.5	26	21	18	14	12	29	22	5
hsa-miR-146a*	0	4	4	11	2	0	11	2	3	0	21	5	6	11	18	11	3	12	16	12	7	19	16	7	2
hsa-miR-592	18	22	63	57	0	6	1	1	62	0	5	10	4	3	12	0	8	7	106	8	9	47	0	5	2
hsa-miR-1277-3p	3	5	18	54	0	1	0	0	19	0	72	2	1	4	5	8	12	5	15	5	2	24	43	4	12
hsa-miR-148b*	3	7	9	16	1	11	2	5	16	0	46	24	14	13	35	16	5	4	21	10	9	15	17	31	17
hsa-miR-491	23	25	33	37	4	3	9	9	30	1	30	23	22	47	18	19	7	22	21	7	10	21	11	10	3
hsa-miR-589	8	5	24	30	3	5	4	10	49	2	48	20	9	22	29	49	14	32	1	7	7	5	14	7	3
hvt-miR-H14*	3.5	2.5	5	5.5	1.5	4	1	9.5	10.5	0	5	4	3	6	8	3.5	1.5	6	41.83	14	24.25	29.75	54.08	34.5	10.5
hsa-miR-135a(2)	2.5	3.5	7	17.66	1	5.34	0	7	17.16	0	17.16	2.66	3.5	2.5	2.5	5	3.5	4.66	42	21.16	31.5	35	57	38	11.16
hsa-let-7e*	11	10	21	5	11	16	0	10	16	3	36	9	6	1	14	12	4	8	30	12	6	22	18	16	9
hsa-miR-335-3p	0	3	0	3	1	4	1	3	10	0	10	21	6	6	3	4	6	4	34	20	24	20	123	66	37
hsa-miR-101-1*	5	4	19	3	1	9	2	2	10	1	18	3	10	6	13	19	9	0	16	5	14	7	10	5	4
hsa-miR-143*	4	3	3	0	16	34	0	3	3	0	1	2	6	5	0	5	13	12	48	6	33	3	10	12	15
hsa-miR-499	3	17	11	20	2	14	10	7	15	3	19	20	4	3	15	14	3	3	8	8	9	8	23	21	9
hsa-miR-138-1*	33	16.5	21	11	9	22	15	7	23	4	26	18	7	14	48	29	8	27	10	23	9	10	14	11	6
hsa-miR-135b*	4	3	18	24	1	22	12	15	44	2	13	22	4	41	17	4	21	11	34	6	26	7	22	21	2
hsa-miR-628	10	11	21	21	2	11	5	4	17	3	24	18	9	10	12	5	3	3	31	25	17	18	16	17	16
hsa-miR-493	0	0	2	3	0	1	1	2	8	0	10	3	4	3	1	0	0	7	71	9	47	16	139	45	19
hsa-miR-340*	5	7	16	16	1	13	1	10	21	8	12	7	12	4	14	7	5	10	23	13	9	22	16	17	10
hsa-miR-98*	3	5	19	26	1	5	2	2	8	1	25	11	7	2	21	6	3	5	20	15	6	31	17	16	17
hsa-miR-379	2	1	1	4	1	1	1	3	16	0	19	6	3	2	5	4	2	7	128	21	58	21	26	20	21
hsa-miR-188	4	5	16	38	4	15	4	12	12	4	10	20	6	16	30	3	7	17	10	5	4	9	10	11	7
hsa-miR-375	6	8	23	26	1	14	3	7	90	1	9	12	8	63	10	30	18	7	13	0	8	2	2	4	2
hsa-miR-654	0	1	0	3	0	3	3	4	10	1	9	10	7	3	3	1	2	14	60	12	48	11	74	33	32
hsa-miR-29b-2*	8	6	24	48	5	21	13	15.5	48	3	20	20	6	37	6	8	8	9	6.5	1	5	5	1	3	0
hsa-miR-32*	6	5	14	10	0	4	0	11	20	2	14	7	7	4	15	9	3	9	33	4	15	23	22	26	5
hsa-miR-29b-1*	8	10	11	6	14	8	8	13.5	29	8	13	5	7	10	16	19	7	16	12.5	12	12	13	26	9	9
hsa-miR-3065-5p	2	2	10	16	0	5	2	9	11	0	8	13	3	24	11	5	7	12	19	5.5	8	8	31.5	27	5
hsa-miR-148a*	6	7	5	9	1	8	1	5	8	0	26	6	4	13	12	9	3	4	25	11	14	8	17	8	1
hsa-miR-34b	1	0	4	4	0	2	4	2	7	0	16	4	6	2	2	16	1	1	6	3.5	5	8	5.5	14	2
hsa-miR-199b-5p	1	0.33	2	3	0	0.67	0	0.67	0	0	0	0	0	1	1	0	2	0	53.33	4	55.33	4.33	5	5	24
hsa-miR-296-3p	7	12	11	9	9	9	8	5	24	4	31	9	2	13	18	21	2	13	3	12	6	10	9	14	4
hsa-miR-494	0	0	0	1	1	0	1	3	2	1	15	5	4	3	4	2	1	3	94	24	29	3	50	44	24
hsa-miR-18a*	5	6	10	10	3	7	1	14	12	8	17	3	13	7	14	12	1	9	18	7	10	14.5	15	17.5	9
hsa-miR-127-5p	0	1	1	2	0	0	1	1	8	1	12	6	4	5	2	2	2	1	79	7	38	10	41	36	42
hsa-miR-545-3p	1	1	9	29	1	9	3	7	3	2	13	5	6	4	12	4	7	7	9	4	6	17	17	15	4
hsa-miR-653-3p	13	11	11	7	2	12	1	2	13	0	3	22	0	5	12	3	3	7	25	5	3	34	1	0	3
hsa-miR-409-5p	1	0	0	3	0	2	3	2	7	0	8	5	7	1	2	3	1	4	70	5	35	14	57	60	28
hsa-let-7f-1*	4	5	18	7	1	15	2	4	7	1	24	18	6	6	14	7	2	5	12	9	6	9.33	8	19	3
hsa-miR-7-1*	2	2	14	2	4	9	3	6	9	3	16	8	6	15	9	14	5	6	11	9	12	18	24	23	5
hsa-miR-501-5p	4	12	19	21	7	13	3	4	18	1	3	14	5	22	20	4	6	22	18	8	12	13	12	19	2
hsa-miR-16-1*	2	7	15	11	2	3	7	3	10	2	15	5	11	3	17	11	3	4	3	6	3	6.5	8	5	8
hsa-miR-487b	0	0	0	1	2	0	2	5	10	0	5	3	3	1	6	3	0	4	69	6	36	20	69	30	19
hsa-miR-495	1	0	1	5	2	2	3	5	9	0	16	18	15	0	5	4	1	5	35	9	29	14	33	32	22
hsa-miR-141*	1	8	11	17	1	4	1	4	12	0	5	5	3	21	12	11	13	20	18	10	12	14	45	60	8
hsa-miR-19b-1*	5	6	13	4	1	8	8	7	17	8	21	7	11	11	8	7	3	4	6	9	4	11	9	12	5
hsa-miR-615-5p	9	14	11	5	6	12	6	9	11	11	19	6	7	18	17	29	23	7	9	9	2	6	9	4	4
hsa-miR-132-5p	9	6	12	17	8	11	1	7	15	8	12	11	2	6	7	10	6	15	16	12	6	7	8	10	9
hsa-miR-1270(2)	14	8	19	20	3	13	12	13	15	1	12	13	1	32	23	7	9	19	3	2	9	6	9	2	4
hsa-miR-449a	6	11	13	2	2	6	3	4	10	3	6	3	6	4	5	3	14	4	8	2	10	8	8	4	2
hsa-miR-514a(3)	3.99	18	39	21	0	51.99	2.01	3.99	3	0	2.01	17.01	0.99	12	21	0	3	6.99	24.99	11.01	6.99	6.75	3.99	9	6
hsa-miR-1180	6	16	13	7	3	9	9	10	16	4	34	11	7	11	11	5	3	9	8	4	5	7	3	7	2
hsa-miR-328	18	14	22	5	3	5	6	8	8	0	23	7	5	18	12	16	6	11	14	7	2	5	4	4	1
hsa-miR-193b*	9	17	12	7	7	9	3	4	13	1	21	7	7	19	6	11	4	10	7	23	4	8	4	10	2
hsa-miR-33a*	1	3	11	10	1	9	1	2	7	0	10	9	1	5	16	5	6	6	12	6	10	6	12	13	2
hsa-miR-766	4	8	12	9	7	11	3	9	12	2	12	20	9	11	13	14	6	11	9	5	4	4	5	6	1
hsa-miR-2355-5p	1	6	6	4	3	6	1	0	9	1	20	7	0	6	12	14	1	1	25	29	15	8	17	29	4
hsa-miR-142-3p	5	1	9	7	4	3	3	16	7	1	3	7	5	19	1	9	1	1	58	5	26	3	20	13	1
hsa-miR-876-3p	0	0	1	9	3	6	7	9	44	3	26	5	13	13	20	3	12	10	5	2	3	20	19	5	0
hsa-miR-376b	0	0	1	0	0	0.33	0	0	5	0.33	4	2	0	0	0	0	0	1	62	8	35	11	77	15	8
hsa-miR-378*	3	1	4	5	0	3	1	5	4	5	21	5	9	14	9	7	0	10	4	4	5	4	3	4	3
hsa-miR-18b	0	0	11.5	2	0	4.5	2	4	7	1.5	6	5	1	1	3	4	1.5	0.5	17	19.5	12	7	17	10	5.5
hsa-miR-589*	4	5	13	22	3	8	6	1	10	1	18	3	13	9	8	13	4	7	6	8	7	12	6	9	2
hsa-miR-2355-3p	0	4	12	9	4	5	5	8	13	1	39	4	7	12	9	3	1	5	11	17	7	13	14	16	4
hsa-miR-410	0	1	0	1	0	0	0	1	2	0	4	5	1	0	1	0	0	1	28	6	33	4	52	59	24
hsa-miR-542*	9	13	15	12	0	5	2	6	21	1	10	13	7	15	9	4	6	11	5	5	9	3	6	2	1
hsa-miR-889	0	0	1	4	0	1	0	2	3	0	3	1	0	0	0	1	0	1	54	12	31	14	49	40	19
hsa-miR-576-5p	0	4	5	8	0	5	3	2	5	1	15	8	7	3	8	4	5	5	6	11	12	14	4	24	4
hsa-miR-486	6	14	19	4	4	5	4	3	7	1	9	14	3	10	22	7	6	9	2	2	1	1	4	2	1
hsa-miR-655	0	0	0	3	0	0	0	1	6	0	6	3	2	0	1	1	0	0	45	3	33	10	50.5	24	13
hsa-miR-577	3	4	10	6	4	6	0	2	9	2	7	33	3	5	14	3	1	3	8	6	6	2	6	6	0
hsa-miR-103-2*	3	5	7.5	9.5	0	5	5	3	8.5	3	10	20.5	1	7	13.5	11	3	7	7	4	7	12.5	3.5	7	3
hsa-miR-382-5p	1	0	0	0	0	0	2	2	9	0	6	8	3	0	0	1	1	4	53	10	26	9	47	10	7
hsa-miR-214-3p	1	0	1	2	0	4	2	2	1	0	4	4	1	1	0	0	1	3	25	3	22	5	8	9	34
hsa-miR-1287	3	4	13	5	2	3	4	5	15	3	11	3	2	11	10	3	2	3	12	5	10	3	9	2	2
hsa-miR-224*	2	0	2	1	0	1	0	2	4	0	11	0	1	1	2	5	1	0	12	2	3	6	4	2	4
hsa-miR-185*	8	3	11	7	5	6	5	8	14	0	14	6	2	18	9	8	8	6	5	4	6	3	3	6	0
hsa-miR-545-5p	1	6	14	28	0	2	7	3	4	0	3	6	4	2	6	3	1	9	8	9	4	14	7	18	1
hsa-miR-3934	4	6	13	13	4	11	2	2	8	1	5	11	3	11	17	2	3	13	8	1	1	9	6	6	4
hsa-miR-671*	8	4	10	8	3	8	3	4	16	1	6	13	3	9	9	11	5	10	3	2	5	1	8	4	2
hsa-miR-9*(3)	0	0	0.99	2.01	0	3	0	1	6	0	3	0.99	0.99	3.99	3.99	0.99	0	0	15	15.99	13.99	5.01	37.01	17.01	5.01
hsa-miR-329(2)	0	0	0	0	0	0	1	2	1	0	2	0	1	0	3	1	0	2	38	8	35	9	40	22	15
hsa-miR-489	2	3	5	1	0	6	1	0	6	0	2	29	0	3	11	1	0	9	13	5	3	14	0	0	4
hsa-miR-299-5p	1	1	2	1	1	1	1	0	6	0	7	5	5	0	0	2	0	4	27	0	28	6	35	29	12
hsa-miR-561	0	2	11	7	0	4	1	0	8	0	7	8	1	5	13	3	8	2	7	9	5	4	7	4	0
hsa-miR-576-3p	0	3	6	5	5	2	6	5	4	1	17	2	4	11	5	11	1	1	10	3	5	9	14	6	3
hsa-miR-543	1	0	0	2	1	0	6	1	8	1	8	9	5	0	3	2	1	4	23	6	19	7	19	18	14
hsa-miR-653-5p	5	11	9	3	0	5	1	3	6	0	6	40	1	2	21	2	0	6	9	7	0	10	0	0	0
hsa-miR-30b*	3	3	13	3	5	11	1	6	6	2	13	5	5	2	9	6	2	11	6	0	9	10	4	8	3
hsa-miR-154-3p	0	0	0	1	2	0	0	0	3	0	2	0	0	1	1	0	0	2	43	10	22	4	45	33	9
hsa-miR-2110	4	4	7	12	1	8	5	5	18	2	9	3	2	17	10	7	7	8	6	2	1	4	3	4	7
hsa-miR-212-3p	0	4	5	2	9	1	3	5	12	2	1	12	1	8	5	3	6	6	6	5	2	5	4	4	5
hsa-miR-30c-1*	6	7	6	14	2	12.5	0	2.5	3	1	9	6	4	5	4	5	8	5	6	3	1	8	7	4	3
hsa-miR-493*	0	0	2	2	0	0	1	1	7	0	3	2	3	1	2	1	1	2	44	2	18	5	25	12	9
hsa-miR-296-5p	5	4	5	2	0	0	2	2	5	1	19	4	1	4	16	15	4	4	6	3	0	2	6	2	3
hsa-miR-323a	1	0	0	1	0	2	0	2	3	0	8	2	1	1	2	1	1	2	20	3	12	9.5	42.5	37	13
hsa-miR-145*	0	6	5	1	18	15	0	2	0	0	0	1	1	2	1	2	1	2	11	6	43	4	14	8	11
hsa-miR-144	1	3	7	8	2	2	6	16	2	10	0	22	4	10	57	4	0	0	1	0	1	0	0	2	0
hsa-miR-187	0	2	2	3	0	4	2	8	17	0	12	3	7	26	5	2	7	2	20	1	9	1	16	11	1
hsa-miR-369*	0	0	0	3	0	0	0	0	3	0	4	3	5	0	3	1	0	4	17	13	15	17	38	11	13
hsa-miR-550-3p(2)	6	5	12	11	3	7	1	6	5	1	7	6	3	4	10	4	3	3	4	1	0	2	6	6	2
hsa-miR-139	8	4	15	12	4	4	4	5	17	0	8	7	8	1	10	12	4	4	3	2	2.5	0	0	1	0
hcmv-miR-US25-2-3p	15	10	9	3	2	7	6	4	4	1	11	9	5	7	2	10	15	11	2	3	2	1	4	3	2
hsa-miR-142-5p	2	3	7	4	5	2	2	12	5	5	10	6	6	12	5	12	0	0	6	3	5	0	6	8	8
hsa-miR-1185-1-3p	1	0	0	1	0	2	0	1	4	0	4	5	1	0	0	0	0	0	18.5	11.5	15	2	18	24	17
hsa-miR-3613*	2	2	6	2	0	7	0	6	3	2	5	2	2	5	3	4	3	4	8	2	7	2	4	4	3
hsa-miR-410*	1	4	13	1	1	6	0	2	7	0	4	4	0	12	1	0	2	2	15	5	6	2	5	2	0
hsa-miR-934*	1	0	2	3	0	2	4	2	11	0	2	3	0	16	5	3	0	3	15	3	15	13	23	23	0
hsa-let-7f-2*	0	2	8.33	3	1	2	1	1	1	0	7.33	3	1	2	10	2	2.33	1	11	6	5.33	8.5	10	12.33	0
hsa-miR-502*	2	3	6	10	0	9	2	3	11	2	1	19	6	1	14	3	2	8	3	3	1	5	4	5	3
hsa-miR-627-5p	4	4	6	10	1	2	3	2	6	1	13	6	3	9	2	5	2	3	3	5	7	8	3	3	2
hsa-miR-215	1	4.5	11	8	1.5	10	3	3	7.5	0	14.5	3.5	6.5	9.5	6	10.5	2.5	4	2.5	0	2	0	0	2.5	0
hsa-miR-330-5p	0	3	5	8	2	6	1	4	14	0	7	6	4	7	8	3	6	2	5	8	4	5	7	10	1
hsa-miR-376a-1-5p	0	0	1	1	0	1	0	0	7	0	4	0	1	1	1	0	0	0	27	2	12	13	40	12	9
hsa-miR-887	5	5	8	10	0	2	2	1	15	0	7	0	4	6	1	5	1	10	8	4.5	3	6	6	11	3
hsa-miR-431-5p	0	1	0	1	0	0	0	2	2	0	1	1	6	0	0	1	0	2	30	3	14	8	20	31	14
hsa-miR-323b*	12	3	7	7	6	9	5	2	2	2	5	8	3	3	3	5	11	7	4	3	4	4	9	3	1
hsa-miR-873*	4	2.5	0	1	0	5	3	2	19	2	20	2	8	8	16	9	5	6	4	0	2	1	7	5	0
hsa-miR-26b*	4	4	6	7	0	2	0	8	2	0	5	3	2	3	2	0	1	2	6	4	6	0	5	6	1
hsa-miR-326	0	0	3	20	0	1	0	2	7	0	9	5	2	14	10	8	1	2	1	1	3	2	3	3	5
hsa-miR-122	0	17	1	1	1	1	0	0	4	4	0	0	0	0	1	1	0	0	1	0	0	0	1	0	16
hsa-miR-125b-1*	2	1	2	1	7	7	0	3	2	2	2	3	3	1	3	2	0	3	9	4	8	3	17	15	7
hsa-miR-539	0	0	0	0	0	0	0	1	3	0	1	2	0	0	0	2	0	0	27	3	16	9	24	20	2
hsa-miR-210*	12	12	10	4	0	10	2	7	6	0	5	11	4	8	5	3	0	5	2	1	0	1	1	2	0
hsa-miR-3200	4	1	1	7	0	1	1	5	12	1	7	4	3	6	6	6	0	1	6	3	2	2	10	13	2
hsa-let-7g*	1	3	8	9	0	2	1	6	3	1	14	18	2	2	5	2	2	3	1	0	1	2	7	2	3
hsa-miR-3065-3p	0	0	5	9	0	1	1	7	3	2	2	12	0	9	3	3	2	4	2	0	4	5	12	1	0
hsa-miR-3158	2	4	4	5	2	5	4	4	7	0	11	4	2	4	3	6	1	2	7	8	0	4	3	6	3
hsa-miR-582*	0	1	4	5	0	0	2	5	6	0	19	11	3	4	2	7	1	3	1	4	0	1	4	2	2
hsa-miR-182*	1	0	13	11	0	3	2	6	11	0	6	4	1	11	8	2	2	2	7	3	7	4	4	9	0
hsa-miR-570-3p	1	2	6	2	1	1	2	2	1	0	2	3	4	1	4	0	0	2	3	2	6	2	5	7	1
hsa-miR-200c*	1	4	9	12	1	0	3	4	7	0	0	2	1	10	9	3	3	3	8	2	5	6	10	13	3
hsa-miR-26a-2*	2	0	8	1	2	3	0	1	3	0	5	1	0	1	6	0	1	0	5	2	2	7	9	5	1
hsa-miR-136-5p	0	0	2	2	0	1	0	1	0	0	5	0	4	2	3	2	0	0	20	2	11	3	14	8	6
hvt-miR-H5	1	3	2	8	0	5	2	1	1	1	4	3	1	0	3	1	0	1	5	2	9.5	13	3	10	1
hsa-miR-337	0	0	0	1	1	0	0	0	1	0	2	2	1	0	1	0	1	1	16	5	23	6	28	9	15
hsa-miR-130a*	1	1	9	6	1	1	0	2	2	1	23	4	5	7	7	6	1	2	3	4	2	2	3	0	0
hsa-miR-1185-5p(2)	0	0	0	2	0	0	0	0	3	0	3	2	1	0	0	0	0	1	31	5	14	7	28	10	7
hsa-miR-23b*	4	4	5	4	0	2	2	3	6	0	3	5	6	4	4	0	3	7	5	6	1	6	7	3	2
hsa-miR-3909	3	5	5	5	3	2	1	1	4	2	5	8	5	1	3	3	1	7	4	3	0	4	0	3	4
hsa-miR-136-3p	0	0	0	1	0	1	1	0	0	0	6	2	1	0	7	5	0	2	17	2	10	1	18	14	1
hsa-miR-942	1	4	6	3	3	5	1	5	4	1	5	2	4	6	2	1	2	1	4	5	2	3	7	5	2
hsa-miR-33b*	4	2	4	6	1	5	1	1	8	1	11	4	3	3	0	4	0	1	9	6	4	6	2	3	3
hsa-miR-876-5p	1	1	1	5	0	4	3	1	11	0	8	2	2	8	20	2	4	0	7	2	2	3	9	6	0
hsa-miR-487a-3p	0	0	0	0	0	0	0	1	0	1	2	1	1	0	0	0	1	0	18	6	6	2	11	23	14
hsa-miR-551b	0	0	2	0	0	0	1	0	4	0	7	0	2	0	0	7	0	0	11	2	8	4	10	2	2
ebv-miR-BART6-3p	6	4	13	6	7	2	4	3	12	4	6	3	3	1	2	8	13	0	0	2	0	1	2	0	1
hsa-miR-641	1	3	2	6	0	0	2	1	1	2	8	4	1	3	4	2	0	1	4	3	3	3	1	2	2
hsa-miR-133b	0	0	0	0	0.33	1.33	0	0	0	0	1.33	11.67	5.33	3.33	41.33	46.67	0	0	0	0	0.33	0	0	0	0.33
hsa-miR-618	1	2	0	0	0	2	1	1	6	1	8	2	3	3	0	4	2	2	10	5	3	3	0	1	1
hsa-miR-196b*	1	2	5	11	1	4	1	1	4	0	6	1	0	1	4	2	2	1	4	3	2	6	1	1	0
hsa-miR-99a*	0	2	20	0	0	0	0	1	4	0	8	7	1	2	4	3	0	0	1	2	2	0	6	1	0
hsa-miR-550-5p(2)	2	5	2	0	3	0	0	4	6	1	7	3	0	2	5	5	3	1	3	3	1	5	2	3	1
hsa-miR-450a-1*	1	3	3	3	1	1	0	2	5	1	2	4	1	3	3	2	1	3	6	4	5	5	6	3	0
hsa-miR-34b*	0	0	3	3	0	0	0	1	4	3	7	1	2	2	2	2	0	2	3	3	2	1	2	4	0
hsa-miR-556-5p	1	0	4	7	2	5	0	1	4	1	1	1	2	1	7	0	2	2	9	3	5	8	5	3	2
hsa-miR-769*	4	2	8	2	2	0	3	6	13	2	4	2	1	4	1	6	3	0	7	2	2	3	7	2	0
hsa-miR-299-3p	1	0	0	1	0	0	1	1	1	0	3	1	1	0	0	0	3	0	16	1	7	2	15	7	6
hsa-miR-342*	4	3	1	4	0	0	2	0	6	0	3	3	1	5	2	1	1	5	6	4	3	7	6	2	3
hsa-miR-516a(2)	2	2	5	9	1	0	1	0	0	0	1	2	0	4	2	2	4	1	8	1	16	8	6	7	0
hsa-miR-92a-1*	0	5	2	3	3	2	1	0	6	2	1	0	2	4	7	4	2	3	2	5	1	4	6	9	4
hsa-miR-92b*	3	3	9	1	4	2	0	5	3	1	4	2	0	9	4	4	1	5	2	2	3	2	4	2	1
hsa-miR-382-3p	0	0	0	1	1	0	0	0	5	0	3	1	1	0	0	0	0	4	14	0	10	10	23	11	6
hsa-miR-665	0	0	0	2	0	0	1	2	4	1	1	4	2	1	0	0	0	2	14	7	8	0	19	12	8
hsa-miR-1303-3p	0	0	0	0	0	0	0	0	0	0	0	0	0	0	0	0	0	0	2	7	3	3	5	6	4
hsa-miR-584*	3	1	4	10	1	2	0	5	7	1	4	8	4	4	5	2	1	4	1	0	1	1	1	1	2
hsa-miR-23a*	5	7	7	1	2	1	0	1	2	0	7	3	1	5	2	2	1	8	0	5	1	1	3	0	0
hsa-miR-370	0	0	0	2	0	0	0	1	3	0	3	2	2	4	0	0	0	7	11	1	12	2	9	10.5	4
hsa-miR-1306-5p	3	0	3	8	0	0	2	1	5	0	4	2	0	3	1	1	2	1	2	0	1	5	5	7	2
hsa-miR-147*	0	1	4	3	0	0	1	1	5	0	1	2	1	2	0	1	0	0	3	0	6	8	5	7	0
hsa-miR-2116-3p	0	3	5	6	0	3	2	2	2	1	14	8	4	4	5	1	1	5	0	1	0	1	1	2	2
hsa-miR-3176	2	2	5	3	1	2	1	3	5	0	7	1	2	4	3	4	5	5	4	2	0	5	2	1	1
hsa-miR-3912	0	2	2	4	0	2	1	1	4	0	4	1	0	0	4	2	0	0	4	5	3	4	4	3	0
hsa-miR-432	0	0	0	0	0	0	0	2	1	0	3	3	2	1	1	0	0	1	16	5	9	1	17	8	4
hsa-miR-628*	1	4	1	1	0	7	3	3	0	0	3	2	0	0	4	0	1	2	3	2	2	4	4	1	5
sv40-miR-S1-5p	0	1	0	0	0	0	0	0	0	0	0	0	0	0.5	0	0	0	0	0	0	0	0	2	0	0
hsa-miR-2277	0	1	4	3	1	1	0	1	4	0	4	3	2	5	2	3	0	6	5	3	1	2	1	3	0
hsa-miR-660*	2	1	8	2	1	2	0	1	0	0	2	1	0	5	1	2	1	0	10	1	3	1	4	1	3
hsa-miR-1304-3p	1	0	3	1	1	5	1	1	5	0	7	2	3	6	5	2	3	1	4	0	2	2	1	7	1
hsa-miR-508	2	7	2	5	0	14	0	4	1	0	0	10	0	3	12	0	0	8	3	2	1	0	1	1	2
hsa-miR-181b-1*	0	2	5	5	1	0	3	2	4	0	6.5	0	2	1	1	2	3	2	7	3	2	10.5	3.5	10	2
hsa-miR-624-5p	0	1	3	0	0	1	0	1	2	0	6	4	1	0	6	2	1	3	6	1	2	2	6	6	0
hsa-miR-3664-3p	0	2	3	1	4	2	3	1	3	0	6	1	3	1	2	4	0	1	2	5	1	1	3	3	0
hsa-miR-3611	0	0	5	2	1	0	3	0	0	1	4	0	0	5	2	1	1	0	7	1	2	1	1	2	2
hsa-miR-133a*(2)	0	0	0	0	1	2	0	0	0	0	2	2	2	1	14	54	0	1	1	0	0	1	1	0	0
hsa-miR-561*	0	1	4	2	0	0	0	1	8	0	2	1	0	2	1	1	2	1	1	2	7	3	4	2	2
hsa-miR-34c*	1	0	1	0	0	0	2	2	2	1	3	3	2	2	1	5	1	2	0	0	1	2	1	3	0
hsa-miR-509-3p(3)	2.01	6.99	9.99	3.99	0	14.01	0	3	3	0	0	5.01	0	3	6	0.99	0	3	0	3.99	0.99	0.99	2.01	3	0
hsa-miR-450a-2*	2	1	3	5	3	4	1	2	2	0	7	1	2	1	6	1	0	4	5	4	4	2	5	4	3
hsa-miR-616-5p	2	2	3	0	1	3	0	0	5	1	1	1	0	1	4	2	0	1	5	5	6	1	3	5	1
hsa-miR-1296*	0	3	11	4	0	0	1	0	1	1	0	0	0	0	0	0	1	0	15	0	9	1	10	5	0
hsa-miR-744*	0	0	1	2	0	0	0	1	0	0	5	2	0	7	3	5	3	1	1	3	4	5	6	5	0
hsa-miR-4326	2	1	7	4	1	1	0	0	0	0	4	4	0	5	4	3	0	2	2	3	2	3	1	2	6
hsa-miR-454*	0	0	2	1	2	1	0	2	3	1	7	3	2	1	5	2	2	0	3	2	2	0	6	5	0
hsa-miR-505*	0	1	1	5	0	0	0	1	4	0	3	1	2	4	2	1	1	1	0	2	3	9	2	9	1
hsa-miR-194-2*	1	1	7	0	2	6	1	4	3	1	14	0	2	7	2	6	0	2	0	0	0	2	1	0	1
hsa-miR-629*	1	1	1	2	2	1	1	3	2	2	4	1	2	2	6	3	1	1	1	0	1	1	1	0	0
hsa-miR-191*	2	0	2	2	0	2	1	2	3	2	2	1	1	0	1	1	0	1	4	2	2	3	5	4	1
hsa-miR-218-1*	1	0	0	0	0	0	1	3	4	0	6	1	2	1	2	2	0	0	2	3	2	4	7	10	3
hsa-miR-758	0	0	0	1	0	0	1	0	1	1	1	2	0	1	2	0	0	0	9	4	7	4	8	5	1
hsa-miR-380-3p	1	0	1	1	0	0	0	1	1	0	2	0	0	1	0	2	0	1	14	4	6	4	13	7	2
hsa-miR-429*	0	0	1	2	0	0	0	1	7	1	3	1	3	0	10	3	1	0	3	0	2	1	2	6	1
hsa-miR-544-3p	0	0	0	0	0	0	0	0	0	0	0	0	0	0	0	0	0	0	7	4	4	2	8	2	16
hsa-miR-3928	2	1	2	1	1	1	2	0	4	1	4	2	1	2	3	6	0	0	2	0	0	1	3	1	0
hsa-miR-212-5p	0	1	1	1	1	2	2	0	1	2	0	1	1	5	1	1	1	4	3	2	3	3	2	2	1
hsa-miR-203*	0	1	0	3	1	2	3	3	2	0	0	1	0	8	1	0	4	1	1	0	1	4	3	3	1
hsa-miR-675	0	0	0	1	0	0	0	0	0	0	0	0	0	0	0	0	0	0	3	0	0	0	1	1	1
hsa-miR-624-3p	0	1	7	5	0	0	0	3	3	1	4	1	2	0	1	0	1	1	1	1	1	1	2	2	0
hsa-miR-1249	1	0	3	5	1	1	1	2	2	0	2	1	1	1	4	2	1	8	0	0	3	4	1	3	1
hsa-miR-26a-1*	2	1	0	3	1	0	0	1	5	0	3	0	0	1	3	0	0	0	4	2	1	1	1	2	0
hsa-miR-656	0	0	1	0	0	0	0	0	1	0	1	0	0	0	1	0	0	0	15	2	10	2	10	5	7
hsa-miR-3605-5p	0	2	2	1	1	3	1	2	0	0	6	0	0	4	0	4	0	3	3	3	1	3	1	1	1
hsa-miR-874*	0	2	2	2	1	1	0	2	5	1	5	3	1	1	4	2	0	3	3	2	1	1	0	0	0
hsa-miR-376c*	0.5	0	0	1	0	0	0	0	1	0	0.5	0	0	0	0.5	0	0	0	14.5	1	2.5	5	17.5	6	0.5
hsa-miR-19a*	0	1	1	1	0	0	0	0	1	0	2	1	1	0	2	0	0	0	3	3	1	0	4	1	0
hsa-miR-96*	0	3	8	2	0	4	0	0	2	0	6	3	0	2	2	2	3	0	0	1	2	2	3	3	0
hsa-miR-411*	0	0	1	1	1	0	0	2	1	0	2	0	1	1	0	1	0	4.5	6	1	5	4	6.5	4.5	3
hsa-miR-539*	0	0	0	0	0	0	0	0	1	0	1	0	1	0	0	0	0	0	15	2	3	0	11	6	6
hsa-miR-514a*(3)	0	5.01	8.01	2.01	0	2.01	0	0	3	0	0	8.01	0	0.99	6	0	0	0	3.75	3.99	0	0	0.99	2.01	2.01
hsa-miR-190a*	0	0	3	1	0	0	1	0	2	0	0	1	0	1	0	7	1	1	4	1	0	2	0	1	1
hsa-miR-504	0	0	4	4	0	2	0	2	6	0	2	5	1	0	4	3	1	5	7	0	0	1	1	1	0
hsa-miR-627-3p	0	2	0	1	1	1	0	0	3	0	0	2	0	2	1	2	0	0	2	3	4	7	1	1	0
hsa-miR-1304-5p	0	1	0	1	0	3	0	0	0	1	4	3	4	2	1	0	1	0	2	3	2	2	3	3	3
hsa-miR-188*	0	1	1	4	1	3	1	1	2	0	1	1	2	0	4	3	0	0	2	3	1	2	1	2	2
hsa-miR-3605-3p	2	2	2	4	0	1	2	1	2	1	1	0	0	3	2	0	0	1	2	1	0	2	0	1	0
hsa-miR-365-1*	2	5	5	2	0	2	0	0	1	0	2	0	1	6	0	1	1	1	2	2	0	1	2	1	2
hsa-miR-365-2*	1	0	1	0	0	0	0	0	2	1	4	0	0	3	2	4	1	3	2	2	2	3	4	1	2
hsa-miR-506	1	2	4	3	0	7	0	2	0	1	1	6	0	1	5	1	0	3	2	1	4	0	1	1	1
hsa-miR-643	2	0	1	2	0	0	0	0	2	1	3	3	2	2	1	0	1	2	3	2	0	3	2	0	1
hsa-miR-190b	1	0	2	1	1	1	4	0	0	1	4	3	3	3	0	0	0	2	0	1	0	2.25	1	0	0
hsa-miR-192*	0	3	9	1	0	3	0	4	0	0	4	3	1	4	1	2	0	1	0	1	0	0	0	1	0
hsa-miR-301a*	0	0	2	1	0	1	0	0	0	0	2	0	1	0	2	0	0	0	0	3	2	1	5	2	2
hsa-miR-146b*	1	0	1	1	0	1	0	2	0	0	6	0	0	3	0	5	0	3	0	0	1	0	0	0	0
hsa-miR-338-3p	0	0	0	0	0	1	0	1	2	0	3	1	2	0	0	5	1	0	1	0	2	0	1	0	0
hsa-miR-556-3p	0	0	0	1	0	0	1	0	2	0	4	1	0	0	3	2	0	0	2	1	3	2	3	2	0
hsa-miR-129-1-3p	0	0	3	0	0	1	1	1	12	1	0	0	0	1	3	3	1	12	1	0	0	1	0	0	1
hsa-miR-3177	3	2	3	1	1	1	0	0	2	0	3	2	1	2	3	2	1	4	3	0	0	1	3	2	0
hsa-miR-376b*	0.5	0	0	1	0	0	0	0	1	0	0.5	0	0	0	0.5	0	0	0	12.5	1	1.5	4	16.5	4	0.5
hsa-miR-519a(2)	1	0	1	4	0	0	0	0	0	0	0	5	0	1	0	0	0	0	9	1	5	2	6	1	0
hsa-miR-570-5p	0	1	3	1	1	1	0	0	0	0	1	1	0	1	2	1	0	3	0	2	2	2	1	0	3
hsa-miR-1306-3p	0	1	3	3	2	1	0	1	2	1	3	1	0	2	0	0	0	2	1	1	2	0	3	2	0
hsa-miR-1468	1	4	1	4	1	3	0	1	1	0	1	4	5	3	1	1	0	2	2	0	1	1	0	0	1
hsa-miR-205*	0	0	0	0	1	1	0	2	2	0	1	0	0	1	1	1	1	0	2	3	7	1	6	8	1
hsa-miR-1271*	0	0	0	0	0	0	0	0	1	0	0	0	0	0	1	0	0	0	0	3	2	3	0	5	2
hsa-miR-153(2)	1	0	2	2	0	1	0	2	0	0	1	1	1	0	1	1	1	0	5	1	2	2	1	3	0
hsa-miR-25*	1	2	1	0	1	1	0	3	4	0	0	1	0	1	2	2	0	0	2	1	0	1	1	5	1
hsa-miR-483-3p	0	0	0	0	0	0	0	1	0	0	0	0	0	0	0	0	0	0	1	1	6	4	1	2	1
hsa-miR-597	0	2	0	0	1	0	0	0	1	0	0	1	1	4	15	2	0	0	1	1	0	1	1	0	0
hsa-miR-652*	0	0	3	1	0	4	0	0	0	0	1	1	0	1	5	0	1	4	1	0	0	1	1	1	0
hsa-miR-654*	0	0	0	1	0	1	0	0	4	0	2	1	1	1	0	3	0	2	9	2	2	0	4	2	5
hsa-miR-196a-1*	4	0	1	1	0	0	1	0	0	0	1	0	1	0	0	1	0	1	3	1	4	4	0	4	2
hsa-miR-214-5p	0	0	0	1	0	0	1	0	0	0	0	0	1	1	0	0	0	0	3	1	1	0	2	0	4
hsa-miR-323b	0	0	0	0	0	0	1	0	3	0	2	0	0	0	0	1	0	0	5	2	4	0.5	8.5	10	2
hsa-miR-3664-5p	0	0	2	2	1	0	0	3	0	0	2	2	1	1	1	0	1	1	1	2	2	1	1	0	0
hsa-miR-485-3p	0	0	0	0	0	0	1	0	1	0	1	1	2	0	0	1	1	1	8	0	3	0	3	7	6
hsa-miR-155*	0	0	2	3	0	0	0	2	0	0	0	4	0	0	6	0	1	1	0	1	2	2	5	7	2
hsa-miR-219-5p(2)	0	2	2	1	0	3	0	0	0	0	2	1	0	3	3	0	2	0	1	2	1	0	1	0	0
hsa-miR-509-3-5p	2	2	6	6	0	3	0	1	2	0	0	5	0	0	1	0	0	1	1	4	0	2	1	1	1
hsa-miR-181b-2*	0	2	0	0	0	0	1	0	3	1	1.5	0	4	1	0	0	0	2	3	3	0	3.5	2.5	3	0
hsa-miR-129-2-3p	0	0	1	0	3	0	1	1	5	1	2	2	2	2	1	6	0	0	0	0	0	0	0	3	0
hsa-miR-412-5p	0	0	0	1	0	0	0	0	0	0	0	0	0	0	0	0	0	2	8	0	6	2	15	2	0
hsa-miR-2110*	1	1	1	1	0	1	0	0	2	0	3	1	1	4	2	0	0	1	0	0	0	3	2	1	1
hsa-miR-338-5p	0	0	1	0	0	1	0	1	0	0	5	0	2	0	0	3	0	0	1	0	0	0	1	0	0
hsa-miR-491*	2	0	1	2	0	0	1	2	1	0	2	0	1	1	0	1	0	0	4	2	2	1	1	3	1
hsa-miR-206	0	1	0	0	0	2	0	0	0	0	1	3.33	1	11	0	6	0	0	2	0	0	0	1	0	0
hsa-miR-522	0	0	1	6	0	1	0	0	0	0	0	3	1	1	1	0	1	1	2	1	2	7	2	1	0
hsa-miR-642-3p	0	0	1	0	1	3	0	1	1	0	2	0	1	2	1	0	0	2	0	0	2	3	1	0	0
hsa-miR-1197	0	0	0	0	0	0	1	0	0	0	0	1	1	0	0	0	0	0	4	1	5	2	8	4	2
rlcv-miR-rL1-32-5p	0	1	0	0	0	0	0	2	0	0	0	0	0	2	0	0	0	2	8	0	3	0	2	1	0
hsa-miR-204*	1	3	3	0	0	2	3	1	5	0	3	2	0	3	0	0	1	0	0	0	0	0	0	0	0
hsa-miR-217	0	0	1	0	0	0	0	1	0	1	6	0	4	0	0	5	0	0	1	0	3	0	3	2	0
hsa-miR-128-1*	2	0	0	1	0	0	1	1	1	0	1	3	1	4	1	2	1	1	0	0	1	1	1	2	0
hsa-miR-496	0	0	0	1	1	0	0	2	2	0	1	3	1	0	0	1	0	0	3	0	3	1	2	5	2
hsa-miR-2116-5p	1	2	1	1	0	0	1	2	1	0	3	1	1	1	0	2	0	0	1	0	2	3	1	0	0
hsa-miR-152*	1	0	1	2	0	1	0	1	2	0	1	2	0	0	1	0	0	1	2	1	1	1	2	2	0
hsa-miR-3619-5p	3	0	5	3	1	2	3	0	3	0	1	0	0	0	0	0	0	0	2	1	0	0	1	0	0
hsa-miR-3691	1	0	0	0	0	1	1	0	1	1	1	0	0	0	0	2	0	1	0	2	1	0	3	0	0
hsa-miR-381*	0	0	0	2	0	1	2	0	0	0	2	1	0	1	1	0	0	0	3	0	3	0	2	3	0
hsa-miR-483-5p	0	1	0	0	0	0	1	0	0	0	0	0	0	0	0	1	0	0	2	0	2	0	1	3	3
hsa-miR-379*	0	0	0	0	0	0	0	0	0	0	2	2	2	1	0	2	0	1.5	2	0	1	0	4.5	1.5	3
hsa-miR-486*	1	0	2	2	0	0	0	1	0	0	0	1	1	0	2	0	1	0	2	0	1	2	3	0	0
hsa-miR-1303-5p	0	1	1	4	1	1	0	0	1	0	1	3	1	1	1	1	1	0	0	2	0	1	1	2	1
hsa-miR-579-3p	0	1	1	0	0	1	1	0	2	0	6	0	0	0	1	0	0	2	3	0	1	1	1	0	1
hsa-miR-616-3p	1	2	4	0	1	0	0	1	1	0	0	1	0	0	0	0	0	0	3	0	0	3	1	1.5	0
hsa-miR-100*	0	1	0	0	0	0	0	1	0	0	1	0	4	0	1	0	0	0	3	0	1	0	1	4	1
hsa-miR-154-5p	0	0	0	0	0	0	0	0	0	0	1	0	0	0	0	0	1	2	7	2	5	1	2	0	1
hsa-miR-15a*	0	0	0	1	0	2	0	0	2	0	5	1	1	2	0	1	0	0	0	0	0	0	0	0	0
hsa-miR-433	0	0	0	0	0	0	0	0	1	0	0	1	0	0	0	0	0	0	2	1	4	0	12	1	2
hsa-miR-488	0	0	0	2	1	0	0	0	1	0	1	0	0	0	0	0	0	0	1	0	0	0	1	0	0
hsa-miR-676	0	0	1	0	0	2	1	0	0	0	0	1	3	4	0	2	1	1	3	0	2	0	3	0	0
hsa-miR-1185-2-3p	0	0	0	0	0	0	1	0	1	0	1	0	0	0	0	0	0	0	4.5	0.5	5	0	4	5	2
hsa-miR-1293-5p	0	3	1	0	0	0	1	1	2	2	2	1	0	2	1	3	0	1	0	0	1	2	0	0.5	0
hsa-miR-129-5p(2)	0	0	0	0	1	0	0	1	8	1	2	1	2	1	0	0	0	3	1	0	1	1	0	0	1
hsa-miR-2277*	0	0	1	0	2	0	2	3	3	0	0	1	1	3	0	0	0	0	0	0	2	1	0	0	0
hsa-miR-3187	0	1	1	1	2	0	1	1	1	0	0	5	0	3	0	2	0	0	1	1	0	0	1	0	0
hsa-miR-500b*	1	2	0	0	0	3	1	0	1	0	1	3.5	0	0	3	0	2	1	2	1.5	1	0	1	0	0
hsa-miR-659	0	0	0	1	1	0	0	1	3	0	3	2	1	1	2	1	0	1	2	2	1	0	0	0	0
hsa-miR-376a-2-5p	0	0	0	0	0	0	0	1	0	0	0	0	0	0	0	0	0	0	9	1	2	2	3	2	0
hsa-miR-144*	0	2	1	9	1	0	0	2	0	0	0	0	0	3	1	0	0	0	1	0	0	0	0	0	0
hsa-miR-509-5p(2)	0	1	7	2	1	0	0	0	1	0	0	2	0	0	1	0	0	0	0	2	1	2	1	0	3
hsa-miR-186*	0.5	1	1	0	0	0	0	0	4	0	0	0	0	3	0	0	0	0	2	1	0	1	2	1	0
hsa-miR-106a*	0	0	0	0	0	0	1	0	0	0	3	1	1	0	0	1	0	0	1	0	1	0	1	3	1
hsa-miR-511-3p(2)	0	1	0	1	0	1	0	0	0	0	1	1	1	1	0	2	0	0	3	0	2	0	0	0	4
hsa-miR-7-3*	0	0	0	1	0	0	1	0	0	0	0	1	0	0	0	0	1	0	6	1	3	0	3	7	1
hsa-miR-1283-5p(2)	0	0	1	4	0	2	0	1	0	0	0	1	0	1	1	0	0	2	5	0	2	0	2	1	1
hsa-miR-1286	0	0	2	1	0	1	0	0	1	0	0	1	0	2	0	0	0	0	2	0	0	2	1	0	1
hsa-miR-1287*	0	0	0	3	0	0	2	0	0	0	2	0	0	0	0	0	0	0	0	2	0	2	0	1	0
hsa-miR-184	0	0	0	1	0	1	0	0	0	0	0	0	0	1	1	3	0	0	2	0	3	1	1	0	0
hsa-miR-3157-5p	0	1	2	2	0	1	0	0	0	0	1	0	0	0	1	0	0	0	1	0	1	1	1	1	0
hsa-miR-577*	0	0	0	0	0	0	1	1	0	0	0	0	0	0	0	0	0	0	8	0	4	1	4	4	1
hsa-miR-597*	0	3	1	0	0	1	0	0	0	0	1	0	3	2	1	0	1	0	3	1	0	0	1	1	0
hsa-miR-95*	0	1	0	0	0	0	0	0	0	0	0	0	0	2	0	1	0	0	0	0	0	0	0	1	0
hsa-miR-485-5p	0	0	0	0	0	1	0	0	2	0	1	1	1	0	0	0	0	2	4	0	4	0	4	0	0
hsa-miR-642-5p	1	0	0	0	0	0	0	1	0	0	2	0	1	0	2	3	0	1	0	0	0	2	0	0	0
kshv-miR-K12-11	0	0	0	0	0	0	0	0	0	0	1	1	1	1	7	3	0	0	0	0	1	2	1	2	0
hsa-miR-1266	0	1	3	1	0	0	1	0	1	0	0	0	0	1	1	2	1	2	0	1	1	1	0	1	0
hsa-miR-503*	1	1	0	0	0	1	0	2	1	0	0	1	0	1	1	0	0	0	1	1	2	0	0	2	1
hsa-miR-766*	0	0	0	0	0	0	1	1	1	0	0	1	0	0	0	0	0	0	1	1	2	0	3	1	1
hsa-miR-513a-5p(2)	1	1	4	0	0	6	0	1	0	0	0	1	0	0	1	0	0	1	2	2	0	0	1	0	0
hsa-miR-521(2)	0	0	1	4	0	0	0	1	0	0	0	0	0	2	0	1	1	1	1	0	2	2	0	2	0
hsa-miR-579-5p	0	0	2	1	0	0	0	1	1	0	1	0	3	0	0	0	1	2	0	1	0	0	0	1	1
hsa-miR-585	0	0	0	0	0	0	1	1	3	0	1	0	0	0	0	2	1	0	2	2	1	0	2	1	0
hsa-miR-449b	0	0	0	0	0	0	0	0	0	0	0	0	0	0	0	0	0	0	0	1	0	0	0	0	0
hsa-miR-641*	0	0	0	0	0	0	0	0	0	0	2	0	1	1	0	0	0	0	1	0	2	2	1	0	1
hsa-miR-1252	0	1	0	1	0	0	0	0	0	0	0	0	0	1	0	0	0	0	1	1	2	2	2	0	1
hsa-miR-1284-3p	0	0	1	2	0	0	0	0	0	0	0	0	2	0	0	1	0	0	0	2	1	2	1	0	0
hsa-miR-3170	0	3	1	1	0	1	0	1	0	0	1	0	0	0	0	1	0	2	0	0	0	3	1	2	0
hsa-miR-3174	1	0	0	1	0	0	0	1	1	0	2	0	0	1	0	0	0	0	4	0	3	2	1	1	0
hsa-miR-377*	0	0	0	0	0	0	0	0	0	0	0	0	0	0	2	0	0	1	5	1	1	1	3	0	1
hsa-miR-559-3p	0	0	1	0	0	1	0	0	4	0	1	3	0	0	1	1	0	0	1	2	0	0	1	2	0
hsa-miR-592*	1	0	0	2	0	2	0	1	2	0	0	0	0	0	2	0	0	1	3	0	0	0	1	0	0
hsa-miR-153-1*	0	0	0	0	0	1	0	0	4	0	0	0	0	0	1	1	0	0	2	0	0	0	1	1	0
hsa-miR-3614-5p	0	0	0	1	0	0	1	0	2	0	0	0	0	2	1	0	2	0	0	1	2	1	1	0	0
hsa-miR-3934*	0	0	0	3	0	0	1	0.5	2	1	0	1	0	1	1	0	1	0	2	0	1	0	1	0	1
hsa-miR-1294-5p	0	2	0	0	1	0	0	1	0	0	2	0	0	0	0	1	0	0	0	2	0	0	1	2	0
hsa-miR-223	2	2	0	2	1	0	0	1	1	0	5	2	0	0	0	1	0	0	0	0	1	0	0	0	0
hsa-miR-513c-5p	0	0	2	2	0	5	0	0	0	0	0	0	0	0	2	0	0	2	1	1	1	0	0	0	1
hsa-miR-675*	0	1	0	0	0	0	0	1	0	0	0	0	0	0	0	0	0	0	1	0	0	1	1	1	0
hsa-miR-124(3)	0	0	0	2.01	0	0.99	0	0	0.99	0.99	0	0	3	0	0.99	0	0.99	0.99	0.99	0	0.99	0.99	0	0	0
hsa-miR-3129-3p	1	0	1	0	0	0	0	0	0	0	0	0	1	0	1	0	0	0	2	1	1	0	0	1	1
hsa-miR-3677-5p	0	1	2	1	1	0	0	0	2	0	3	0	2	0	0	0	0	1	2	0	0	0	0	0	1
hsa-miR-431-3p	0	0	0	0	0	0	1	0	0	0	0	1	1	0	0	0	0	0	4	0	2	1	3	3	0
hsa-miR-449c-5p	0	0	0	0	0	1.5	0	0	1	0	0	2	1	0	0	0	0	1	0	0	0	1	0.5	0	0
hsa-let-7c*	0	1	2	0	0	0	0	1	0	0	2	0	0	0	3	0	0	1	0	0	0	0	3	0	0
hsa-miR-1179	1	0	0	0	0	2	0	0	0	0	0	2	0	1	1	0	0	0	0	3	1	0	0	0	0
hsa-miR-2278	1	0	0	0	0	1	0	1	0	1	0	0	0	0	1	1	0	0	2	0	2	0	1	0	0
hsa-miR-3145-3p	0	1	0	3	0	0	0	1	1	0	1	2	0	1	1	0	0	1	0	1	0	0	2	1	1
hsa-miR-3940	0	2	1	0	0	1	0	2	2	0	1	1	0	0	2	0	0	0	0	0	0	1	0	1	0
hsa-miR-937	1	0	0	0	0	0	0	1	0	1	0	1	0	1	1	0	0	0	1	0	0	1	0	1	0
hsa-miR-3140-3p	0	0	0	0	0	0	0	0	0	1	0	1	0	1	0	1	1	0	1	1	0	0	1	1	0
hsa-miR-380-5p	0	0	0	0	0	0	0	2	1	0	0	0	1	0	0	0	0	0	4	2	0	0	2	1	0.5
mghv-miR-M1-6	0	0	0	0	0	0	0	0	0	0	0	0	0	1	0	0	1	0	0	1	1	1	2	0.5	1
hsa-miR-101-2*	0	0	3	0	0	0	0	1	0	0	1	0	1	2	1	0	0	0	1	0	0	0	0	3	0
hsa-miR-1284-5p	0	1	1	1	0	0	0	0	0	0	0	0	0	0	0	2	0	0	1	1	1	1	0	2	0
hsa-miR-1537	0	0	0	1	0	0	1	0	1	0	0	0	0	0	0	1	2	0	0	1	0	0	0	1	0
hsa-miR-2114	1	0	1	0	0	1	0	1	0	0	0	1	0	2	0	0	0	0	0	0	0	1	0	0	0
hsa-miR-216b	0	1	1	1	1	0	0	0	0	0	1	0	0	1	0	3	0	0	1	2	1	1	0	0	0
hsa-miR-2276-3p	0	0	0	0	2	0	0	0	2	0	0	0	1	1	0	2	0	0	1	0	1	0	1	0	0
hsa-miR-3187*	0	0	0	0	0	1	0	0	1	0	0	0	0	0	1	1	0	0	0	2	2	0	1	1	2
hsa-miR-1251	0	0	1	1	0	0	0	0	0	0	2	1	1	1	0	0	1	0	2	0	0	1	1	2	0
hsa-miR-150	4	0	1	1	0	0	0	3	0	0	1	2	0	0	0	0	0	0	0	0	0	0	1	0	0
hsa-miR-219-1-3p	0	1	0	1	0	0	1	2	0	0	1	0	0	0	0	1	1	0	1	0	0	1	0	0	0
hsa-miR-3127-5p	1	1	0	0	0	0	0	1	1	0	2	1	0	0	0	2	0	0	1	0	2	0	0	0	0
hsa-miR-3151*	0	0	1	0	0	0	0	0	0	0	0	0	0	3	0	0	0	1	0	1	0	2	1	0	0
hsa-miR-3194-5p	0	0	0	1	0	0	0	1	0	0	0	1	0	1	1	1	0	0	1	0	0	0	0	3	0
hsa-miR-3617	0	0	0	0	0	1	0	0	1	0	2	0	0	2	1	0	0	1	0	1	0	0	1	0	1
hsa-miR-3688	0	0	1	0	0	0	0	1	0	0	2	0	0	0	0	1	0	0	0	1	1	0	1	0	1
hsa-miR-412-3p	1	1	0	1	1	2	0	1	0	0	0	0	0	0	0	0	0	2	0	0	1	0	1	2	0
hsa-miR-449b*	0	0	1	0	0	1	0	0	1	0	0	0	0	0	0	0	0	0	3	0	0	1	2	0	0
hsa-miR-487a-5p	0	0	0	0	0	0	1	0	1	0	1	0	0	0	0	0	0	1	3	0	0	0	2	0	1
hsa-miR-598*	0	0	0	0	1	0	0	0	3	0	1	1	0	0	1	1	0	1	2	0	1	0	0	0	0
hsa-miR-3120	0	0	0	0	0	1	0	0	1	0	0	1	0	1	1	1	1	0	1	2	0	0	0	1.5	0
hsa-miR-1293-3p	0	0	1	0	0	0	2	0	0	0	3	0	0	0	0	3	0	2	0	0	0	0	0	0	0
hsa-miR-135a-2*	0	0	0	0	0	0	0	0	0	0	0	1	0	1	0	0	0	1	4	1	2	1	0	0	2
hsa-miR-20b*	0	0	0	1	1	0	1	0	0	0	0	1	0	0	1	0	0	0	0	0	0	0	3	1	1
hsa-miR-3130-5p	0	0	1	0	0	0	0	0	1	0	0	0	0	0	3	0	0	0	0	0	0	3	1	1	0
hsa-miR-3136	0	0	3	1	0	1	0	0	1	0	0	0	0	1	0	0	0	1	2	0	0	0	0	1	1
hsa-miR-544-5p	0	0	0	0	0	0	0	0	0	0	0	0	0	0	0	0	0	0	3	0	1	0	2	2	3
hsa-miR-549-3p	0	0	0	0	0	0	0	1	0	0	0	1	0	1	0	0	0	0	1	1	1	1	3	2	0
hsa-miR-580	0	0	0	0	0	0	0	0	1	0	2	1	1	0	0	0	0	0	1	0	0	0	1	0	1
hsa-miR-651*	0	0	1	1	1	0	0	0	1	0	1	1	0	0	0	0	0	0	0	0	1	0	0	0	0
hsa-miR-103-1*	0	0	0.5	0.5	0	0	0	0	1.5	0	2	1.5	0	0	0.5	0	0	0	1	0	0	0.5	0.5	0	0
hsa-miR-1256-3p	0	0	0	0	0	0	0	0	0	0	0	1	1	0	0	0	1	0	1	1	0	0	0	1	0
hsa-miR-1305	0	0	0	0	0	0	0	0	0	0	1	0	0	0	0	0	0	0	0	0	0	0	1	0	0
hsa-miR-3152*	0	1	0	0	0	0	0	0	0	0	1	0	1	2	0	0	0	0	0	0	0	1	0	0	1
hsa-miR-337*	0	0	0	0	0	0	0	0	0	0	0	2	2	0	0	0	0	0	0	0	1	0	0	1	1
hsa-miR-345*	0	1	0	1	0	0	0	0	0	1	1	0	1	1	0	0	0	0	0	1	0	1	1	0	1
hsa-miR-3922	0	1	0	0	0	0	0	0	1	0	2	0	0	0	0	0	1	0	1	0	2	1	1	0	1
hsa-miR-3938	0	1	1	0	0	0	0	1	0	0	2	0	0	1	2	0	0	0	0	1	0	0	0	1	0
hsa-miR-466	0	0	1	0	0	0	0	0	0	0	0	1	0	0	0	0	0	0	5	0	1	2	0	0	0
hsa-miR-942*	0	2	0	0	0	0	1	0	0	0	1	0	0	1	2	0	0	1	1	1	0	0	0	0	0
hsa-miR-944	0	0	0	1	0	0	0	1	2	0	0	0	0	0	0	1	0	0	1	1	1	0	0	0	1
hsa-miR-195*	0	0	2	0	1	0	0	0	0	0	0	0	0	2	0	1	0	0	0	1	0	0	0	0	0
hsa-miR-3115	0	0	0	0	0	0	0	0	1	0	0	0	0	0	0	0	0	0	4	0	1	1	1	1	0
hsa-miR-3173	0	1	1	0	1	0	0	1	0	0	0	0	0	0	0	0	0	0	0	0	0	0	1	1	1
hsa-miR-3622-5p	0	0	0	0	0	0	0	0	0	0	0	0	0	0	0	0	0	0	4	0	1	1	2	0	0
hsa-miR-3657	0	0	1	0	0	0	0	0	0	0	0	1	0	0	1	0	0	1	0	0	0	0	0	0	1
hsa-miR-3677-3p	0	0	1	3	0	0	0	0	2	0	1	0	0	1	0	1	0	1	0	0	0	0	0	0	0
hsa-miR-370*	0	0	0	1	0	0	0	0	2	0	0	0	1	0	0	0	0	0	0	1	0	0	3	1	0
hsa-miR-499*	0	0	1	0	0	0	0	0	0	0	0	0	1	0	2	0	0	0	0	0	0	0	0	0	0
hsa-miR-346*	0	1	1	0	0	0	0	0	0	0	0	1	0	0	0	0	0	0	1	2	0	0.5	0	2	0
hsa-miR-3944-3p	0	0	0	1	0	0	0	0	0	0	1	1	0	0	0	0	0	0	1	2	0	0.5	0	0	0
hsa-miR-676*	0	0	0	1	1	0	0	0	0	0	0	1	0	0	0	2	0	0	0	1	4	0	0	0	0
mdv2-miR-M26	0	0	0	0	0	0	0.5	0	0	0	0	0	0	0	0	1	0	0	1	0	0	1	0	1	0
hsa-miR-1-1*	0	0	0	0	0	0	0	0	0	0	0	1	0	0	2	4	0	0	0	1	0	0	0	0	1
hsa-miR-1255a-5p	0	0	0	0	0	0	2	1	0	0	0	1	1	1	0	0	0	0	0	0	0	0	0	3	0
hsa-miR-2276-5p	0	2	1	0	0	0	0	1	1	0	0	0	0	0	0	0	0	0	2	0	0	0	1	0	0
hsa-miR-3130-3p	0	0	0	0	0	2	0	0	0	1	0	1	0	1	0	0	1	0	0	0	0	0	0	1	0
hsa-miR-3155-5p	0	1	1	0	1	0	0	0	0	0	1	0	1	0	0	1	0	0	1	0	0	0	0	0	1
hsa-miR-372	0	0	0	0	0	1	0	0	0	0	0	0	0	1	1	0	0	0	0	0	0	2	1	0	2
hsa-miR-3912*	0	0	0	0	0	0	0	0	1	0	0	0	0	0	0	0	0	1	0	1	0	0	1	0	0
hsa-miR-3942-5p	0	0	0	0	0	1	0	0	0	0	0	1	0	1	1	0	0	0	0	0	0	1	1	0	1
hsa-miR-421*	0	0	1	1	0	0	0	0	0	0	0	1	0	0	0	0	0	2	1	0	1	2	0	0	0
hsa-miR-588	0	0	0	0	0	0	0	0	0	0	0	0	0	0	0	0	0	0	0	0	0	2	2	1	0
hsa-miR-659*	0	0	1	1	0	1	0	0	0	0	0	0	1	0	0	0	0	1	0	0	0	0	1	0	0
kshv-miR-K12-6-3p	0	0	0	1	0	0	0	0	1	0	0	0	0	0	0	0	0	0	1	0	0	0	0	0	0
hsa-miR-107*	0	0	0	0	0	0	0	0	0	0	0	3	0	0	0	0	0	0	0	1	1	0	0	2	0
hsa-miR-7-2*	0	0	0	1	0	0	0	0	0	0	0	1	0	0	0	0	0	0	1	0.33	2	0	0	0	0
bkv-miR-B1-5p	0	0	0	0	0	0	0	0	0	0	1	2	0	0	0	0	0	0	1	0	0	1	1	1	0
hsa-miR-1283-2-3p	0	0	1	2	0	0	0	0	1	0	0	2	0	0	0	0	1	0	1	0	0	0	1	0	0
hsa-miR-137*	0	0	0	0	0	0	0	0	2	0	0	2	0	0	0	0	0	1	0	0	1	0	1	1	0
hsa-miR-3155-3p	0	1	0	0	0	0	0	1	0	0	0	0	0	0	0	0	0	0	0	3	1	1	0	0	0
hsa-miR-3189	0	1	0	0	0	0	0	1	0	0	0	1	0	2	0	1	0	0	0	0	1	0	0	1	0
hsa-miR-3944-5p	0	0	1	0	0	0	1	0	0	0	0	1	0	0	0	0	0	0	1	2	1	0	1	0	0
iltv-miR-I5	0	0	0	0	0	1.5	0	0	0	0	0	0	0	1	0	0	0	0	1	2	0	0	1	1	0
rlcv-miR-rL1-4-5p	1	0	0	0	0	0	0.5	0	0	0	0	0	0	0	0	0	0	0	0	0	1	0	0	0	0
hsa-miR-1256-5p	1	1	0	1	0	0	1	0	1	0	1	0	0	0	0	0	0	0	0	0	0	0	0	0	0
hsa-miR-1294-3p	0	1	0	0	0	0	0	1	1	0	0	0	0	0	0	0	1	0	0	0	0	0	1	0	0
hsa-miR-149*	0	0	0	0	1	0	0	0	1	0	0	0	0	0	0	1	0	0	0	0	0	0	2	0	0
hsa-miR-2114*	0	0	0	0	0	0	0	0	0	0	1	1	0	1	0	0	0	0	1	0	1	0	0	2	0
hsa-miR-3129-5p	0	0	0	0	0	0	0	0	0	0	1	0	0	0	0	1	0	0	0	0	0	0	1	0	1
hsa-miR-3138-3p	0	1	1	1	0	0	0	0	0	0	1	0	1	0	0	0	0	0	0	0	0	0	1	0	0
hsa-miR-3149	2	0	1	0	0	0	0	0	0	0	0	0	0	0	0	0	0	0	0	0	0	0	0	0	0
hsa-miR-3158*	0	0	0	1	0	0	0	1	0	0	1	0	0	0	0	0	0	0	0	0	0	0	0	0	0
hsa-miR-3612*	0	0	0	0	0	0	0	0	0	0	0	0	0	0	0	0	0	0	1	1	0	1	0	0	0
hsa-miR-3619-3p	1	0	1	0	0	0	0	0	1	0	0	0	0	0	0	0	0	0	0	0	0	0	2	0	0
hsa-miR-3942-3p	0	0	0	0	0	0	0	0	0	0	0	0	0	0	0	1	0	0	1	0	0	0	0	0	1
hsa-miR-508*	0	0	0	0	0	1	0	1	0	0	0	0	0	0	0	0	1	1	1	1	0	0	0	2	0
hsa-miR-513b	0	0	1	0	0	3	0	0	0	0	0	1	0	0	2	0	0	0	0	1	0	0	0	0	0
hsa-miR-514b-5p	1	0	1	0	0	0	0	0	0	0	0	0	0	0	0	0	0	0	1	1	1	1	0	1	0
ebv-miR-BART4	0	0	0	0	0	0	0	0	0	0	0	0	0	0	0	0	0	0	3	1	0	1	1	0	0
hsa-miR-138-2*	0	0.5	0	3	0	0	0	1	0	0	0	0	0	0	1	0	0	0	0	0	0	0	0	0	0
hsa-miR-767	0	1	0	0	0	0.5	1	0	0	0	0	0	0	0	0	0.5	0	0	0	0	0	0	0	1	0
hcmv-miR-US4	0	0	0	1	0	0	0	1	0	0	0	0	0	0	1	0	0	0	0	1	0	0	0	0	0
hsa-miR-1180*	0	0	0	1	0	0	0	0	1	0	0	1	0	0	0	0	0	0	0	1	0	0	2	0	0
hsa-miR-1250	0	0	1	1	0	0	0	0	1	0	1	0	1	0	0	1	0	0	0	0	0	0	0	0	0
hsa-miR-1269	0	0	1	0	0	2	0	0	2	0	0	0	0	1	0	0	0	0	0	0	0	0	0	0	0
hsa-miR-1295	0	0	0	0	0	0	0	0	0	0	1	0	1	0	0	0	0	0	0	0	0	0	0	1	0
hsa-miR-181d*	0	0	0	0	1	0	0	0	0	0	0	1	0	0	0	1	1	0	0	0	0	2	0	0	0
hsa-miR-194-1*	0	0	0	0	0	0	0	1	0	0	0	0	0	0	0	1	0	0	0	2	0	0	1	0	0
hsa-miR-197*	0	0	0	0	1	0	0	1	1	0	0	0	0	1	1	0	0	0	0	0	0	0	0	0	0
hsa-miR-3124	0	0	0	0	1	0	0	0	2	0	1	0	0	0	0	0	0	1	0	0	0	0	0	0	0
hsa-miR-3126-5p	0	1	0	0	0	0	1	0	0	0	0	0	0	0	0	0	0	0	1	1	1	0	0	1	0
hsa-miR-3143-5p	0	0	0	0	1	0	0	1	0	0	1	0	0	0	0	0	0	0	0	0	1	0	2	0	0
hsa-miR-3157-3p	0	0	0	0	0	0	0	0	0	0	0	0	2	0	0	0	0	0	0	1	0	0	0	0	1
hsa-miR-3173*	0	0	0	0	0	0	0	0	0	0	1	1	0	0	0	0	0	0	0	1	0	1	1	0	0
hsa-miR-3175	1	0	0	0	0	0	1	1	0	0	0	0	0	0	0	0	0	0	1	0	0	0	1	1	0
hsa-miR-320*-RNASEN	0	0	0	0	0	0	0	0	0	0	0	0	0	0	0	0	0	0	0	0	0	0	0	1	0
hsa-miR-367	0	0	0	0	0	0	0	0	0	0	1	0	0	0	0	0	0	0	0	0	0	0	1	1	0
hsa-miR-3679-5p	0	1	1	0	0	0	0	0	0	0	0	0	0	1	0	0	0	0	0	0	0	1	2	0	0
hsa-miR-4326*	1	0.5	0.5	0	0	0	0	0	1	0.5	0.5	1	0	0.5	0	0.5	0	0	0	0	0	0	0	0.5	0
hsa-miR-490-3p	0	0	0	1	0	2	0	0	0	0	0	0	0	0	0	1	0	0	0	1	0	0	0	0	0
hsa-miR-497*	0	1	0	0	0	0	0	0	0	0	0	0	0	0	0	0	0	0	0	0	0	0	1	0	1
hsa-miR-543*	0	0	0	0	0	0	0	1	0	0	0	0	0	0	0	0	0	0	1	0	0	0	1	1	0
hsa-miR-551a	0	0	0	0	0	0	0	0	0	0	1	0	0	0	0	0	0	0	1	0	0	1	1	0	0
hsa-miR-887*	0	0	1	0	0	0	0	0	1	0	0	0	0	0	0	0	0	0	0	0	1	1	0	0	0
ebv-miR-BART10	0	1	0	0	0	0.5	0	0	0	0	0	0	0	0	0	0	0	0	0	0	1	0	0	1	0
hsa-miR-450b*	0	0	0	1	0	0	0	0	0	0	0	0	0	0	0	0	0	0	0	0	0	0	1	0	0
hsa-miR-519a-1*	0	0	0	0	0	0	0	0	0	0	0	0	0	0	1	0	1	0	1	0.17	1	0.17	0	0	1
bhv1-miR-B4	0	0	0	0	0	0	0	0	0	0	0	0	0	1	0	0	0	0	0	0	0	0	0	0	0
hsa-miR-1-2*	0	0	0	0	0	1	0	0	0	0	0	0	0	0	3	1	0	0	0	0	0	0	0	0	0
hsa-miR-1278	0	0	0	1	0	0	0	0	0	0	1	0	0	0	1	0	0	0	0	1	1	0	0	0	0
hsa-miR-1289-3p	0	0	0	0	0	0	0	0	2	0	0	0	0	3	0	0	0	0	0	0	1	0	0	0	0
hsa-miR-1301*	0	0	0	0	0	0	0	0	0	0	1	0	0	0	0	0	0	0	1	2	0	0	0	0	2
hsa-miR-219-2-3p	0	0	0	0	0	0	0	0	1	0	0	0	0	1	0	0	0	0	0	0	0	1	1	1	0
hsa-miR-3074-5p	0	0	0	0	0	1	0	1	0	1	0	0	0	0	0	0	0	0	2	0	0	0	0	0	0
hsa-miR-3174*	0	0	0	0	0	0	0	0	0	0	0	0	0	0	0	2	0	0	1	1	0	0	0	0	0
hsa-miR-3177*	0	0	0	1	0	1	0	0	0	0	1	0	0	0	1	0	0	0	0	0	1	0	0	0	0
hsa-miR-3681	0	0	0	0	0	0	0	0	0	0	0	0	0	0	0	0	0	0	0	0	1	1	2	1	0
hsa-miR-511-5p(2)	0	0	0	0	0	1	0	0	0	0	2	0	0	0	0	0	0	0	0	0	0	1	0	0	1
hsa-miR-643*	1	0	1	0	0	1	0	0	0	0	0	1	0	0	0	0	0	0	0	1	0	0	0	0	0
hsa-miR-656*	1	0	0	0	0	0	0	0	0	0	0	0	0	0	0	0	0	0	0	1	0	1	0	1	0
hsv2-miR-H10	0	1	0	0	0	0	0	0	0	0	0	0	0	1	0	0	0	1	0	0	0	0	0	0	0
rlcv-miR-rL1-25	0	0	0	0	0	1	0	0	0	0	0	0	0	0	0	0	0	0	0	0	4	0	1	0	0
hsa-miR-302b	0	0	0	0	0	0	0	0	1	0	0	0	0	0	0	1	0	2	1	0	0	0	0	0	0
hsa-miR-3622-3p	0	0	1	0	0	0	0	0	0	0	0	0	0	0	0	0	0	0	1	0	0.5	0	0	0	0
hsa-miR-513a-3p(2)	0	0	0	0	0	0	0.66	0	0	0	0	0	0	0	1	0	1	0	0	1	0	0	0	0	0
hsa-miR-122*	0	0	0	0	0	0	0	0	0	0	0	0	0	0	0	0	0	0	0	0	0	0	0	0	1
hsa-miR-1298-3p	1	0	0	0	0	0	0	0	0	0	0	0	0	0	0	0	0	0	0	0	1	0	1	1	0
hsa-miR-139*	1	0	0	0	0	0	0	0	0	0	0	0	0	1	0	0	1	0	0	0	0	1	0	1	0
hsa-miR-1908	0	0	0	0	1	0	0	0	0	0	0	0	0	0	1	0	0	0	1	0	0	0	1	0	0
hsa-miR-1914-5p	0	0	0	0	0	0	0	0	0	0	0	2	0	0	0	0	0	1	0	0	0	0	0	0	0
hsa-miR-2115	0	0	0	0	0	0	0	0	1	0	0	0	0	0	1	0	0	0	0	0	0	0	0	1	0
hsa-miR-216a	0	0	0	0	0	0	0	0	0	0	0	0	0	1	0	0	0	0	0	0	1	1	0	0	0
hsa-miR-301b*	0	0	0	0	0	0	1	0	0	0	0	0	0	0	0	0	0	0	1	0	0	0	0	0	0
hsa-miR-3117*	0	0	0	0	0	0	0	0	0	0	0	0	0	0	0	0	0	0	0	0	0	3	1	0	0
hsa-miR-3150-5p	0	0	1	0	1	0	0	0	0	0	1	0	0	0	0	0	0	0	1	0	0	0	0	0	0
hsa-miR-3183	0	0	1	1	0	0	0	0	0	0	0	0	0	0	1	0	0	1	0	1	0	0	0	0	0
hsa-miR-3193*	0	1	0	0	0	0	0	0	0	0	0	0	0	0	0	0	0	0	1	0	0	0	0	0	0
hsa-miR-3198	0	1	0	0	0	0	0	0	0	0	0	0	0	0	1	0	0	0	0	0	0	0	0	1	0
hsa-miR-3611*	0	0	0	0	0	0	0	0	0	0	0	0	1	0	0	0	0	1	0	0	0	0	0	1	0
hsa-miR-3659	0	0	0	0	0	0	1	0	0	0	0	0	0	0	0	1	0	0	2	0	0	0	1	0	0
hsa-miR-3691*	0	0	2	1	0	0	0	0	0	0	0	0	0	0	0	0	0	1	0	0	0	0	0	0	0
hsa-miR-433*	0	0	0	0	0	0	0	0	0	0	0	0	0	0	0	2	0	0	1	0	0	0	1	1	0
hsa-miR-498-3p	0	0	1	1	0	0	0	0	0	0	0	0	0	0	0	0	0	0	0	2	0	1	0	0	0
hsa-miR-552-3p	0	1	0	0	0	0	0	0	0	0	0	1	0	0	0	0	0	0	1	0	0	0	0	0	0
hsa-miR-760*	0	0	1	0	0	1	0	0	0	0	0	0	0	0	0	0	1	1	0	0	0	0	0	0	0
hsv2-miR-H9-3p	0	0	0	0	0	0	0	0	0	0	0	1	0	0	0	1	0	0	0	1	0	1	1	0	0
iltv-miR-I1	0	0	0	0	0	0	0	0	0	0	0	0	0	1	0	0	0	0	0	1	0	1	0	1	0
mcmv-miR-M23-2	1	0	0	1	0	0	0	0	0	1	0	0	0	0	0	0	0	0	1	0	0	0	1	0	0
mdv1-miR-M8-3p	0	0	0	0	0	0	0	0	0	0	0	0	0	0	0	0	0	0	0	0	1	0	4	0	0
hsa-miR-105(2)	0	1	0	0	0	0	0	0	0	1	0	0	0	0	0	0	0	0	1	0.66	1	0	0	0	0
hcmv-miR-UL70-3p	0	1	0	0	0	0	0	0.5	0	0	0	0	0	0	0	1	0	0	1	0	0	0	0	0	0
hsa-miR-371	0	0	0	0	0	0	0	0	0	0	0	0	0	0	0	0	0	0	0.5	0	0	0	1	1	0
hsv1-miR-H1	1	1	0	0	0	1	0	0.5	0	0	0	0	0	0	0	0	0	0	0	0	0	0	0	1	0
hsv1-miR-H15	0	0	0	0	0	1	0	0	0	0	0	0	0	0	0	0	0	1	0	0	0	1	0	0.5	0
hsv2-miR-H23	0	0	0	0	0	0	0	0	0	0	0	0	0	0	0	0	0	0	0	1	0	1	0	1	0
hsa-miR-1255b	0	0	0	0	0	0	0	0	0	0	0	0	0	0	0	0	0	0	0.25	0	0	0	0	1	0
bhv1-miR-B6*	0	0	0	0	0	0	0	0	0	0	0	1	0	0	0	0	0	0	0	0	0	0	1	0	0
ebv-miR-BART11-3p	0	0	0	0	0	0	0	0	0	0	0	0	0	0	0	1	0	0	0	1	1	0	0	1	0
ebv-miR-BART12	2	0	0	0	0	0	0	0	0	0	0	0	0	0	0	0	0	0	0	0	1	0	0	0	0
ebv-miR-BHRF1-2*	0	0	0	0	0	0	0	0	0	0	0	0	0	0	0	0	0	0	1	0	1	0	0	0	0
hcmv-miR-UL112	0	0	0	0	0	1	0	0	0	0	0	0	0	0	0	0	0	0	1	0	0	0	0	1	0
hsa-miR-1193-5p	0	0	0	0	0	0	0	1	1	0	0	0	0	0	0	0	0	0	0	0	0	0	0	1	0
hsa-miR-1255a-3p	0	0	0	0	0	1	0	0	0	0	0	0	0	0	0	0	0	0	1	0	0	0	1	0	0
hsa-miR-1289-5p	0	0	0	0	0	0	0	0	0	0	1	0	0	0	0	0	0	0	1	0	0	1	0	0	0
hsa-miR-1912-3p	0	0	0	0	0	0	0	0	0	0	0	0	0	1	0	0	0	0	2	0	0	0	0	0	0
hsa-miR-208b*	0	0	0	0	0	0	0	0	0	0	0	0	1	0	0	0	0	0	1	1	0	0	0	1	0
hsa-miR-215*	0	0	0	0	0	0	0	0	0	0	1	1	0	0	0	0	0	0	0	0	0	1	0	0	1
hsa-miR-3139	0	0	0	0	0	0	0	0	0	0	0	0	0	0	0	0	0	0	0	1	1	1	0	1	0
hsa-miR-3144	0	0	0	0	0	0	0	0	0	0	0	0	0	1	0	0	0	0	0	0	0	1	0	0	0
hsa-miR-3145-5p	0	0	0	0	0	0	0	0	0	0	0	0	0	1	0	0	0	1	0	0	0	0	0	0	0
hsa-miR-3146-3p	0	0	0	0	0	0	0	0	0	0	0	0	0	0	0	0	0	1	0	0	0	0	1	0	0
hsa-miR-3146-5p	0	0	0	0	0	0	0	0	0	0	0	0	0	0	0	0	0	0	0	3	0	0	0	0	0
hsa-miR-325*	0	0	0	0	0	0	0	0	0	0	0	0	0	0	0	0	0	0	0	2	0	0	1	0	0
hsa-miR-328*	0	0	0	0	0	0	0	0	0	0	0	1	0	0	0	0	0	0	0	1	0	0	1	0	0
hsa-miR-3680	0	0	0	0	0	0	0	0	0	0	0	0	0	0	0	0	0	0	2	0	0	0	0	0	0
hsa-miR-383	0	1	0	0	0	0	0	0	0	0	0	0	0	0	0	0	0	0	0	0	1	0	0	0	0
hsa-miR-3910	0	0	0	0	0	0	0	0	0	0	0	0	0	0	0	0	0	0	0	0	0	0	0	1	0
hsa-miR-3939-3p	0	0	0	1	0	0	0	1	0	0	0	0	0	0	0	0	0	1	0	0	0	0	0	0	0
hsa-miR-3939-5p	0	1	0	0	0	0	0	0	0	0	0	0	0	0	0	0	0	0	0	1	1	0	0	1	0
hsa-miR-449c-3p	0	0	0	0	0	0	0	0	0	0	0	1	0	0	0	0	0	0	1	0	0	0	0	1	0
hsa-miR-490-5p	0	0	0	0	1	0	0	0	0	0	0	0	0	0	0	0	0	0	0	0	0	0	1	0	0
hsa-miR-506*	0	1	0	0	0	0	0	0	0	0	0	0	0	0	0	0	0	0	1	0	0	1	1	0	0
hsa-miR-510-3p	0	0	0	0	0	1	0	0	0	0	1	1	0	1	0	0	0	0	0	0	0	0	0	0	0
hsa-miR-520d-3p	0	0	0	0	0	0	0	0	0	0	0	0	0	0	0	0	1	0	0	0	0	0	0	0	0
hsa-miR-541-5p	0	0	0	0	0	0	1	0	0	0	0	0	0	0	0	0	0	0	0	2	0	1	0	0	0
hsa-miR-551b*	0	0	0	0	1	0	0	0	0	0	0	0	0	0	0	0	0	0	0	0	0	0	1	1	1
hsa-miR-610	0	0	0	0	0	0	0	0	0	0	0	0	0	0	1	0	0	0	0	0	0	0	1	1	0
hsa-miR-770-3p	0	0	0	0	0	0	0	0	0	0	0	0	0	1	0	0	0	0	0	0	0	0	0	1	1
hsa-miR-888	0	0	0	0	0	0	0	0	0	0	0	0	0	0	0	0	1	0	1	1	0	0	1	0	0
hsa-miR-891a	0	0	0	0	0	0	0	0	0	0	0	2	0	0	0	0	0	0	0	0	0	0	0	0	0
hsa-miR-891b	0	0	0	0	0	0	0	0	0	0	0	0	0	0	0	0	0	0	0	0	0	0	0	0	1
hsv1-miR-H16	0	1	0	0	1	0	0	0	0	0	0	1	0	0	0	0	0	0	0	0	1	0	0	0	0
hsv1-miR-H18	0	1	0	0	0	0	0	0	0	1	0	0	0	0	0	0	0	0	0	0	0	0	0	1	1
hsv1-miR-H6-5p	0	0	0	0	0	0	0	0	0	0	0	0	0	0	0	0	0	0	0	0	0	0	1	1	0
kshv-miR-K12-8	0	0	0	1	0	0	0	0	0	0	0	0	0	0	0	0	1	0	0	0	0	0	1	0	1
mghv-miR-M1-10	0	0	0	2	0	0	0	0	0	0	0	0	0	0	0	0	0	0	0	0	0	0	0	2	0
rlcv-miR-rL1-10	1	0	0	1	0	0	0	0	0	0	0	0	0	0	0	0	0	0	0	0	0	1	0	0	0
rlcv-miR-rL1-23-3p	1	0	0	0	0	0	0	1	0	0	0	0	0	0	0	0	0	0	0	0	0	0	0	0	0
ebv-miR-BART1-5p	0	0	0	0	0	0	0	0	0	0	0	0	0	0	0	0	0	0	0.5	0	0	0	0	1	0
hsa-let-7a-2*	0	0	0	0	0	1	0	0	0	0	1	0	0	0	0	0	0	0	0	0	0	0	0	0	0
hsa-miR-2115*	0	0	0	0	0	1	0	0	0	0	0	0	0	0	0	1	0	0	0	0	0	0	0	0	0
hsa-miR-875-3p	0	0	0	0	0	0	0	1	0	0	0	0.5	0	0	0	1	0	0	0	0	0	0	0	1	0
hsv1-miR-H17	0	0	0	0	0	0	0	0	0	0	0	0	0	1	0	0	0	1	0	0	0	0	0	0	0
iltv-miR-I7	0	0	0	0	0	0	0	0	0	0	0	0	0	1	1	0	0	0	0	0	0	0.5	0	1	0
hsa-miR-518a-5p(2)	0	0	0	0	0	0	0	0	1	0	0.5	0	0	0	0	0	0	0	0	0	0	0	0	0.66	0
bhv1-miR-B1	0	0	0	0	0	0	0	0	0	0	0	0	0	0	0	0	0	0	2	1	0	0	0	0	0
bhv1-miR-B8-5p	0	0	0	1	0	1	0	1	0	0	0	0	0	0	0	0	0	0	0	0	0	0	0	0	0
ebv-miR-BART20-3p	0	0	0	0	0	0	0	0	0	0	0	0	0	0	0	0	0	0	0	0	0	0	0	1	0
ebv-miR-BART7*	0	0	0	0	0	0	0	0	0	0	0	0	0	0	0	0	0	0	0	1	1	0	1	0	0
hcmv-miR-UL36*	0	0	0	0	1	0	0	0	0	0	0	0	0	0	0	0	0	0	1	0	0	1	0	0	0
hcmv-miR-US25-1	0	0	0	0	0	0	0	0	0	0	0	0	1	0	0	0	0	0	0	0	0	1	0	1	0
hsa-miR-105*(2)	0	0	0	0	0	0	1	0	0	0	0	0	0	0	0	0	0	0	0	1	0	0	0	1	0
hsa-miR-1179*	0	0	0	0	0	0	0	0	0	0	0	1	0	0	0	0	0	0	1	1	0	0	0	0	0
hsa-miR-1193-3p	0	0	0	0	1	0	0	1	0	0	0	1	0	0	0	0	0	0	0	0	0	0	0	0	0
hsa-miR-1245-3p	0	1	0	0	0	0	0	0	2	0	0	0	0	0	0	0	0	0	0	0	0	0	0	0	0
hsa-miR-1245-5p	0	0	0	0	0	0	0	0	0	0	0	0	0	0	0	0	0	0	0	3	0	0	0	0	0
hsa-miR-1247	0	0	0	0	0	0	0	0	0	0	0	0	0	1	0	0	0	0	0	0	0	0	0	0	0
hsa-miR-1249*	0	0	0	0	1	0	1	0	0	0	0	0	0	0	0	0	0	0	0	0	0	0	0	0	0
hsa-miR-1278*	0	0	0	0	0	0	0	0	0	0	0	0	0	0	0	0	0	0	0	1	1	0	0	1	0
hsa-miR-1286*	0	0	0	0	0	0	0	0	0	0	0	1	0	0	0	0	1	0	0	1	0	0	0	0	0
hsa-miR-1298-5p	0	0	0	0	0	0	0	1	0	0	0	0	0	0	0	0	0	0	0	0	0	0	0	0	1
hsa-miR-1305*	0	0	0	0	0	0	0	0	0	0	0	0	0	0	0	0	0	0	0	0	0	0	0	0	0
hsa-miR-134*	0	0	0	0	0	0	0	1	0	0	0	0	0	0	0	0	0	0	0	0	0	0	1	0	0
hsa-miR-1908*	0	0	0	0	0	0	0	0	0	0	0	0	0	1	0	0	0	0	0	0	0	0	2	0	0
hsa-miR-1910	0	0	0	0	0	0	0	0	0	0	0	0	0	0	0	1	1	0	0	1	0	0	0	0	0
hsa-miR-1910*	0	0	0	0	0	0	0	0	0	0	0	0	0	0	0	0	0	0	2	0	0	0	1	0	0
hsa-miR-211	0	0	0	0	0	0	0	0	0	0	0	0	0	0	0	0	0	0	1	0	0	0	1	0	0
hsa-miR-217*	0	0	0	0	0	0	0	0	0	0	0	0	0	3	0	0	0	0	0	0	0	0	0	0	0
hsa-miR-302a-5p	0	0	0	0	0	0	0	0	0	0	0	0	0	0	0	0	0	0	0	0	0	0	0	1	1
hsa-miR-302d	1	0	0	0	0	0	0	0	0	0	0	0	0	0	0	0	0	0	0	0	1	0	0	0	0
hsa-miR-302d*	0	0	0	0	0	0	0	0	0	0	0	0	0	0	0	0	0	0	0	2	0	0	0	1	0
hsa-miR-3138-5p	0	1	0	0	0	0	0	0	0	0	0	0	1	0	0	0	0	0	0	0	0	1	0	0	0
hsa-miR-3140-5p	0	0	0	0	0	0	0	0	0	0	1	0	0	0	0	0	0	0	0	0	0	0	0	0	0
hsa-miR-3176*	0	0	0	0	0	0	0	0	0	0	0	0	0	1	0	0	0	0	0	0	0	0	0	0	0
hsa-miR-3193	1	0	0	0	0	0	0	0	0	0	0	1	0	0	0	0	0	1	0	0	0	0	0	0	0
hsa-miR-3200*	0	1	0	1	0	0	0	0	0	0	0	0	0	0	0	0	0	0	0	0	0	1	0	0	0
hsa-miR-323a*	0	0	0	0	0	0	0	0	0	0	0	0	0	0	0	0	0	1	0	0	0	0	0	2	0
hsa-miR-326*	0	0	0	0	1	1	0	0	0	0	0	0	0	0	0	0	0	0	0	0	0	0	0	0	0
hsa-miR-329*(2)	0	0	0	0	0	0	0	0	0	0	0	0	0	0	0	0	0	0	0	1	0	0	1	1	0
hsa-miR-363*	0	0	0	0	0	0	0	0	1	0	1	0	0	0	0	0	0	0	0	1	0	0	0	0	0
hsa-miR-3679-3p	0	0	0	0	0	0	0	0	1	0	0	0	0	0	0	1	0	1	0	0	0	0	0	0	0
hsa-miR-3680*	0	0	0	0	0	0	0	0	0	0	0	0	0	0	0	1	0	0	0	0	0	1	0	0	0
hsa-miR-373	0	0	0	0	0	0	0	0	0	0	0	0	1	0	0	1	0	0	0	0	0	0	1	0	0
hsa-miR-3910*	0	0	0	0	0	0	0	0	0	0	0	0	0	0	0	0	0	0	0	0	2	0	1	0	0
hsa-miR-3940*	0	0	0	0	0	0	0	0	0	0	0	0	0	2	1	0	0	0	0	0	0	0	0	0	0
hsa-miR-488*	0	0	0	0	0	0	0	0	0	0	1	0	0	0	0	0	0	0	1	0	0	0	0	0	0
hsa-miR-504*	0	0	0	0	0	0	0	0	0	0	0	0	0	0	0	0	0	1	0	0	0	0	0	0	1
hsa-miR-510-5p	0	0	1	0	0	0	0	0	0	0	1	0	0	0	0	0	0	1	0	0	0	0	0	0	0
hsa-miR-513b*	0	0	0	1	0	0	0	0	0	0	0	0	0	0	0	0	0	0	0	1	0	0	0	1	0
hsa-miR-517a(2)	0	0	0	0	0	0	0	0	0	0	0	0	0	0	0	1	0	0	0	0	0	0	0	0	0
hsa-miR-559-5p	0	0	0	0	0	0	0	0	0	0	0	0	0	0	0	0	0	1	1	0	0	0	0	1	0
hsa-miR-581	0	0	0	0	0	0	0	0	0	0	0	0	0	0	1	0	0	0	1	0	0	0	0	0	0
hsa-miR-605-5p	0	0	0	0	0	0	0	0	0	0	0	0	0	0	0	0	0	0	0	0	0	0	0	0	0
hsa-miR-670*	0	0	0	0	0	0	0	0	0	0	0	0	0	0	0	0	0	0	0	0	0	0	1	1	0
hsa-miR-889*	0	0	0	0	0	0	0	0	0	0	0	0	0	0	0	0	0	0	1	0	0	0	0	2	0
hsa-miR-891a*	0	0	0	0	0	0	0	0	0	0	0	0	0	0	0	0	0	0	0	0	0	0	0	0	0
hsv1-miR-H14-3p	0	0	0	0	0	0	0	1	0	0	0	0	0	0	0	0	0	0	0	0	0	0	0	0	0
hsv2-miR-H4-3p	0	0	0	0	0	0	0	0	0	0	0	0	0	0	0	0	0	0	3	0	0	0	0	0	0
kshv-miR-K12-2*	0	0	0	0	0	0	0	1	0	0	0	0	0	0	0	0	0	0	0	0	0	0	1	0	1
mcmv-miR-M95-1-3p	0	0	0	0	0	0	0	0	0	0	0	1	0	1	0	0	0	0	0	0	1	0	0	0	0
mcmv-miR-m01-4	0	0	1	0	0	1	1	0	0	0	0	0	0	0	0	0	0	0	0	0	0	0	0	0	0
mdv1-miR-M4*	0	0	0	0	1	0	0	0	0	0	0	0	0	1	0	0	0	0	0	0	0	0	0	0	0
mdv1-miR-M9-5p	0	0	0	0	0	0	0	0	0	0	0	0	0	0	0	0	0	0	0	1	0	1	0	0	0
mdv2-miR-M15*	0	0	0	0	0	0	0	0	0	0	0	0	0	0	0	0	0	0	1	1	0	0	0	1	0
mdv2-miR-M22*	0	0	0	0	0	0	0	0	1	0	0	0	0	0	0	0	0	0	1	0	1	0	0	0	0
mdv2-miR-M24*	0	0	0	0	0	0	0	0	0	0	0	0	0	0	0	0	0	0	2	0	0	0	0	0	0
mdv2-miR-M28*	0	0	0	0	0	0	0	0	0	0	0	0	0	1	2	0	0	0	0	0	0	0	0	0	0
mghv-miR-M1-12	0	1	0	0	1	0	0	0	0	0	0	0	0	0	0	0	0	0	0	0	0	0	0	1	0
mghv-miR-M1-14	0	0	0	0	0	0	0	0	0	0	0	0	0	0	0	0	0	0	0	2	0	0	0	0	1
mghv-miR-M1-14*	0	0	0	0	0	0	0	0	0	0	0	0	0	0	1	0	0	0	0	1	0	0	0	0	0
hsa-miR-512-3p(2)	0	0	0	0	0	0	0	0	0	0	0	0	0	0	0	0	0	0	1	0	0	0.66	1	0	0
hsa-miR-513c-3p	0	0	0	0	0	0	0.33	0	1	0	0	0	0	0	0	0	0	0	1	0	0	0	0	0	0
hsa-miR-153-2*	0	0	0	0	0	0	0	0	0	0	0	0	0	0	0	0	0	0	0	0	0	0	0	0	0
hsa-miR-3938*	0.5	0	0	0	0	0	0	0	1	0	0	0	0	0	0	0	0	0	0	0	0	0	0	0	0
hsa-miR-892b	0	0	0	0	0	0	0	0	0	0	1	0	0	0	0	0	0	0	0	1	0	0	0	0	0
kshv-miR-K12-10b	1	0	0	0	0	0	0	0	0	0	0.5	0	0	0	0	0	1	0	0	0	0	0	0	0	0
hsa-miR-526b-5p	0	0	0	0	0	0	0	0	0	0	0	0	0	0	0	0	0	0	0.12	0	1	0	0.2	0	0
hsa-miR-514b-3p	0	0	0	0	0	0	0	0	0	0	0	0	0	1	0	0	0	0	0	0	0	0.25	0	0	0
bhv1-miR-B2	0	0	0	0	0	0	0	0	0	0	0	0	1	0	0	0	0	0	0	1	0	0	0	0	0
bhv1-miR-B5	0	0	0	0	0	0	0	0	0	0	0	0	0	0	0	0	0	0	0	0	0	0	0	1	0
bhv1-miR-B8-3p	0	0	0	0	0	0	0	0	0	0	0	0	0	0	0	0	0	0	0	0	0	0	0	1	0
ebv-miR-BART2-3p	0	0	0	0	0	0	0	0	0	0	0	0	0	0	0	0	0	0	0	0	1	0	0	0	0
ebv-miR-BART5	0	0	0	0	0	0	0	0	0	0	0	1	0	0	0	0	0	0	0	1	0	0	0	0	0
ebv-miR-BART8*	0	0	0	1	0	0	0	0	0	0	0	0	0	0	0	0	0	0	0	0	1	0	0	0	0
hcmv-miR-UL36	0	0	0	0	0	0	0	0	0	0	0	1	0	0	0	0	0	0	0	1	0	0	0	0	0
hcmv-miR-US25-2-5p	0	0	0	0	0	0	0	0	0	0	0	0	0	0	0	0	0	1	1	0	0	0	0	0	0
hcmv-miR-US5-2	0	0	0	0	0	0	0	1	0	0	0	0	0	0	0	0	0	0	0	1	0	0	0	0	0
hsa-miR-1247*	0	0	0	0	0	0	0	0	0	0	0	0	0	0	0	0	0	0	0	0	0	0	1	0	0
hsa-miR-1252*	0	0	0	0	0	0	0	0	0	0	0	0	0	0	0	0	0	0	0	0	0	0	0	0	0
hsa-miR-1264*	0	0	0	0	0	0	0	1	0	0	0	0	0	0	0	0	0	0	0	0	0	1	0	0	0
hsa-miR-1270*(2)	0	0	0	0	0	0	0	0	1	0	0	0	0	0	0	0	0	0	0	0	0	0	0	0	0
hsa-miR-133b*	0	1	0	0	0	0	0	0	0	0	0	0	0	0	0	0	0	0	0	0	0	0	0	1	0
hsa-miR-135a-1*	0	0	0	0	0	0	0	0	0	0	0	0	0	0	0	0	0	0	0	0	0	0	0	0	0
hsa-miR-1537*	0	0	0	0	0	0	0	0	0	0	0	0	0	0	0	0	1	0	0	0	0	0	0	0	0
hsa-miR-18b*	0	0	0	0	0	0	0	0	0	0	0	0	0	0	0	0	0	0	0	0	0	0.5	0	0.5	0
hsa-miR-208a	0	0	0	0	0	0	0	0	0	2	0	0	0	0	0	0	0	0	0	0	0	0	0	0	0
hsa-miR-211*	0	0	0	0	0	0	0	0	0	0	0	0	0	0	0	0	0	0	1	0	0	0	1	0	0
hsa-miR-223*	0	0	0	0	0	0	0	0	0	0	0	0	0	0	0	0	0	0	0	0	0	0	0	1	0
hsa-miR-2278*	0	0	0	0	0	1	0	0	0	0	0	0	0	0	0	0	0	0	0	0	0	0	0	0	0
hsa-miR-3074-3p	1	0	0	0	0	0	0	0	0	0	0	0	0	0	0	0	0	0	0	0	0	0	0	0	0
hsa-miR-3124*	0	0	0	0	0	0	0	0	0	0	0	0	0	0	0	0	0	0	0	0	1	0	0	1	0
hsa-miR-3126-3p	0	0	0	0	0	0	0	0	0	0	0	0	0	0	0	0	0	0	0	0	0	1	0	1	0
hsa-miR-3127-3p	0	0	0	0	0	0	0	0	0	0	0	0	0	0	0	0	0	0	0	0	0	0	0	1	0
hsa-miR-3151	0	0	0	0	0	0	0	0	0	0	0	0	0	0	0	0	0	0	0	0	0	0	1	1	0
hsa-miR-3152	0	0	0	0	0	0	0	0	0	0	0	1	0	0	0	0	0	0	1	0	0	0	0	0	0
hsa-miR-3170*	0	0	0	0	0	0	0	0	0	0	0	0	0	1	0	0	0	0	0	0	0	0	0	0	0
hsa-miR-3171-3p	0	0	0	0	0	0	0	0	0	0	0	0	0	0	0	0	0	0	1	0	0	1	0	0	0
hsa-miR-3175*	0	0	0	1	0	0	0	1	0	0	0	0	0	0	0	0	0	0	0	0	0	0	0	0	0
hsa-miR-3183*	0	0	0	0	0	0	0	0	0	0	0	0	0	1	0	0	0	0	1	0	0	0	0	0	0
hsa-miR-3189*	0	0	0	0	0	0	0	1	0	0	0	0	0	0	0	0	0	0	0	0	0	0	0	0	0
hsa-miR-3194-3p	0	0	0	0	0	0	0	0	0	0	0	0	0	1	0	0	0	0	0	0	0	0	0	0	0
hsa-miR-3198*	0	0	0	0	0	0	0	0	1	0	0	0	0	0	0	0	0	0	0	1	0	0	0	0	0
hsa-miR-346	0	0	0	0	0	0	0	0	1	0	0	0	0	0	0	0	0	0	0	1	0	0	0	0	0
hsa-miR-3612	0	0	0	0	0	0	0	0	0	0	0	0	0	0	0	0	0	0	0	1	0	0	0	0	1
hsa-miR-3617*	0	0	0	0	0	0	0	0	0	0	0	0	0	0	0	0	0	0	0	0	0	0	1	1	0
hsa-miR-3667-5p	0	0	0	0	0	0	0	0	0	0	0	0	1	0	0	0	0	0	0	0	0	0	0	1	0
hsa-miR-3682-3p	0	0	0	0	0	0	0	0	0	0	0	0	0	0	0	0	0	0	1	0	0	0	1	0	0
hsa-miR-383*	0	0	0	0	0	0	0	0	0	0	0	0	0	0	0	0	0	0	1	0	1	0	0	0	0
hsa-miR-384-3p	0	1	0	0	0	0	0	0	0	0	0	0	0	0	0	0	0	0	0	1	0	0	0	0	0
hsa-miR-3928*	0	0	0	0	0	0	0	0	0	0	0	0	0	0	0	0	0	0	0	0	0	0	0	0	0
hsa-miR-448*	0	0	0	0	0	0	0	0	0	0	0	0	0	0	0	0	0	0	0	2	0	0	0	0	0
hsa-miR-449a*	0	0	0	0	0	0	0	0	0	0	0	0	0	0	0	0	0	0	0	0	0	1	1	0	0
hsa-miR-484*-RNASEN	0	0	1	0	0	0	0	0	0	0	0	0	0	1	0	0	0	0	0	0	0	0	0	0	0
hsa-miR-489*	0	1	0	0	0	0	0	0	0	0	0	0	0	0	0	0	0	0	0	0	0	1	0	0	0
hsa-miR-494*	0	0	0	0	0	0	0	0	0	0	0	0	0	0	0	0	0	0	0	0	1	1	0	0	0
hsa-miR-495*	0	0	0	0	0	0	0	0	0	0	0	0	0	0	0	0	0	0	0	0	0	0	0	1	0
hsa-miR-512-5p(2)	0	0	0	0	0	0	0	0	0	0	0	0	0	0	0	0	0	0	0	0	0	0	0	1	0
hsa-miR-516b-1	0	0	0	0	0	0.5	0	0	0	0	0	0	0	0	0	0	0	0	0.5	0	0	0	0	0	0
hsa-miR-518b	0	0	0	0	0	0	0	0	0	0	0	0	0	0	0	0	0	0	0	0	0	0	0	0	0
hsa-miR-519d	0	0	0	0	0	0	0	0	0	0	0	0	0	0	0	0	0	0	0	0	0	0	0	0	0
hsa-miR-519e-3p	0	0	0	0	0	0	0	0	0	0	0	0	0	0	0	0	0	0	1	1	0	0	0	0	0
hsa-miR-520e*	0	0	0	0	0	0	0	0	0	1	0	0	0	0	0	0	0	0	0	0	0	0	1	0	0
hsa-miR-551a*	0	0	0	0	0	0	0	0	0	0	0	0	2	0	0	0	0	0	0	0	0	0	0	0	0
hsa-miR-552-5p	0	0	0	0	0	0	0	0	0	0	0	0	0	1	0	0	0	0	0	1	0	0	0	0	0
hsa-miR-580*	0	0	0	0	0	0	0	0	0	0	0	0	0	0	0	0	0	0	0	0	0	0	1	0	0
hsa-miR-581*	0	0	0	0	0	0	0	0	0	0	1	0	0	0	0	0	0	0	0	0	0	0	1	0	0
hsa-miR-599	0	0	0	0	0	0	0	0	0	0	0	0	0	0	0	0	0	0	0	0	0	0	1	0	0
hsa-miR-605-3p	0	0	0	0	0	0	0	0	0	0	0	0	0	0	0	0	0	0	0	0	0	0	0	0	0
hsa-miR-655*	0	0	0	0	0	0	0	0	0	0	0	0	0	0	0	0	0	0	0	2	0	0	0	0	0
hsa-miR-665*	0	0	0	0	0	0	0	0	0	0	0	0	0	0	0	0	0	0	0	1	0	0	0	0	0
hsa-miR-668	0	0	0	0	0	0	0	0	0	0	0	0	0	0	0	0	0	0	0	0	0	0	0	0	1
hsa-miR-758*	0	0	0	0	0	0	0	0	0	0	0	0	0	0	0	0	0	0	0	0	0	0	0	0	0
hsa-miR-890-5p	0	0	0	0	0	0	0	0	0	0	0	0	0	0	0	0	0	0	0	1	0	0	0	0	0
hsa-miR-937*	0	0	0	0	0	0	0	0	0	0	0	1	0	0	0	0	0	0	0	0	0	0	0	0	0
hsv1-miR-H1*	0	0	0	0	0	0	0	0	0	0	0	0	0	0	0	0	0	0	0	1	0	0	0	0	0
hsv1-miR-H2	0	0	0	0	0	0	0	0	0	0	0	0	0	0	0	0	0	0	0	0	0	0	0	0	1
hsv1-miR-H7	0	0	0	0	0	0	0	0	0	0	0	0	0	1	0	0	0	0	1	0	0	0	0	0	0
hsv2-miR-H13	0	0	0	0	0	0	0	0	0	0	0	0	0	0	0	0	0	0	0	0	1	0	0	0	0
hsv2-miR-H19	0	0	0	0	0	0	0	1	0	0	0	0	0	0	0	0	0	0	1	0	0	0	0	0	0
hsv2-miR-H2	0	0	0	0	0	0	0	0	0	0	0	0	0	0	0	0	0	0	0	1	1	0	0	0	0
hsv2-miR-H22	0	0	0	0	0	1	0	0	0	0	0	0	0	0	0	0	0	1	0	0	0	0	0	0	0
hsv2-miR-H24	0	0	0	0	0	0	0	0	0	0	0	0	0	0	0	0	0	0	0	0	0	0	0	0	0
hsv2-miR-H6	0	0	0	0	0	0	0	0	0	0	0	0	0	0	0	0	0	0	0	1	0	0	0	1	0
hsv2-miR-H7-5p	0	0	0	0	1	0	0	0	0	0	0	0	0	0	0	0	0	0	0	0	0	0	0	0	0
hvt-miR-H11	1	0	0	0	0	0	0	0	0	0	0	0	0	0	0	0	0	0	0	1	0	0	0	0	0
hvt-miR-H15	0	0	0	0	0	0	0	0	0	0	0	0	0	0	0	0	0	0	0	0	0	0	0	0	1
hvt-miR-H3-3p	0	0	0	0	0	0	0	0	0	0	0	0	0	1	0	0	0	0	0	0	0	0	0	0	0
hvt-miR-H5*	0	0	0	0	0	0	0	0	0	0	0	0	0	0	0	0	0	0	0	0	0	0	0	0	0
iltv-miR-I2	0	0	0	0	0	0	0	0	0	1	0	0	0	1	0	0	0	0	0	0	0	0	0	0	0
iltv-miR-I6*	0	0	0	0	0	0	0	0	0	0	0	0	0	0	0	0	0	0	0	0	0	0	0	1	0
kshv-miR-K12-1	0	0	0	0	0	0	0	0	0	1	0	0	0	0	0	0	0	0	0	0	0	0	0	1	0
kshv-miR-K12-3	0	0	0	0	0	0	0	0	0	0	0	0	0	0	0	0	0	0	0	0	0	1	0	0	1
kshv-miR-K12-5	0	0	0	0	0	0	0	0	0	0	0	0	0	0	0	0	0	0	0	0	0	0	0	0	0
kshv-miR-K12-8*	0	0	0	0	0	1	0	0	0	0	0	0	0	0	0	0	0	0	0	0	0	0	0	0	0
kshv-miR-K12-9	0	0	0	0	0	0	0	0	0	0	0	0	0	0	0	0	0	0	0	0	0	0	0	0	0
mcv-miR-M1-5p	0	0	0	0	0	1	0	0	0	0	0	0	0	0	0	0	0	0	0	0	0	0	1	0	0
mdv1-miR-M1	0	0	0	0	0	0	0	0	0	0	0	0	0	0	0	0	0	0	1	0	0	0	0	0	0
mdv1-miR-M6-3p	1	0	0	0	0	0	0	1	0	0	0	0	0	0	0	0	0	0	0	0	0	0	0	0	0
mdv1-miR-M7*	0	0	0	0	0	0	0	0	0	0	0	0	0	0	0	0	0	0	0	0	0	0	1	0	0
mdv2-miR-M16*	0	0	0	0	0	0	0	0	0	0	0	0	0	0	0	0	0	0	0	1	0	0	0	1	0
mdv2-miR-M19-3p	0	0	0	0	0	0	0	0	0	0	0	0	0	0	0	0	0	0	0	0	0	0	0	1	1
mdv2-miR-M20	0	0	0	0	0	0	0	0	0	0	0	0	0	0	0	0	0	0	0	1	0	0	0	1	0
mdv2-miR-M21	0	0	0	0	0	0	0	0	0	0	0	1	0	0	1	0	0	0	0	0	0	0	0	0	0
mdv2-miR-M27-3p	0	0	0	1	0	0	0	0	0	0	0	0	0	0	0	0	0	0	1	0	0	0	0	0	0
mdv2-miR-M30	0	0	0	0	0	0	0	0	0	0	0	0	0	0	0	0	0	0	1	0	0	0	0	1	0
mghv-miR-M1-7-3p	0	0	0	0	0	0	0	0	0	0	0	0	0	0	0	0	0	0	1	0	0	0	0	0	0
mghv-miR-M1-9	0	1	1	0	0	0	0	0	0	0	0	0	0	0	0	0	0	0	0	0	0	0	0	0	0
mghv-mir-M1-2-5p	0	0	0	0	0	0	0	0	0	0	0	0	0	0	0	0	0	0	1	0	0	0	0	0	0
rlcv-miR-rL1-12-3p	0	0	0	0	0	0	0	0	0	0	0	0	0	0	0	0	0	0	0	0	0	0	1	1	0
rlcv-miR-rL1-14-5p	0	0	0	0	0	0	0	0	0	1	0	0	0	0	0	0	0	0	0	0	0	0	0	0	0
rlcv-miR-rL1-16-3p	0	0	0	0	0	0	0	0	0	0	0	1	0	0	0	0	0	0	0	0	0	0	0	1	0
rlcv-miR-rL1-32-3p	0	0	0	0	0	0	0	0	0	0	0	0	0	0	0	0	0	0	0	0	1	0	0	1	0
rlcv-miR-rL1-4-3p	0	0	0	0	0	0	0	0	0	0	0	0	0	0	0	0	0	0	0	0	1	0	0	0	0
rlcv-miR-rL1-5-5p	0	0	0	0	0	0	0	0	0	0	0	0	0	0	0	0	0	0	1	0	0	0	0	0	0
rrv-miR-rR1-7-5p	0	0	0	0	0	1	0	0	0	0	0	0	0	0	0	0	0	0	0	1	0	0	0	0	0
hsa-miR-516a*(2)	0	0	0	0	0	0	0	0	0	0	0	0	0	0	0	0	0	0	0.5	0.34	0	0.4	0	0	0
hsa-miR-516b*(2)	0	0	0	0	0	0	0	0	0	0	0	0	0	0	0	0	0	0	0.5	0.34	0	0.2	0	0	0
ebv-miR-BART14	0	0	0	0	0	0	0	0	1	0	0	0	0	0	0	0	0	0	0	0	0	0	0	0	0
ebv-miR-BART15	0	0	0	0	0	0	0	0.5	0	0	0	0	0	0	0	0	0	0	0	0	0	0	0	0	0
hsa-miR-302c	0	0	0	0	0	0	0	0	0	0	0	0	0	0	0	0	0	1	0	0	0	0	0	0	0
hsa-miR-520a*	0	0	0	0	0	0	0	0	0	0	0	0	0	0	0	0	0	0	0	0	0	0	0	0	0.5
hsa-miR-520g	0	0	0	0	0	0	0	0	0.5	0	0	0	0	0	0	0	0	0	0	0	0	0	0	0	0
hsa-miR-527-3p	0	0	0	0	0	0	0	0	0	0	0	0	0	0	0	0	0	0	0	0	1	0	0	0	0.5
hvt-miR-H12-5p	0	0	0	0	0	0	0	0	0	0	0	0	0	0	0	0	0	0	0	1	0	0	0.5	0	0
hvt-miR-H9-5p	0	0	0	0	0	0	0	0	0	0	0	0	0	0	0	0	0	0	0	0	1	0	0.5	0	0
rlcv-miR-rL1-29	0	0	0	0	0	0	0	0	0	0	0	0	0	0	0	0	0	0	0	1.5	0	0	0	0	0
hsa-miR-527-5p	0	0	0	0	0	0	0	0	0	0	0.5	0	0	0	0	0	0	0	0	0	0	0	0	0.33	0
hsa-miR-526a-1-3p	0	0	0	0	0	0	0	0	0	0	0	0	0	0	0	0	0	0	0	0.17	0	0	1	0	0
hsa-miR-518c*	0	0	0	0	0	0	0	0	0	0	0	0	0	0	0	0	0	0	0.12	0	0	0	1	0	0
bhv1-miR-B3	1	0	0	0	0	0	0	0	0	0	0	0	0	0	0	0	0	0	0	0	0	0	0	0	0
ebv-miR-BART10*	0	0	0	0	0	0	0	0	0	0	1	0	0	0	0	0	0	0	0	0	0	0	0	0	0
ebv-miR-BART13	0	0	0	0	0	0	0	0	0	0	0	0	0	0	0	0	0	0	1	0	0	0	0	0	0
ebv-miR-BART16	0	0	0	0	0	0	0	0	0	0	0	0	0	0	0	0	0	0	0	0	0	0	0	0	0
ebv-miR-BART18-3p	0	0	0	0	0	0	0	0	0	0	0	0	0	0	0	0	0	0	0	0	0	0	0	0	0
ebv-miR-BART20-5p	0	0	0	0	0	0	0	0	0	0	0	1	0	0	0	0	0	0	0	0	0	0	0	0	0
ebv-miR-BART21-3p	0	0	0	0	0	0	0	0	0	0	0	0	0	0	0	0	0	0	1	0	0	0	0	0	0
ebv-miR-BART5*	0	0	0	0	0	0	0	0	0	0	0	0	0	0	0	0	0	0	0	1	0	0	0	0	0
ebv-miR-BART6-5p	0	0	0	0	0	0	0	0	0	0	0	0	0	0	0	0	0	0	0	0	0	0	0	0	0
ebv-miR-BART7	0	0	0	0	0	0	0	0	0	0	0	0	0	0	0	0	0	0	0.5	0	0	0	0	0	0.5
ebv-miR-BART8	0	0	0	0	0	0	0	0	0	0	0	0	0	0	0	0	0	0	0	0	0	1	0	0	0
ebv-miR-BART9	0	0	0	0	0	0	0	0	0	0	0	0	0	0	1	0	0	0	0	0	0	0	0	0	0
ebv-miR-BART9*	0	0	0	0	0	0	0	0	0	0	0	0	0	0	0	0	0	0	0	0	0	0	0	0	0
ebv-miR-BHRF1-1	0	0	0	1	0	0	0	0	0	0	0	0	0	0	0	0	0	0	0	0	0	0	0	0	0
ebv-miR-BHRF1-2	0	0	0	0	0	0	0	0	0	0	0	0	0	0	0	0	0	0	0	0	1	0	0	0	0
hbv-miR-B20	0	0	0	0	0	0	0	0	1	0	0	0	0	0	0	0	0	0	0	0	0	0	0	0	0
hbv-miR-B2RC	0	0	0	0	0	0	0	0	0	0	0	0	0	0	1	0	0	0	0	0	0	0	0	0	0
hbv-miR-B4	0	0	0	0	0	0	0	1	0	0	0	0	0	0	0	0	0	0	0	0	0	0	0	0	0
hcmv-miR-UL148D	0	0	0	0	0	0	0	1	0	0	0	0	0	0	0	0	0	0	0	0	0	0	0	0	0
hcmv-miR-UL22A*	0	0	0	0	0	0	0	0	0	0	0	0	0	0	0	0	0	0	0	0	0	0	0	1	0
hcmv-miR-US25-1*	0	0	0	0	0	0	0	0	0	0	0	0	0	0	0	0	0	0	0	0	0	0	0	0	0
hcmv-miR-US33-3p	0	0	0	0	0	0	0	0	0	0	0	0	0	0	0	0	1	0	0	0	0	0	0	0	0
hcmv-miR-US33-5p	0	0	0	0	0	0	0	0	0	0	0	1	0	0	0	0	0	0	0	0	0	0	0	0	0
hcmv-miR-US5-1	0	0	0	0	0	0	0	0	0	0	0	0	0	0	0	0	0	0	0	1	0	0	0	0	0
hiv1-miR-H1	0	0	0	0	0	0	0	0	0	0	0	0	0	1	0	0	0	0	0	0	0	0	0	0	0
hiv1-miR-N367	0	0	0	0	0	0	0	0	0	0	0	0	0	0	0	0	0	0	0	0	0	0	0	1	0
hsa-miR-1258-5p	0	0	0	0	0	0	0	0	0	0	0	0	0	0	0	0	0	0	0	1	0	0	0	0	0
hsa-miR-1263-5p	0	0	0	0	0	0	0	0	0	0	1	0	0	0	0	0	0	0	0	0	0	0	0	0	0
hsa-miR-1269*	0	0	1	0	0	0	0	0	0	0	0	0	0	0	0	0	0	0	0	0	0	0	0	0	0
hsa-miR-1323	0	0	0	0	0	0	0	0	0	0	0	0	0	1	0	0	0	0	0	0	0	0	0	0	0
hsa-miR-1323*	0	0	0	0	0	0	0	0	0	0	0	0	0	0	0	0	0	0	0	1	0	0	0	0	0
hsa-miR-150*	0	0	0	0	0	0	0	0	0	0	0	0	0	0	0	0	0	0	0	0	0	0	1	0	0
hsa-miR-184*	0	0	0	0	0	0	0	0	0	0	0	0	0	0	0	0	0	0	0	1	0	0	0	0	0
hsa-miR-187*	0	0	0	0	0	0	0	0	0	0	0	0	0	0	0	0	0	0	0	0	0	0	0	0	0
hsa-miR-1914-3p	1	0	0	0	0	0	0	0	0	0	0	0	0	0	0	0	0	0	0	0	0	0	0	0	0
hsa-miR-19b-2*	1	0	0	0	0	0	0	0	0	0	0	0	0	0	0	0	0	0	0	0	0	0	0	0	0
hsa-miR-208b	0	0	0	0	0	0	0	0	1	0	0	0	0	0	0	0	0	0	0	0	0	0	0	0	0
hsa-miR-216a*	0	0	0	0	0	0	0	0	0	0	0	1	0	0	0	0	0	0	0	0	0	0	0	0	0
hsa-miR-216b*	0	0	0	0	0	0	0	0	0	0	0	0	0	0	0	0	0	0	0	0	1	0	0	0	0
hsa-miR-218-2*	0	0	0	0	0	0	0	0	0	0	0	0	0	1	0	0	0	0	0	0	0	0	0	0	0
hsa-miR-302a-3p	0	0	0	0	0	0	0	0	0	0	0	0	0	0	0	0	0	0	0	1	0	0	0	0	0
hsa-miR-302b*	0	0	0	0	0	0	0	0	0	0	0	0	0	0	0	0	0	0	0	0	0	0	0	1	0
hsa-miR-3144*	0	0	0	0	0	0	0	0	0	0	0	0	0	0	0	0	0	0	1	0	0	0	0	0	0
hsa-miR-3150-3p	0	0	0	0	0	1	0	0	0	0	0	0	0	0	0	0	0	0	0	0	0	0	0	0	0
hsa-miR-325	0	0	0	0	0	0	0	0	0	0	0	0	0	1	0	0	0	0	0	0	0	0	0	0	0
hsa-miR-3614-3p	0	0	0	0	0	0	0	0	0	0	0	0	0	0	0	0	0	0	0	0	0	0	1	0	0
hsa-miR-3659*	0	0	0	0	0	0	0	0	0	0	0	0	0	0	0	0	0	0	0	0	0	0	0	0	0
hsa-miR-3681*	0	0	0	0	0	0	0	0	0	0	0	0	0	1	0	0	0	0	0	0	0	0	0	0	0
hsa-miR-371*	0	0	0	0	0	0	0	0	0	0	0	0	0	0	0	0	0	0	0	0	0	0	0	1	0
hsa-miR-372*	0	0	0	0	0	0	0	0	0	0	0	0	0	0	0	0	0	0	0	0	1	0	0	0	0
hsa-miR-375*	0	0	0	0	0	0	0	0	0	0	0	0	0	0	0	0	0	0	0	0	0	0	0	0	0
hsa-miR-3922*	0	0	0	0	0	0	0	0	1	0	0	0	0	0	0	0	0	0	0	0	0	0	0	0	0
hsa-miR-432*	0	0	0	0	0	0	0	0	0	0	1	0	0	0	0	0	0	0	0	0	0	0	0	0	0
hsa-miR-496*	0	1	0	0	0	0	0	0	0	0	0	0	0	0	0	0	0	0	0	0	0	0	0	0	0
hsa-miR-498-5p	0	0	0	0	0	0	0	0	0	0	0	0	0	0	0	0	0	0	0	0	0	0	0	0	0
hsa-miR-515-3p(2)	0	0	0	0	0	0	0	0	0	0	0	0	0	0	0	0	0	0	0	0	0	0	0	0	1
hsa-miR-516b-2	0	0	0	0	0	0.5	0	0	0	0	0	0	0	0	0	0	0	0	0.5	0	0	0	0	0	0
hsa-miR-517b	0	0	0	0	0	0	0	0	1	0	0	0	0	0	0	0	0	0	0	0	0	0	0	0	0
hsa-miR-519a-2*	0	0	0	0.5	0	0	0	0	0	0	0	0	0	0	0	0	0	0	0	0	0	0	0	0.5	0
hsa-miR-519c	0	0	0	0	0	0	0	0	0	0	0	0	0	0	0	0	0	0	1	0	0	0	0	0	0
hsa-miR-519d*	0	0	0	0	0	0	0	0	0	0	0	0	0	0	0	0	0	0	0	0	0	0	0	0	0
hsa-miR-520a	0	0	0	0	0	0	0	0	0	0	0	0	0	0	0	0	0	0	1	0	0	0	0	0	0
hsa-miR-520b-5p	0	0	0	0.5	0	0	0	0	0	0	0	0	0	0	0	0	0	0	0	0	0	0	0	0.5	0
hsa-miR-520f	0	0	0	0	0	0	0	0	0	0	0	0	0	0	0	0	0	0	0	0	0	1	0	0	0
hsa-miR-525-5p	0	0	0	0	0	0	0	0	0	0	0	0	0	0	0	0	0	0	0	0	0	0	0	0	0
hsa-miR-526b-3p	0	0	0	0	0	0	0	0	0	0	0	0	0	0	0	0	0	0	0	0	0	0	0	0	0
hsa-miR-549-5p	0	0	0	0	0	0	0	0	0	0	0	0	0	0	0	0	0	1	0	0	0	0	0	0	0
hsa-miR-585*	0	0	0	0	0	0	0	0	0	0	0	0	0	0	0	0	0	0	0	0	1	0	0	0	0
hsa-miR-668*	0	0	0	0	0	0	0	0	0	0	0	0	0	0	0	0	0	0	0	0	0	1	0	0	0
hsa-miR-770-5p	0	0	0	0	0	0	0	0	0	0	0	0	1	0	0	0	0	0	0	0	0	0	0	0	0
hsa-miR-875-5p	0	0	1	0	0	0	0	0	0	0	0	0	0	0	0	0	0	0	0	0	0	0	0	0	0
hsa-miR-885	0	0	0	0	0	0	0	0	0	0	0	0	0	0	0	0	0	0	0	0	0	0	0	0	0
hsa-miR-885*	0	0	0	0	0	0	0	0	0	0	1	0	0	0	0	0	0	0	0	0	0	0	0	0	0
hsa-miR-890-3p	0	0	0	0	0	0	0	0	0	0	0	0	0	0	0	0	0	0	0	1	0	0	0	0	0
hsa-miR-891b*	0	0	0	0	0	0	0	0	0	0	0	0	0	0	1	0	0	0	0	0	0	0	0	0	0
hsa-miR-892a	0	0	0	0	0	0	0	0	0	0	0	0	0	0	0	0	0	0	0	0	0	0	0	0	0
hsv1-miR-H2*	0	0	0	0	0	0	0	0	0	0	0	0	0	0	0	0	0	0	0	0	0	0	1	0	0
hsv1-miR-H4*	0	0	0	0	0	0	0	0	0	0	0	0	0	0	0	0	0	0	0	1	0	0	0	0	0
hsv1-miR-H5-5p	0	0	0	0	0	0	0	0	0	0	0	0	0	0	0	0	0	0	0	0	0	0	0	0	0
hsv1-miR-H8	0	0	0	0	0	0	0	1	0	0	0	0	0	0	0	0	0	0	0	0	0	0	0	0	0
hsv1-miR-H8*	0	0	0	0	0	0	0	0	0	0	0	0	0	0	0	0	0	0	0	0	0	0	0	0	0
hsv2-miR-H21	0	0	0	0	0	0	0	0	0	0	0	0	0	0	0	0	0	0	0	0	1	0	0	0	0
hsv2-miR-H25	0	0	0	0	0	0	0	0	0	0	0	0	0	0	0	0	0	0	0	0	0	1	0	0	0
hsv2-miR-H5	0	0	0	0	0	0	1	0	0	0	0	0	0	0	0	0	0	0	0	0	0	0	0	0	0
hsv2-miR-H7-3p	0	0	0	0	0	0	0	0	0	0	0	0	0	0	0	0	0	0	0	0	0	0	0	0	1
hsv2-miR-H9-5p	0	0	0	0	0	0	0	0	0	0	0	0	0	0	0	0	1	0	0	0	0	0	0	0	0
hvt-miR-H1	0	0	0	0	0	0	0	0	0	0	0	0	0	0	0	0	0	0	0	0	0	0	0	0	0
hvt-miR-H12-3p	0	0	0	0	0	0	0	0	0	0	0	0	0	0	0	0	0	0	0	0	0.5	0	0	0	0
hvt-miR-H13	0	0	0	0	0	1	0	0	0	0	0	0	0	0	0	0	0	0	0	0	0	0	0	0	0
hvt-miR-H16-3p	0	0	0	0	0	0	0	0	0	0	0	0	0	0	0	0	0	0	0	0	0	0	0	1	0
hvt-miR-H18-3p	0	0	0	0	0	0	0	0	0	0	0	0	0	0	0	0	0	0	1	0	0	0	0	0	0
hvt-miR-H7-3p	0	0	0	0	0	0	0	0	0	0	0	0	0	0	0	0	0	0	0	1	0	0	0	0	0
hvt-miR-H9-3p	0	0	0	0	0	0	0	0	0	0	0	0	0	0	0	0	0	0	0	0	0.5	0	0	0	0
iltv-miR-I3	0	0	0	0	0	0	0	0	0	0	0	0	0	0	0	0	0	0	0	0	0	0	0	0.5	0
jcv-miR-J1-3p	0	0	0	0	0	0	0	0	0	0	0	0	0	0	0	0	0	0	0	0	0	0	0	0	0
kshv-miR-K12-2	0	0	0	0	0	0	0	0	0	0	0	0	0	0	0	0	0	0	0	0	0	0	0	1	0
kshv-miR-K12-7	0	0	0	0	0	0	0	0	0	0	0	0	0	0	0	0	0	0	0	0	0	0	0	0	0
mcmv-miR-M23-1-3p	0	0	0	0	0	0	0	0	0	0	0	0	0	0	0	0	0	0	0	0	0	0	0	0	0
mcmv-miR-M87-1	0	0	0	0	0	0	0	0	0	0	0	0	0	0	0	0	0	0	0	1	0	0	0	0	0
mcmv-miR-m01-3	0	0	0	0	0	0	0	0	0	0	0	0	0	0	0	0	0	0	1	0	0	0	0	0	0
mcmv-miR-m107-1-5p	0	0	0	0	0	0	0	0	0	0	0	0	0	0	0	0	0	0	1	0	0	0	0	0	0
mcmv-miR-m108-1*	1	0	0	0	0	0	0	0	0	0	0	0	0	0	0	0	0	0	0	0	0	0	0	0	0
mcmv-miR-m108-2-5p.2	0	0	0	0	0	0	0	0	0	0	0	0	0	0	0	0	0	0	0	0	1	0	0	0	0
mcmv-miR-m59-2	0	0	0	0	0	0	0	0	0	0	0	0	0	0	0	0	0	0	0	0	0	0	0	1	0
mcv-miR-M1-3p	0	0	0	0	0	0	0	0	0	0	0	0	0	0	0	0	0	0	0	0	0	0	0	0	0
mdv1-miR-M10-5p	0	0	0	0	0	0	0	0	0	0	0	0	0	0	0	0	0	0	0	0	0	0	0	0	1
mdv1-miR-M11-3p	0	0	0	0	0	0	0	0	0	0	0	1	0	0	0	0	0	0	0	0	0	0	0	0	0
mdv1-miR-M3	0	0	0	0	0	0	0	0	0	0	0	0	0	0	0	0	0	0	0	1	0	0	0	0	0
mdv1-miR-M31	0	0	0	0	0	0	0	0	0	0	0	0	0	0	0	0	0	0	0	0	0	0	0	0	0
mdv1-miR-M4	0	0	0	0	0	0	0	0	0	0	0	0	0	0	0	0	0	0	0	0	0	0	0	0	0
mdv1-miR-M6-5p	0	0	0	0	0	0	0	0	0	0	0	0	0	0	0	0	0	0	0	0	0	0	0	0	0
mdv1-miR-M7	0	0	0	0	0	0	0	0	0	0	0	0	0	0	0	0	0	0	0	1	0	0	0	0	0
mdv1-miR-M8-5p	1	0	0	0	0	0	0	0	0	0	0	0	0	0	0	0	0	0	0	0	0	0	0	0	0
mdv1-miR-M9-3p	0	0	0	0	0	0	0	0	0	0	0	0	0	0	0	0	0	0	1	0	0	0	0	0	0
mdv2-miR-M15	0	0	0	0	0	0	0	0	0	0	0	0	0	0	0	0	0	0	0	0	1	0	0	0	0
mdv2-miR-M17	0	0	0	0	0	0	0	0	0	0	0	1	0	0	0	0	0	0	0	0	0	0	0	0	0
mdv2-miR-M18-3p	0	0	0	0	0	0	0	0	0	0	0	0	0	0	0	0	0	0	0	0	0	1	0	0	0
mdv2-miR-M18-5p	0	0	0	0	0	0	0	0	0	0	0	0	0	0	0	0	0	0	0	0	1	0	0	0	0
mdv2-miR-M20*	0	0	0	0	0	0	0	0	0	0	0	0	0	0	0	0	0	0	0	1	0	0	0	0	0
mdv2-miR-M21*	0	0	0	0	0	0	0	0	0	0	0	0	0	0	0	0	0	0	0	0	0	0	0	0	0
mdv2-miR-M22	0	0	0	0	0	0	0	0	0	0	0	0	0	0	0	0	0	0	0	0	0	0	0	0	0
mdv2-miR-M23	0	0	0	0	0	0	0	0	0	0	0	0	0	0	0	0	0	1	0	0	0	0	0	0	0
mdv2-miR-M25-3p	0	0	0	0	0	0	0	0	0	0	0	0	0	0	0	0	0	0	0	0	1	0	0	0	0
mdv2-miR-M27-5p	0	0	0	0	0	0	0	0	0	0	0	0	0	0	0	0	0	0	0	0	0	0	0	0	0
mdv2-miR-M29-3p	0	0	0	0	0	0	0	0	0	0	0	0	0	0	0	0	0	0	0	0	0	0	0	0	0
mdv2-miR-M30*	0	0	0	0	0	0	0	0	0	0	0	0	0	0	1	0	0	0	0	0	0	0	0	0	0
mghv-miR-M1-12*	0	0	0	0	0	0	0	0	0	0	0	0	0	0	0	0	0	0	1	0	0	0	0	0	0
mghv-miR-M1-13*	0	0	0	0	0	0	0	0	0	0	0	0	0	0	0	0	0	0	1	0	0	0	0	0	0
mghv-miR-M1-2-3p	0	0	0	0	0	0	0	0	0	0	0	0	0	0	0	0	0	0	0	0	0	0	0	0	0
mghv-miR-M1-3	0	0	0	0	0	0	0	0	0	0	0	0	0	0	0	0	0	0	0	0	0	0	1	0	0
mghv-miR-M1-4	0	0	0	0	0	0	0	0	0	0	0	0	0	0	0	0	0	0	0	0	0	1	0	0	0
mghv-miR-M1-7-5p	0	0	0	0	0	0	0	0	0	0	0	0	0	0	0	0	0	0	0	0	0	1	0	0	0
mghv-mir-M1-5*	0	0	0	0	0	0	0	0	1	0	0	0	0	0	0	0	0	0	0	0	0	0	0	0	0
rlcv-miR-rL1-11	0	0	0	0	0	0	0	0	0	0	0	0	0	0	0	0	0	0	0	0	0	0	0	0	0
rlcv-miR-rL1-12-5p	0	0	0	1	0	0	0	0	0	0	0	0	0	0	0	0	0	0	0	0	0	0	0	0	0
rlcv-miR-rL1-13	0	0	0	0	0	0	0	0	0	0	0	0	0	0	0	0	0	0	0.5	0	0	0	0	0	0.5
rlcv-miR-rL1-16-5p	0	0	0	0	0	0	0	0	0	0	0	0	0	0	0	0	0	0	0	0	0	0	1	0	0
rlcv-miR-rL1-20-3p	0	0	0	0	0	0	0	0	0	0	0	0	0	0	0	0	0	0	0	0	0	1	0	0	0
rlcv-miR-rL1-20-5p	0	0	0	0	0	0	0	1	0	0	0	0	0	0	0	0	0	0	0	0	0	0	0	0	0
rlcv-miR-rL1-21	0	0	0	0	0	0	0	0	1	0	0	0	0	0	0	0	0	0	0	0	0	0	0	0	0
rlcv-miR-rL1-23-5p	0	0	0	0	0	0	0	0	0	0	0	0	0	0	0	0	0	0	0	0	0	0	0	0	0
rlcv-miR-rL1-24-3p	0	0	0	0	0	0	0	0	0	0	0	0	0	0	0	0	1	0	0	0	0	0	0	0	0
rlcv-miR-rL1-3	0	0	0	0	0	0	0	0	0	0	0	0	0	0	0	0	0	1	0	0	0	0	0	0	0
rlcv-miR-rL1-7	0	0	0	0	0	0	0	0	0	0	0	0	0	0	0	0	0	0	0	0	0	0	0	0	0
rrv-miR-rR1-1	0	0	0	0	0	0	0	0	0	0	0	0	0	0	1	0	0	0	0	0	0	0	0	0	0
rrv-miR-rR1-1*	0	1	0	0	0	0	0	0	0	0	0	0	0	0	0	0	0	0	0	0	0	0	0	0	0
rrv-miR-rR1-5	0	0	0	0	0	0	0	0	0	0	0	0	0	0	0	0	0	1	0	0	0	0	0	0	0
hsa-miR-124*(3)	0	0	0	0	0	0	0	0	0	0	0	0	0	0	0	0.99	0	0	0	0	0	0	0	0	0
hsa-miR-524*	0	0	0	0	0	0	0	0	0	0	0	0	0	0.5	0	0	0	0	0	0	0.33	0	0	0	0
hsa-miR-525-3p	0	0	0	0	0	0	0	0	0	0	0	0	0	0.5	0	0	0	0	0	0	0.33	0	0	0	0
hsa-miR-518e-5p	0	0	0	0	0	0	0	0	0	0	0	0	0	0	0	0	0	0	0	0.17	0	0.17	0	0.2	0
hsa-miR-519b*	0	0	0	0	0	0	0	0	0	0	0	0	0	0	0	0	0	0	0	0.17	0	0.17	0	0.2	0
hsa-miR-519c*	0	0	0	0	0	0	0	0	0	0	0	0	0	0	0	0	0	0	0	0.17	0	0.17	0	0.2	0
hsa-miR-522*	0	0	0	0	0	0	0	0	0	0	0	0	0	0	0	0	0	0	0	0.17	0	0.17	0	0.2	0
hsa-miR-523-5p	0	0	0	0	0	0	0	0	0	0	0	0	0	0	0	0	0	0	0	0.17	0	0.17	0	0.2	0
hsa-miR-520g*	0	0	0	0	0	0	0	0	0	0	0	0	0	0	0	0	0	0	0.12	0	0	0	0.4	0	0
hsa-miR-520h*	0	0	0	0	0	0	0	0	0	0	0	0	0	0	0	0	0	0	0.12	0	0	0	0.4	0	0
ebv-miR-BART1-3p	0	0	0	0	0	0	0	0	0	0	0	0	0	0	0	0	0	0	0.5	0	0	0	0	0	0
ebv-miR-BART19-3p	0	0	0	0	0	0	0	0	0	0	0	0	0	0	0	0	0	0	0	0.5	0	0	0	0	0
hsa-miR-1251*	0	0	0	0	0	0	0	0	0	0	0	0	0	0	0	0	0	0	0	0	0	0	0	0.5	0
hsa-miR-302c*	0	0	0	0	0	0	0	0	0	0	0	0	0	0	0	0	0	0	0	0	0	0.5	0	0	0
hsa-miR-517a*(2)	0	0	0	0	0	0	0	0	0	0	0	0	0	0	0	0	0	0	0.5	0	0	0	0	0	0
hsa-miR-520h	0	0	0	0	0	0	0	0	0.5	0	0	0	0	0	0	0	0	0	0	0	0	0	0	0	0
hsa-miR-521-1*	0	0	0	0	0	0	0	0	0	0	0	0	0	0	0	0	0	0	0	0	0	0	0.5	0	0
hsa-miR-521-2*	0	0	0	0	0	0	0	0	0	0	0	0	0	0	0	0	0	0	0	0	0	0	0.5	0	0
hsv1-miR-H11	0	0	0	0	0	0	0	0	0	0	0	0	0	0	0	0	0	0	0	0	0	0	0	0	0
hsv1-miR-H3	0	0	0	0	0	0	0	0	0	0	0	0	0	0	0	0	0	0	0	0	0	0	0	0	0
hsv2-miR-H11	0	0	0	0	0	0	0	0	0	0	0	0	0	0	0	0	0	0	0	0	0	0	0	0	0
hsv2-miR-H3	0	0	0	0	0	0	0	0	0	0	0	0	0	0	0	0	0	0	0	0	0	0	0	0	0
hsv2-miR-H6*	0	0	0	0	0	0	0	0	0	0	0	0	0	0	0	0	0	0	0	0	0	0	0	0	0
hvt-miR-H16-5p	0	0	0	0	0	0	0	0	0	0	0	0	0	0	0	0	0	0	0	0.5	0	0	0	0	0
hvt-miR-H17*	0	0	0	0	0	0	0	0	0	0	0	0	0	0	0	0	0	0	0	0.5	0	0	0	0	0
kshv-miR-K12-10a	0	0	0	0	0	0	0	0	0	0	0.5	0	0	0	0	0	0	0	0	0	0	0	0	0	0
kshv-miR-K12-10a*	0	0	0	0	0	0	0	0	0	0	0	0	0	0	0	0	0	0	0	0	0	0	0	0	0
mdv2-miR-M32*	0	0	0	0	0	0	0	0	0	0	0	0	0	0	0	0	0	0	0	0	0	0	0	0	0
mghv-miR-M1-8	0	0	0	0	0	0	0	0	0	0	0	0	0	0	0	0	0	0	0	0	0	0	0	0.5	0
rlcv-miR-rL1-6	0	0	0	0	0	0	0	0	0	0	0	0	0	0	0	0	0	0	0.5	0	0	0	0	0	0
rlcv-miR-rL1-6-5p	0	0	0	0	0	0	0	0	0	0	0	0	0	0	0	0	0	0	0.5	0	0	0	0	0	0
hsa-miR-519e-5p	0	0	0	0	0	0	0	0	0	0	0	0	0	0	0	0	0	0	0.25	0	0	0	0	0	0
hsa-miR-517b*	0	0	0	0	0	0	0	0	0	0	0	0	0	0	0	0	0	0	0.25	0	0	0	0	0	0
hvt-miR-H4	0	0	0	0	0	0	0	0	0	0	0	0	0	0	0	0	0	0	0	0	0	0.25	0	0	0
hsa-miR-526a-5p(2)	0	0	0	0	0	0	0	0	0	0	0	0	0	0	0	0	0	0	0.24	0	0	0	0	0	0
hsa-miR-520b-3p	0	0	0	0	0	0	0	0	0	0	0	0	0	0	0	0	0	0	0	0	0	0.2	0	0	0
hsa-miR-520c	0	0	0	0	0	0	0	0	0	0	0	0	0	0	0	0	0	0	0	0	0	0.2	0	0	0
hsa-miR-520d-5p	0	0	0	0	0	0	0	0	0	0	0	0	0	0	0	0	0	0	0	0	0	0	0	0	0
hsa-miR-518f	0	0	0	0	0	0	0	0	0	0	0	0	0	0	0	0	0	0	0	0.17	0	0	0	0	0
hsa-miR-518d*	0	0	0	0	0	0	0	0	0	0	0	0	0	0	0	0	0	0	0.12	0	0	0	0	0	0
hsa-miR-520c*	0	0	0	0	0	0	0	0	0	0	0	0	0	0	0	0	0	0	0.12	0	0	0	0	0	0
bhv1-miR-B10	0	0	0	0	0	0	0	0	0	0	0	0	0	0	0	0	0	0	0	0	0	0	0	0	0
bhv1-miR-B6	0	0	0	0	0	0	0	0	0	0	0	0	0	0	0	0	0	0	0	0	0	0	0	0	0
bhv1-miR-B7	0	0	0	0	0	0	0	0	0	0	0	0	0	0	0	0	0	0	0	0	0	0	0	0	0
bhv1-miR-B9	0	0	0	0	0	0	0	0	0	0	0	0	0	0	0	0	0	0	0	0	0	0	0	0	0
bkv-miR-B1-3p	0	0	0	0	0	0	0	0	0	0	0	0	0	0	0	0	0	0	0	0	0	0	0	0	0
ebv-miR-BART11-5p	0	0	0	0	0	0	0	0	0	0	0	0	0	0	0	0	0	0	0	0	0	0	0	0	0
ebv-miR-BART13*	0	0	0	0	0	0	0	0	0	0	0	0	0	0	0	0	0	0	0	0	0	0	0	0	0
ebv-miR-BART14*	0	0	0	0	0	0	0	0	0	0	0	0	0	0	0	0	0	0	0	0	0	0	0	0	0
ebv-miR-BART17-3p	0	0	0	0	0	0	0	0	0	0	0	0	0	0	0	0	0	0	0	0	0	0	0	0	0
ebv-miR-BART17-5p	0	0	0	0	0	0	0	0	0	0	0	0	0	0	0	0	0	0	0	0	0	0	0	0	0
ebv-miR-BART18-5p	0	0	0	0	0	0	0	0	0	0	0	0	0	0	0	0	0	0	0	0	0	0	0	0	0
ebv-miR-BART19-5p	0	0	0	0	0	0	0	0	0	0	0	0	0	0	0	0	0	0	0	0	0	0	0	0	0
ebv-miR-BART2-5p	0	0	0	0	0	0	0	0	0	0	0	0	0	0	0	0	0	0	0	0	0	0	0	0	0
ebv-miR-BART21-5p	0	0	0	0	0	0	0	0	0	0	0	0	0	0	0	0	0	0	0	0	0	0	0	0	0
ebv-miR-BART22	0	0	0	0	0	0	0	0	0	0	0	0	0	0	0	0	0	0	0	0	0	0	0	0	0
ebv-miR-BART3	0	0	0	0	0	0	0	0	0	0	0	0	0	0	0	0	0	0	0	0	0	0	0	0	0
ebv-miR-BART3*	0	0	0	0	0	0	0	0	0	0	0	0	0	0	0	0	0	0	0	0	0	0	0	0	0
ebv-miR-BART4*	0	0	0	0	0	0	0	0	0	0	0	0	0	0	0	0	0	0	0	0	0	0	0	0	0
ebv-miR-BHRF1-3	0	0	0	0	0	0	0	0	0	0	0	0	0	0	0	0	0	0	0	0	0	0	0	0	0
hcmv-miR-UL22A	0	0	0	0	0	0	0	0	0	0	0	0	0	0	0	0	0	0	0	0	0	0	0	0	0
hcmv-miR-UL70-5p	0	0	0	0	0	0	0	0	0	0	0	0	0	0	0	0	0	0	0	0	0	0	0	0	0
hiv1-miR-TAR-3p	0	0	0	0	0	0	0	0	0	0	0	0	0	0	0	0	0	0	0	0	0	0	0	0	0
hiv1-miR-TAR-5p	0	0	0	0	0	0	0	0	0	0	0	0	0	0	0	0	0	0	0	0	0	0	0	0	0
hsa-miR-1197*	0	0	0	0	0	0	0	0	0	0	0	0	0	0	0	0	0	0	0	0	0	0	0	0	0
hsa-miR-1250*	0	0	0	0	0	0	0	0	0	0	0	0	0	0	0	0	0	0	0	0	0	0	0	0	0
hsa-miR-1255b*	0	0	0	0	0	0	0	0	0	0	0	0	0	0	0	0	0	0	0	0	0	0	0	0	0
hsa-miR-1258-3p	0	0	0	0	0	0	0	0	0	0	0	0	0	0	0	0	0	0	0	0	0	0	0	0	0
hsa-miR-1263-3p	0	0	0	0	0	0	0	0	0	0	0	0	0	0	0	0	0	0	0	0	0	0	0	0	0
hsa-miR-1264	0	0	0	0	0	0	0	0	0	0	0	0	0	0	0	0	0	0	0	0	0	0	0	0	0
hsa-miR-1266*	0	0	0	0	0	0	0	0	0	0	0	0	0	0	0	0	0	0	0	0	0	0	0	0	0
hsa-miR-128-2*	0	0	0	0	0	0	0	0	0	0	0	0	0	0	0	0	0	0	0	0	0	0	0	0	0
hsa-miR-1283-1-3p	0	0	0	0	0	0	0	0	0	0	0	0	0	0	0	0	0	0	0	0	0	0	0	0	0
hsa-miR-1295*	0	0	0	0	0	0	0	0	0	0	0	0	0	0	0	0	0	0	0	0	0	0	0	0	0
hsa-miR-1468*	0	0	0	0	0	0	0	0	0	0	0	0	0	0	0	0	0	0	0	0	0	0	0	0	0
hsa-miR-190b*	0	0	0	0	0	0	0	0	0	0	0	0	0	0	0	0	0	0	0	0	0	0	0	0	0
hsa-miR-1911	0	0	0	0	0	0	0	0	0	0	0	0	0	0	0	0	0	0	0	0	0	0	0	0	0
hsa-miR-1911*	0	0	0	0	0	0	0	0	0	0	0	0	0	0	0	0	0	0	0	0	0	0	0	0	0
hsa-miR-1912-5p	0	0	0	0	0	0	0	0	0	0	0	0	0	0	0	0	0	0	0	0	0	0	0	0	0
hsa-miR-202-3p	0	0	0	0	0	0	0	0	0	0	0	0	0	0	0	0	0	0	0	0	0	0	0	0	0
hsa-miR-202-5p	0	0	0	0	0	0	0	0	0	0	0	0	0	0	0	0	0	0	0	0	0	0	0	0	0
hsa-miR-206*	0	0	0	0	0	0	0	0	0	0	0	0	0	0	0	0	0	0	0	0	0	0	0	0	0
hsa-miR-208a*	0	0	0	0	0	0	0	0	0	0	0	0	0	0	0	0	0	0	0	0	0	0	0	0	0
hsa-miR-3115*	0	0	0	0	0	0	0	0	0	0	0	0	0	0	0	0	0	0	0	0	0	0	0	0	0
hsa-miR-3120*	0	0	0	0	0	0	0	0	0	0	0	0	0	0	0	0	0	0	0	0	0	0	0	0	0
hsa-miR-3136*	0	0	0	0	0	0	0	0	0	0	0	0	0	0	0	0	0	0	0	0	0	0	0	0	0
hsa-miR-3139*	0	0	0	0	0	0	0	0	0	0	0	0	0	0	0	0	0	0	0	0	0	0	0	0	0
hsa-miR-3143-3p	0	0	0	0	0	0	0	0	0	0	0	0	0	0	0	0	0	0	0	0	0	0	0	0	0
hsa-miR-3149*	0	0	0	0	0	0	0	0	0	0	0	0	0	0	0	0	0	0	0	0	0	0	0	0	0
hsa-miR-3171-5p	0	0	0	0	0	0	0	0	0	0	0	0	0	0	0	0	0	0	0	0	0	0	0	0	0
hsa-miR-3657*	0	0	0	0	0	0	0	0	0	0	0	0	0	0	0	0	0	0	0	0	0	0	0	0	0
hsa-miR-3667-3p	0	0	0	0	0	0	0	0	0	0	0	0	0	0	0	0	0	0	0	0	0	0	0	0	0
hsa-miR-367*	0	0	0	0	0	0	0	0	0	0	0	0	0	0	0	0	0	0	0	0	0	0	0	0	0
hsa-miR-3682-5p	0	0	0	0	0	0	0	0	0	0	0	0	0	0	0	0	0	0	0	0	0	0	0	0	0
hsa-miR-3688*	0	0	0	0	0	0	0	0	0	0	0	0	0	0	0	0	0	0	0	0	0	0	0	0	0
hsa-miR-373*	0	0	0	0	0	0	0	0	0	0	0	0	0	0	0	0	0	0	0	0	0	0	0	0	0
hsa-miR-384-5p	0	0	0	0	0	0	0	0	0	0	0	0	0	0	0	0	0	0	0	0	0	0	0	0	0
hsa-miR-3909*	0	0	0	0	0	0	0	0	0	0	0	0	0	0	0	0	0	0	0	0	0	0	0	0	0
hsa-miR-3919-3p	0	0	0	0	0	0	0	0	0	0	0	0	0	0	0	0	0	0	0	0	0	0	0	0	0
hsa-miR-3919-5p	0	0	0	0	0	0	0	0	0	0	0	0	0	0	0	0	0	0	0	0	0	0	0	0	0
hsa-miR-448	0	0	0	0	0	0	0	0	0	0	0	0	0	0	0	0	0	0	0	0	0	0	0	0	0
hsa-miR-466*	0	0	0	0	0	0	0	0	0	0	0	0	0	0	0	0	0	0	0	0	0	0	0	0	0
hsa-miR-487b*	0	0	0	0	0	0	0	0	0	0	0	0	0	0	0	0	0	0	0	0	0	0	0	0	0
hsa-miR-515-5p(2)	0	0	0	0	0	0	0	0	0	0	0	0	0	0	0	0	0	0	0	0	0	0	0	0	0
hsa-miR-518a-3p(2)	0	0	0	0	0	0	0	0	0	0	0	0	0	0	0	0	0	0	0	0	0	0	0	0	0
hsa-miR-518b*	0	0	0	0	0	0	0	0	0	0	0	0	0	0	0	0	0	0	0	0	0	0	0	0	0
hsa-miR-518c	0	0	0	0	0	0	0	0	0	0	0	0	0	0	0	0	0	0	0	0	0	0	0	0	0
hsa-miR-518d	0	0	0	0	0	0	0	0	0	0	0	0	0	0	0	0	0	0	0	0	0	0	0	0	0
hsa-miR-518e-3p	0	0	0	0	0	0	0	0	0	0	0	0	0	0	0	0	0	0	0	0	0	0	0	0	0
hsa-miR-518f*	0	0	0	0	0	0	0	0	0	0	0	0	0	0	0	0	0	0	0	0	0	0	0	0	0
hsa-miR-519b	0	0	0	0	0	0	0	0	0	0	0	0	0	0	0	0	0	0	0	0	0	0	0	0	0
hsa-miR-520e	0	0	0	0	0	0	0	0	0	0	0	0	0	0	0	0	0	0	0	0	0	0	0	0	0
hsa-miR-520f*	0	0	0	0	0	0	0	0	0	0	0	0	0	0	0	0	0	0	0	0	0	0	0	0	0
hsa-miR-523-3p	0	0	0	0	0	0	0	0	0	0	0	0	0	0	0	0	0	0	0	0	0	0	0	0	0
hsa-miR-524	0	0	0	0	0	0	0	0	0	0	0	0	0	0	0	0	0	0	0	0	0	0	0	0	0
hsa-miR-526a-2-3p	0	0	0	0	0	0	0	0	0	0	0	0	0	0	0	0	0	0	0	0	0	0	0	0	0
hsa-miR-541-3p	0	0	0	0	0	0	0	0	0	0	0	0	0	0	0	0	0	0	0	0	0	0	0	0	0
hsa-miR-588*	0	0	0	0	0	0	0	0	0	0	0	0	0	0	0	0	0	0	0	0	0	0	0	0	0
hsa-miR-599*	0	0	0	0	0	0	0	0	0	0	0	0	0	0	0	0	0	0	0	0	0	0	0	0	0
hsa-miR-610*	0	0	0	0	0	0	0	0	0	0	0	0	0	0	0	0	0	0	0	0	0	0	0	0	0
hsa-miR-670	0	0	0	0	0	0	0	0	0	0	0	0	0	0	0	0	0	0	0	0	0	0	0	0	0
hsa-miR-767*	0	0	0	0	0	0	0	0	0	0	0	0	0	0	0	0	0	0	0	0	0	0	0	0	0
hsa-miR-888*	0	0	0	0	0	0	0	0	0	0	0	0	0	0	0	0	0	0	0	0	0	0	0	0	0
hsa-miR-892a*	0	0	0	0	0	0	0	0	0	0	0	0	0	0	0	0	0	0	0	0	0	0	0	0	0
hsa-miR-892b*	0	0	0	0	0	0	0	0	0	0	0	0	0	0	0	0	0	0	0	0	0	0	0	0	0
hsa-miR-92a-2*	0	0	0	0	0	0	0	0	0	0	0	0	0	0	0	0	0	0	0	0	0	0	0	0	0
hsa-miR-944*	0	0	0	0	0	0	0	0	0	0	0	0	0	0	0	0	0	0	0	0	0	0	0	0	0
hsv1-miR-H12	0	0	0	0	0	0	0	0	0	0	0	0	0	0	0	0	0	0	0	0	0	0	0	0	0
hsv1-miR-H13	0	0	0	0	0	0	0	0	0	0	0	0	0	0	0	0	0	0	0	0	0	0	0	0	0
hsv1-miR-H14-5p	0	0	0	0	0	0	0	0	0	0	0	0	0	0	0	0	0	0	0	0	0	0	0	0	0
hsv1-miR-H3*	0	0	0	0	0	0	0	0	0	0	0	0	0	0	0	0	0	0	0	0	0	0	0	0	0
hsv1-miR-H4	0	0	0	0	0	0	0	0	0	0	0	0	0	0	0	0	0	0	0	0	0	0	0	0	0
hsv1-miR-H5-3p	0	0	0	0	0	0	0	0	0	0	0	0	0	0	0	0	0	0	0	0	0	0	0	0	0
hsv1-miR-H6-3p	0	0	0	0	0	0	0	0	0	0	0	0	0	0	0	0	0	0	0	0	0	0	0	0	0
hsv1-miR-H7*	0	0	0	0	0	0	0	0	0	0	0	0	0	0	0	0	0	0	0	0	0	0	0	0	0
hsv2-miR-H11*	0	0	0	0	0	0	0	0	0	0	0	0	0	0	0	0	0	0	0	0	0	0	0	0	0
hsv2-miR-H12	0	0	0	0	0	0	0	0	0	0	0	0	0	0	0	0	0	0	0	0	0	0	0	0	0
hsv2-miR-H20	0	0	0	0	0	0	0	0	0	0	0	0	0	0	0	0	0	0	0	0	0	0	0	0	0
hsv2-miR-H23*	0	0	0	0	0	0	0	0	0	0	0	0	0	0	0	0	0	0	0	0	0	0	0	0	0
hsv2-miR-H4-5p	0	0	0	0	0	0	0	0	0	0	0	0	0	0	0	0	0	0	0	0	0	0	0	0	0
hvt-miR-H10	0	0	0	0	0	0	0	0	0	0	0	0	0	0	0	0	0	0	0	0	0	0	0	0	0
hvt-miR-H14	0	0	0	0	0	0	0	0	0	0	0	0	0	0	0	0	0	0	0	0	0	0	0	0	0
hvt-miR-H15*	0	0	0	0	0	0	0	0	0	0	0	0	0	0	0	0	0	0	0	0	0	0	0	0	0
hvt-miR-H17	0	0	0	0	0	0	0	0	0	0	0	0	0	0	0	0	0	0	0	0	0	0	0	0	0
hvt-miR-H18-5p	0	0	0	0	0	0	0	0	0	0	0	0	0	0	0	0	0	0	0	0	0	0	0	0	0
hvt-miR-H2	0	0	0	0	0	0	0	0	0	0	0	0	0	0	0	0	0	0	0	0	0	0	0	0	0
hvt-miR-H3-5p	0	0	0	0	0	0	0	0	0	0	0	0	0	0	0	0	0	0	0	0	0	0	0	0	0
hvt-miR-H4*	0	0	0	0	0	0	0	0	0	0	0	0	0	0	0	0	0	0	0	0	0	0	0	0	0
hvt-miR-H7-5p	0	0	0	0	0	0	0	0	0	0	0	0	0	0	0	0	0	0	0	0	0	0	0	0	0
hvt-miR-H8	0	0	0	0	0	0	0	0	0	0	0	0	0	0	0	0	0	0	0	0	0	0	0	0	0
iltv-miR-I1*	0	0	0	0	0	0	0	0	0	0	0	0	0	0	0	0	0	0	0	0	0	0	0	0	0
iltv-miR-I4	0	0	0	0	0	0	0	0	0	0	0	0	0	0	0	0	0	0	0	0	0	0	0	0	0
iltv-miR-I5*	0	0	0	0	0	0	0	0	0	0	0	0	0	0	0	0	0	0	0	0	0	0	0	0	0
iltv-miR-I6	0	0	0	0	0	0	0	0	0	0	0	0	0	0	0	0	0	0	0	0	0	0	0	0	0
jcv-miR-J1-5p	0	0	0	0	0	0	0	0	0	0	0	0	0	0	0	0	0	0	0	0	0	0	0	0	0
kshv-miR-K12-1*	0	0	0	0	0	0	0	0	0	0	0	0	0	0	0	0	0	0	0	0	0	0	0	0	0
kshv-miR-K12-11*	0	0	0	0	0	0	0	0	0	0	0	0	0	0	0	0	0	0	0	0	0	0	0	0	0
kshv-miR-K12-12	0	0	0	0	0	0	0	0	0	0	0	0	0	0	0	0	0	0	0	0	0	0	0	0	0
kshv-miR-K12-12*	0	0	0	0	0	0	0	0	0	0	0	0	0	0	0	0	0	0	0	0	0	0	0	0	0
kshv-miR-K12-3*	0	0	0	0	0	0	0	0	0	0	0	0	0	0	0	0	0	0	0	0	0	0	0	0	0
kshv-miR-K12-4-3p	0	0	0	0	0	0	0	0	0	0	0	0	0	0	0	0	0	0	0	0	0	0	0	0	0
kshv-miR-K12-4-5p	0	0	0	0	0	0	0	0	0	0	0	0	0	0	0	0	0	0	0	0	0	0	0	0	0
kshv-miR-K12-5*	0	0	0	0	0	0	0	0	0	0	0	0	0	0	0	0	0	0	0	0	0	0	0	0	0
kshv-miR-K12-6-5p	0	0	0	0	0	0	0	0	0	0	0	0	0	0	0	0	0	0	0	0	0	0	0	0	0
kshv-miR-K12-7*	0	0	0	0	0	0	0	0	0	0	0	0	0	0	0	0	0	0	0	0	0	0	0	0	0
kshv-miR-K12-9*	0	0	0	0	0	0	0	0	0	0	0	0	0	0	0	0	0	0	0	0	0	0	0	0	0
mcmv-miR-M23-1-5p	0	0	0	0	0	0	0	0	0	0	0	0	0	0	0	0	0	0	0	0	0	0	0	0	0
mcmv-miR-M23-2*	0	0	0	0	0	0	0	0	0	0	0	0	0	0	0	0	0	0	0	0	0	0	0	0	0
mcmv-miR-M44-1	0	0	0	0	0	0	0	0	0	0	0	0	0	0	0	0	0	0	0	0	0	0	0	0	0
mcmv-miR-M55-1	0	0	0	0	0	0	0	0	0	0	0	0	0	0	0	0	0	0	0	0	0	0	0	0	0
mcmv-miR-M95-1-5p	0	0	0	0	0	0	0	0	0	0	0	0	0	0	0	0	0	0	0	0	0	0	0	0	0
mcmv-miR-m01-1	0	0	0	0	0	0	0	0	0	0	0	0	0	0	0	0	0	0	0	0	0	0	0	0	0
mcmv-miR-m01-2	0	0	0	0	0	0	0	0	0	0	0	0	0	0	0	0	0	0	0	0	0	0	0	0	0
mcmv-miR-m01-2*	0	0	0	0	0	0	0	0	0	0	0	0	0	0	0	0	0	0	0	0	0	0	0	0	0
mcmv-miR-m01-3*	0	0	0	0	0	0	0	0	0	0	0	0	0	0	0	0	0	0	0	0	0	0	0	0	0
mcmv-miR-m01-4*	0	0	0	0	0	0	0	0	0	0	0	0	0	0	0	0	0	0	0	0	0	0	0	0	0
mcmv-miR-m107-1-3p	0	0	0	0	0	0	0	0	0	0	0	0	0	0	0	0	0	0	0	0	0	0	0	0	0
mcmv-miR-m108-1	0	0	0	0	0	0	0	0	0	0	0	0	0	0	0	0	0	0	0	0	0	0	0	0	0
mcmv-miR-m108-2-5p.1	0	0	0	0	0	0	0	0	0	0	0	0	0	0	0	0	0	0	0	0	0	0	0	0	0
mcmv-miR-m21-1	0	0	0	0	0	0	0	0	0	0	0	0	0	0	0	0	0	0	0	0	0	0	0	0	0
mcmv-miR-m22-1	0	0	0	0	0	0	0	0	0	0	0	0	0	0	0	0	0	0	0	0	0	0	0	0	0
mcmv-miR-m59-1	0	0	0	0	0	0	0	0	0	0	0	0	0	0	0	0	0	0	0	0	0	0	0	0	0
mcmv-miR-m88-1	0	0	0	0	0	0	0	0	0	0	0	0	0	0	0	0	0	0	0	0	0	0	0	0	0
mcmv-miR-m88-1*	0	0	0	0	0	0	0	0	0	0	0	0	0	0	0	0	0	0	0	0	0	0	0	0	0
mdv1-miR-M1*	0	0	0	0	0	0	0	0	0	0	0	0	0	0	0	0	0	0	0	0	0	0	0	0	0
mdv1-miR-M10-3p	0	0	0	0	0	0	0	0	0	0	0	0	0	0	0	0	0	0	0	0	0	0	0	0	0
mdv1-miR-M11-5p	0	0	0	0	0	0	0	0	0	0	0	0	0	0	0	0	0	0	0	0	0	0	0	0	0
mdv1-miR-M12	0	0	0	0	0	0	0	0	0	0	0	0	0	0	0	0	0	0	0	0	0	0	0	0	0
mdv1-miR-M12*	0	0	0	0	0	0	0	0	0	0	0	0	0	0	0	0	0	0	0	0	0	0	0	0	0
mdv1-miR-M13	0	0	0	0	0	0	0	0	0	0	0	0	0	0	0	0	0	0	0	0	0	0	0	0	0
mdv1-miR-M2-3p	0	0	0	0	0	0	0	0	0	0	0	0	0	0	0	0	0	0	0	0	0	0	0	0	0
mdv1-miR-M2-5p	0	0	0	0	0	0	0	0	0	0	0	0	0	0	0	0	0	0	0	0	0	0	0	0	0
mdv1-miR-M3*	0	0	0	0	0	0	0	0	0	0	0	0	0	0	0	0	0	0	0	0	0	0	0	0	0
mdv1-miR-M5	0	0	0	0	0	0	0	0	0	0	0	0	0	0	0	0	0	0	0	0	0	0	0	0	0
mdv1-miR-M5*	0	0	0	0	0	0	0	0	0	0	0	0	0	0	0	0	0	0	0	0	0	0	0	0	0
mdv2-miR-M14-3p	0	0	0	0	0	0	0	0	0	0	0	0	0	0	0	0	0	0	0	0	0	0	0	0	0
mdv2-miR-M14-5p	0	0	0	0	0	0	0	0	0	0	0	0	0	0	0	0	0	0	0	0	0	0	0	0	0
mdv2-miR-M16	0	0	0	0	0	0	0	0	0	0	0	0	0	0	0	0	0	0	0	0	0	0	0	0	0
mdv2-miR-M17*	0	0	0	0	0	0	0	0	0	0	0	0	0	0	0	0	0	0	0	0	0	0	0	0	0
mdv2-miR-M19-5p	0	0	0	0	0	0	0	0	0	0	0	0	0	0	0	0	0	0	0	0	0	0	0	0	0
mdv2-miR-M23*	0	0	0	0	0	0	0	0	0	0	0	0	0	0	0	0	0	0	0	0	0	0	0	0	0
mdv2-miR-M24	0	0	0	0	0	0	0	0	0	0	0	0	0	0	0	0	0	0	0	0	0	0	0	0	0
mdv2-miR-M25-5p	0	0	0	0	0	0	0	0	0	0	0	0	0	0	0	0	0	0	0	0	0	0	0	0	0
mdv2-miR-M26*	0	0	0	0	0	0	0	0	0	0	0	0	0	0	0	0	0	0	0	0	0	0	0	0	0
mdv2-miR-M28	0	0	0	0	0	0	0	0	0	0	0	0	0	0	0	0	0	0	0	0	0	0	0	0	0
mdv2-miR-M29-5p	0	0	0	0	0	0	0	0	0	0	0	0	0	0	0	0	0	0	0	0	0	0	0	0	0
mdv2-miR-M32	0	0	0	0	0	0	0	0	0	0	0	0	0	0	0	0	0	0	0	0	0	0	0	0	0
mghv-miR-M1-1	0	0	0	0	0	0	0	0	0	0	0	0	0	0	0	0	0	0	0	0	0	0	0	0	0
mghv-miR-M1-10*	0	0	0	0	0	0	0	0	0	0	0	0	0	0	0	0	0	0	0	0	0	0	0	0	0
mghv-miR-M1-11-3p	0	0	0	0	0	0	0	0	0	0	0	0	0	0	0	0	0	0	0	0	0	0	0	0	0
mghv-miR-M1-11-5p	0	0	0	0	0	0	0	0	0	0	0	0	0	0	0	0	0	0	0	0	0	0	0	0	0
mghv-miR-M1-13	0	0	0	0	0	0	0	0	0	0	0	0	0	0	0	0	0	0	0	0	0	0	0	0	0
mghv-miR-M1-15	0	0	0	0	0	0	0	0	0	0	0	0	0	0	0	0	0	0	0	0	0	0	0	0	0
mghv-miR-M1-5	0	0	0	0	0	0	0	0	0	0	0	0	0	0	0	0	0	0	0	0	0	0	0	0	0
mghv-miR-M1-6*	0	0	0	0	0	0	0	0	0	0	0	0	0	0	0	0	0	0	0	0	0	0	0	0	0
mghv-mir-M1-1*	0	0	0	0	0	0	0	0	0	0	0	0	0	0	0	0	0	0	0	0	0	0	0	0	0
mghv-mir-M1-3*	0	0	0	0	0	0	0	0	0	0	0	0	0	0	0	0	0	0	0	0	0	0	0	0	0
mghv-mir-M1-4*	0	0	0	0	0	0	0	0	0	0	0	0	0	0	0	0	0	0	0	0	0	0	0	0	0
mghv-mir-M1-8*	0	0	0	0	0	0	0	0	0	0	0	0	0	0	0	0	0	0	0	0	0	0	0	0	0
rlcv-miR-rL1-1	0	0	0	0	0	0	0	0	0	0	0	0	0	0	0	0	0	0	0	0	0	0	0	0	0
rlcv-miR-rL1-14-3p	0	0	0	0	0	0	0	0	0	0	0	0	0	0	0	0	0	0	0	0	0	0	0	0	0
rlcv-miR-rL1-15	0	0	0	0	0	0	0	0	0	0	0	0	0	0	0	0	0	0	0	0	0	0	0	0	0
rlcv-miR-rL1-17	0	0	0	0	0	0	0	0	0	0	0	0	0	0	0	0	0	0	0	0	0	0	0	0	0
rlcv-miR-rL1-18	0	0	0	0	0	0	0	0	0	0	0	0	0	0	0	0	0	0	0	0	0	0	0	0	0
rlcv-miR-rL1-19	0	0	0	0	0	0	0	0	0	0	0	0	0	0	0	0	0	0	0	0	0	0	0	0	0
rlcv-miR-rL1-2	0	0	0	0	0	0	0	0	0	0	0	0	0	0	0	0	0	0	0	0	0	0	0	0	0
rlcv-miR-rL1-22	0	0	0	0	0	0	0	0	0	0	0	0	0	0	0	0	0	0	0	0	0	0	0	0	0
rlcv-miR-rL1-24-5p	0	0	0	0	0	0	0	0	0	0	0	0	0	0	0	0	0	0	0	0	0	0	0	0	0
rlcv-miR-rL1-26	0	0	0	0	0	0	0	0	0	0	0	0	0	0	0	0	0	0	0	0	0	0	0	0	0
rlcv-miR-rL1-27	0	0	0	0	0	0	0	0	0	0	0	0	0	0	0	0	0	0	0	0	0	0	0	0	0
rlcv-miR-rL1-28	0	0	0	0	0	0	0	0	0	0	0	0	0	0	0	0	0	0	0	0	0	0	0	0	0
rlcv-miR-rL1-30	0	0	0	0	0	0	0	0	0	0	0	0	0	0	0	0	0	0	0	0	0	0	0	0	0
rlcv-miR-rL1-31-3p	0	0	0	0	0	0	0	0	0	0	0	0	0	0	0	0	0	0	0	0	0	0	0	0	0
rlcv-miR-rL1-31-5p	0	0	0	0	0	0	0	0	0	0	0	0	0	0	0	0	0	0	0	0	0	0	0	0	0
rlcv-miR-rL1-33	0	0	0	0	0	0	0	0	0	0	0	0	0	0	0	0	0	0	0	0	0	0	0	0	0
rlcv-miR-rL1-34-3p	0	0	0	0	0	0	0	0	0	0	0	0	0	0	0	0	0	0	0	0	0	0	0	0	0
rlcv-miR-rL1-34-5p	0	0	0	0	0	0	0	0	0	0	0	0	0	0	0	0	0	0	0	0	0	0	0	0	0
rlcv-miR-rL1-35-3p	0	0	0	0	0	0	0	0	0	0	0	0	0	0	0	0	0	0	0	0	0	0	0	0	0
rlcv-miR-rL1-35-5p	0	0	0	0	0	0	0	0	0	0	0	0	0	0	0	0	0	0	0	0	0	0	0	0	0
rlcv-miR-rL1-5-3p	0	0	0	0	0	0	0	0	0	0	0	0	0	0	0	0	0	0	0	0	0	0	0	0	0
rlcv-miR-rL1-8	0	0	0	0	0	0	0	0	0	0	0	0	0	0	0	0	0	0	0	0	0	0	0	0	0
rlcv-miR-rL1-9	0	0	0	0	0	0	0	0	0	0	0	0	0	0	0	0	0	0	0	0	0	0	0	0	0
rrv-miR-rR1-2	0	0	0	0	0	0	0	0	0	0	0	0	0	0	0	0	0	0	0	0	0	0	0	0	0
rrv-miR-rR1-3	0	0	0	0	0	0	0	0	0	0	0	0	0	0	0	0	0	0	0	0	0	0	0	0	0
rrv-miR-rR1-4	0	0	0	0	0	0	0	0	0	0	0	0	0	0	0	0	0	0	0	0	0	0	0	0	0
rrv-miR-rR1-4*	0	0	0	0	0	0	0	0	0	0	0	0	0	0	0	0	0	0	0	0	0	0	0	0	0
rrv-miR-rR1-6	0	0	0	0	0	0	0	0	0	0	0	0	0	0	0	0	0	0	0	0	0	0	0	0	0
rrv-miR-rR1-6*	0	0	0	0	0	0	0	0	0	0	0	0	0	0	0	0	0	0	0	0	0	0	0	0	0
rrv-miR-rR1-7-3p	0	0	0	0	0	0	0	0	0	0	0	0	0	0	0	0	0	0	0	0	0	0	0	0	0

## Sheet: Table S4
Table S4: miRNA precursor (cistron) cluster profiles of primary kidney cell cultures
sample	CY1	CY2	CY3	CY4	CY5	CY6	CY7	CY8	CY9	CY10	CY13	CY14	CY15	CY16	CY17	CY18	CY19	CY20	fPST21	fPST22	fPST23	fCT24	fCT25	fCT26	fCT32
source	ADPKD	ADPKD	ADPKD	ADPKD	ADPKD	ADPKD	ADPKD	ADPKD	ADPKD	ADPKD	normal	normal	normal	normal	normal	normal	normal	normal	fetal	fetal	fetal	fetal	fetal	fetal	fetal
segment	ES	ES	ES	ES	PST	PST	PST	PST	TAL	TAL	PST	PST	TAL	TAL	TAL	CT	CT	CT	PST	PST	PST	CT	CT	CT	CT
cluster-hsa-mir-21(1)	95309	238783	328112	331129	34962	135746	98696	193415	334439	15625	594881	194288	140837	172609	294965	162840	116357	124396	330318	277762	122577	248258	256911	133247	141902
cluster-hsa-mir-30a(4)	38515.7	69876.5	111209	90221	13952.8	61156.7	24672.2	50016.3	101452	5072.5	137728	94636.5	38865.5	89473	106915	51308	56024.7	54430	48426.2	44901.5	20386.2	34707.2	34930.8	26395.5	21131.5
cluster-hsa-mir-98(13)	52916.1	61468.1	90947.7	61302.1	18108.7	60047.3	24819.3	42796	79208.3	7996.65	69051.5	48264	21282.5	46573.8	48070.8	21828.3	27804	53925.7	45854.8	30882.7	30512.1	42745.3	48357.9	42801.9	20259.9
cluster-hsa-mir-23a(6)	24239	32247	58695	48379	9592	27186	11935	25932	55295	3840	55951	33482	19517	39838	36972	20049	17533	30577	49346	30151	26323	35521.5	42450	39294	17712
cluster-hsa-mir-22(1)	13145	17292	35810	17594	3483	14959	10855	11753	18521	2264	36540	26632	22733	30233	23510	12323	10955	20347	29651	11123	10993	13132	13661	14174	18114
cluster-hsa-mir-29a(4)	4924	6109	19190	28134	2139.01	13722	4886.01	6926	12312	1873	37705	18356	20916	15597	20591	15296	7796.99	7358	12791	6630	7250	13854	10979	16090	5343
cluster-hsa-mir-200a(3)	8379	14232.5	26854.5	28715	2590.5	12630	5083.5	13716.5	28646.5	1026	21502.5	15055.2	7654	10940.3	16495.5	15395	7223.5	14438.5	24657.3	20346.5	16711.5	23452.3	23881.5	22902.5	8319.5
cluster-hsa-mir-221(2)	8711.5	7172.5	16437	14921.5	4093.5	8300	4705	12094	27179	2520	14111	11985	4008	15547	19566	8987	7746.5	18546	14774.3	6456.5	9759.75	15438.8	18485.1	12978	4448.5
cluster-hsa-mir-26a-1(2)	5230.34	6578.34	10500.3	10790.3	1046.66	7644.34	1677.66	7335	10858.3	1123.34	10797	10181	6595	3963.34	8951.34	5728	3298.34	8968.34	17370	11001	8825.66	16106.3	11909.3	14565	8499.34
cluster-hsa-mir-103-1(2)	5961.34	9864.66	8286.66	14724.2	2233.34	6638	5719.34	8899.66	30534	1026	7878.16	8327.84	4766	5138.66	9440	5635	2033	7953.16	22336.3	13696.7	10030	18774.3	13485	18388.8	6500.16
cluster-hsa-mir-17(12)	2450.64	4334.99	9538.36	9904.68	2919.66	9126.35	5828.33	5155.5	10469	1809	15600	23963	6067.33	5792.65	12234.4	7045.65	3704.33	5327.66	20170.7	13151	7663.16	13000.1	12823.8	14690.7	9735.17
cluster-hsa-mir-10a(1)	11963.5	11918.5	23434	20091.5	3915	13464.5	4675.5	6522	17949.5	1000	9330.5	9925.5	2853.5	9392	10321.5	3722	7994.5	14879.5	10279.5	5593.5	4656.83	9071.5	9175.5	8339.5	1812.5
cluster-hsa-mir-141(2)	1564	4067.5	9486.5	30671	324.5	4739	970.5	2908.5	16015.5	101	2699.5	4596.83	1162	20881.7	7154.5	4016	7492.5	4464.5	26060.7	6153.5	12026.5	14246.7	24559.5	20174.5	5346.5
cluster-hsa-mir-25(3)	2543	3919	8110	6965.33	1587	4439	2113	3371	10248	673	14556.8	6656	5644.33	5161	6454	5205	3663	3914	13456	7364.5	5748.5	7182.92	10606.8	8652	4576.5
cluster-hsa-let-7i(1)	9628.83	12512	14581.2	8540.5	7226	9089.61	4265	7917.83	10836.1	1719	7369.5	6068.14	2560.5	6366.5	5804.14	2392.5	3843	7371	7088.11	5979.79	2892.08	5689.93	5272.38	3120.17	1730.88
cluster-hsa-mir-135a-1(3)	5407.42	4407.92	9736.5	6908.91	2466.08	6453.73	2905.28	4977.42	10639.7	751	11525.9	4905.39	3867	4780.75	4793.23	3333.92	3187.67	5154.66	9313.57	5146.71	5757.72	7003	8392.33	7440.16	2488.85
cluster-hsa-mir-10b(1)	4027	4241.5	10106.5	9852	1606.5	8890	2229	3797.5	11027.5	299	4238.5	8458	1216	4548.5	7572	2729.5	3473	9708.5	7104	4019.5	4226.5	4525.5	5965	3775	1269.5
cluster-hsa-mir-99b(3)	4255.67	5826.53	7803.05	5964.63	1818.77	5194.18	2440.92	5398.23	8715.98	703.35	9377.32	4484.65	2995.98	4876.97	5182.83	4868.8	2522.3	6051.35	7331.04	4065.99	4808.26	7238.79	6215.85	6009.21	2709.55
cluster-hsa-mir-30b(2)	3181.33	5754.5	7161.5	6045	1453.17	9141.33	2325.83	4335.66	7781	481.5	8770	8319.5	3028.5	4664	10789.8	4357	3402.33	5231	4342.34	4404.5	2354.83	2727.83	3485.16	4769.5	2055.5
cluster-hsa-mir-15a(4)	1052	1846	2849	2069	1385	2294	575	1992	2935	575	3476	2318	2487	572	1939	1384	787	2077	4286.66	3894.34	1977	2323.5	4017	4702	1917.34
cluster-hsa-mir-181a-1(4)	2728.5	3755.5	4783.66	5317.84	568	2185.16	1901.5	5771.3	6395.16	358	8718.82	5463.34	2578.66	4849.34	4323.84	4904.84	1739.66	4281.84	4884.68	3162.34	3154.16	4953.32	3547.5	4301.5	2781.84
cluster-hsa-mir-191(2)	2132	2334	4892	3197	1062	2412	1514	3202	6787	279	7110	4826	3590	4920	4437	3414	1771	4168	5777	3044	3512	3036	4266	3812	2352
cluster-hsa-mir-96(3)	2305	3164	6111	9208	980	3221	1822	5116	11794	217	6490	5329	1897	4711	6001	2683	2993	5597	6343	2558	2919	5118	5060	3954	1556
cluster-hsa-mir-26b(1)	1516.67	1910.67	3838.67	3739.67	147.33	2622.67	664.33	1861	4822.67	204.67	2444	2577	1607	1172.67	2806.67	1238	963.67	2115.67	5792	2774	3064.33	4348.67	1461.67	4275	2134.67
cluster-hsa-mir-151(1)	3187	3903	4562	4158	1031	3550	1407	2274	2917	339	6342	4985	2737	3259	4935	2939	1767	4100	4946.5	2827.5	2444	3368.5	2910.5	3458	1739.5
cluster-hsa-mir-146a(1)	1269	665	936	2454	390.5	426.5	635.5	1481	3398	201.5	12636	263	2344.5	2830	438	3147	688.5	876.5	1927.5	1370	1841	2114.5	1510	1933	372
cluster-hsa-mir-148a(1)	1188	1677.5	2121	2379.5	217	1397.5	578.5	804.5	4243	44	5419	1952	2534	2775.5	3018	2612	1074.5	918	7179.5	2824.5	3976.5	1794.5	3275	2379.5	804
cluster-hsa-mir-374a(4)	1421	2105	4780	4157	447	1513	292	1507	3867	131	6970	2664	1521	1340	1928	1326	1344	1341	4582	3199	2071	3842	3836	3363	1875
cluster-hsa-mir-135b(1)	316.5	453.5	4405	10006.3	217	2273.67	189	1586	6570.83	78	3030.83	2222.33	468.5	863.5	2649.5	1190	2143.5	1477.33	3804	607.83	3396.5	4036	5104	5417	694.83
cluster-hsa-mir-130a(1)	530	838	1719	1166	283	1227.5	743	763	1654	210	2492	1193	986	1000	1376	1674	550	784.5	3199.5	2526.5	2162.5	2019	2757.5	3508.5	785.5
cluster-hsa-mir-148b(1)	736	1467.5	2526.5	3509.5	380	1072.5	1079.5	733.5	2668	36	2809.5	1595	978	1527	2534	859	621.5	853.5	2517	1465.5	1278	1935.5	1692.5	1699.5	559
cluster-hsa-mir-708(1)	889	1034	1987	1263	373	952	522	527	844	162	3639	2323	1191	1189	1713	1489	804	1930	1914	1122	558	1086	770	855	440
cluster-hsa-mir-101-1(2)	587	779	3398	1160	125	534	340	449	1103	40	2832	2185	999	2533	1630	920	539	466	2091	727	683	725	993	344	402
cluster-hsa-mir-143(2)	372	694	266	301	5803	6391	124	590	277	119	84	53	304	299	110	486	197	766	2616	720	3023	421	962	811	1456
cluster-hsa-mir-378(1)	357	236	1123	1192	636	650	630	851	1009	202	3017	1583	1646	2286	1336	1499	321	1098	637	322	466	446	304	280	280
cluster-hsa-mir-193a(4)	471	567	1130	1122	184	512	363	592	710	114	1993	666	1280	1399	1016	1217	386	707	680	523	579	931	720	857	537
cluster-hsa-mir-186(1)	413.5	704	1113	1529	345	690	628	831	1173	137	1506	886	447	1196	909	837	377	1054	1803	1407	764	1358	1138	1376	311
cluster-hsa-mir-34a(1)	351	491	2592	1220	75	718	304	419	2096	71	3193	794	861	1394	1053	980	713	487	1459	776.5	1040	921	834.5	1345	366
cluster-hsa-mir-28(1)	800	1222	1854	915	324	906	342	915	698	136	2398	867	970	864	908	1728	649	1024	1039.5	717.5	581	897.5	1014.5	507	295.5
cluster-hsa-mir-424(2)	174	424	1373	2339	187	1221	298	436	1104	56	892	1102	363	652	1394	405	287	446	2093	1689	1232	1217	1068	941	709
cluster-hsa-mir-140(1)	682	894	1704	1606	367	1286	311	343	1224	130	2195	1990	471	1102	568	732	430	1397	1012	773	371	1043	753	672	387
cluster-hsa-mir-155(1)	1220	616	2810	1008	487	872	427	923	1102	324	269	2260	90	325	2297	148	354	3739	427	619	262	337	257	534	248
cluster-hsa-mir-320(1)	629	1065	1124	663	323	890	465	599	854	247	1682	965	490	1174	1085	1110	478	912	862	662	573	764	987	783	527
cluster-hsa-mir-361(1)	937	991	1200	1065	387	850	160	946	1390	189	1765	552	520	272	842	780	402	853	1053	695	489	984	898	721	291
cluster-hsa-mir-210(1)	597	839	1483	753	159	1498	566	496	1114	74	1368	1785	335	1968	1205	589	441	383	962	368	404	699	429	433	299
cluster-hsa-mir-423(1)	939	923	1447	775	551	1044	697	875	1208	201	1542	1104	447	1095	1211	1008	531	790	701	368	427	578	657	847	196
cluster-hsa-mir-107(1)	288.67	384.33	581.33	847.83	145.67	502	295.67	531.33	871	103	617.83	848.17	456	340.33	954	342	230	478.83	1463.67	806.33	709	1129.67	1084	1461.67	597.83
cluster-hsa-mir-138-1(2)	1003	1141	1686	645	149	1185	346	335	1214	48	888	776	273	1269	2167	470	405	1038	1497	1682.66	730	681	1145	1268	370
cluster-hsa-mir-152(1)	928	1215	1450.5	624	205	650	378	517	916	39	1685.5	825	480	1019.5	533	373	312	387.5	879.5	558	197.5	308	367.5	157	314
cluster-hsa-mir-146b(1)	126	295	429	354	60.5	560.5	356.5	255	270	15.5	1594	156	501.5	309	713	682	119.5	262.5	231.5	135	187	173.5	78	84	186
cluster-hsa-mir-188(8)	483	604	1550	1393	189	1213	215	383	1288	69	691	1198	236	1044	1174	414	497	855	968.99	480.99	623	633	560	586	203
cluster-hsa-mir-196a-1(3)	946.34	878.5	1325.34	665.5	475.66	631.16	236	684	752.34	121	580.16	1013.16	167	345.16	743.5	293	271	1157	556.84	505.66	157.34	395.5	213.66	184.5	215.84
cluster-hsa-mir-192(4)	66	358	918	566	95	998	798	823	554	119	3265	507	1177	1236	694	1953	441	537	206	96	80	119	145	173	92
cluster-hsa-mir-196b(1)	666.67	593	701.67	424.5	400.33	424.83	205	684	1013.67	131	855.83	580.83	306	207.83	558.5	357	181	741	921.17	548.33	244.67	571.5	341.33	287.5	393.17
cluster-hsa-mir-205(1)	28	145	107	208	23	33	51	114	156	4	207	212	166	891	214	365	169	226	1023	704	1067	597	2057	1870	335
cluster-hsa-mir-134(41)	61	55	66	125	49	75.99	66	109	294	16.99	342	258	223	89	104	102	86	190	2363	404.99	1359	485	2407.99	1181	822.5
cluster-hsa-mir-181c(2)	179.5	257.5	435.33	447.17	12	183.83	137.5	295.7	621.83	9	621.16	392.67	135.33	391.67	294.17	458.17	198.33	293.17	600.34	227.67	320.83	538.66	437.5	448.5	217.17
cluster-hsa-mir-340(1)	56	132	393	511	19	155	8	120	436	16	220	253	206	16	245	150	57	85	550	334	254	526	466	395	244
cluster-hsa-mir-455(1)	525	644	1584	559	133	643	212	377	713	142	693	678	197	369	380	115	302	307	424	245	166	229	226	262	100
cluster-hsa-mir-301a(2)	41	80	259	300	48	130	68	125	253	34	283	209	123	83	287.5	226	51	135	467.5	420	260.5	270	604	564	177
cluster-hsa-mir-33a(1)	39	52	482.5	403.5	59	127	44	135	235	26	284	156.5	39	354.5	1301	76	167	60	237.5	66	133.5	89	237.5	82.5	28
cluster-hsa-mir-128-1(2)	267	333	581	444	120	353	90	240	456	45	1063	513	115	197	326	309	212	258	656	342	297	383	433	360	129
cluster-hsa-mir-185(1)	341	389	754	754	123	471	214	253	131	34	488	367	89	477	394	239	194	252	468	247	289	338	344	287	101
cluster-hsa-mir-130b(2)	40	37	149	134	102	126.5	97	118	156	45	499	126	168	110	197.5	312	52	107.5	374	157.5	313	291	557.5	771.5	147.5
cluster-hsa-mir-203(1)	161	84	555	829	45	46	196	405	598	11	179	323	74	823	199	192	1054	504	350	39	405	254	343	115	46
cluster-hsa-mir-126(1)	158	215	251	221	65	219	72	222	359	48	607	79	188	121	153	555	69	73	775	283	272	202	434	266	134
cluster-hsa-mir-32(1)	17	33	184	278	12	97	14	87	188	8	381	148	168	52	344	148	79	91	334	122	146	218	349	189	158
cluster-hsa-mir-331(1)	145	220	437	443	52	159	128	260	448	23	671	303	336	595	392	428	137	264	185	115	104	247	209	224	59
cluster-hsa-mir-1-1(4)	5	10	17	7	97.66	101.66	1	3	6	1	137.66	812	684.66	457.66	2571.66	3014.34	6	13	19	8	18.66	12	17	8	16.66
cluster-hsa-mir-1307(1)	162	243	600	500	91	234	120	171	381	24	1022	409	150	517	365	146	201	235	141	77	52	141	119	68	32
cluster-hsa-mir-450a-1(4)	172	171	439	382	53	186	59	94	362	15	301	240	97	267	186	146	178	157	608	189	192	221	325	101	76
cluster-hsa-mir-484(1)	90	122	305	197	265	266	80	170	215	97	724	241	170	196	358	249	123	177	135	100	132	128	328	255	74
cluster-hsa-mir-31(1)	62	223	244	155	22	227	206	97	337	22	551	157	238	305	396	117	116	126	135	220	162	166.33	222	358	84
cluster-hsa-mir-224(2)	22	16	65	35	20	51	72	111	140	18	440	33	161	66	67	235	35	64	165	68	118	62	127	60	49
cluster-hsa-mir-324(1)	88	110	249	182	98	164	84	131	378	31	280	147	78	188	191	145	80	130	249	122	125	145	313	190	79
cluster-hsa-mir-574(1)	219	204	303	199	82	92	63	179	236	16	459	112	185	196	133	288	70	204	150	102	134	159	114	149	80
cluster-hsa-mir-199a-1(3)	28	16.66	32	27.66	31	82.68	18.66	44.34	18.34	13.34	32	20.34	67.34	33	6	37.34	41	113.34	874	105.66	675.5	92.66	142.66	219	439.34
cluster-hsa-mir-7-1(3)	23.99	112.01	96	195.01	181.99	94	83.99	104	218	68.99	434.01	107.99	290	156.01	155.99	263.01	43	147.01	102.01	131.34	94	216.99	238.01	358.01	99.01
cluster-hsa-mir-744(1)	168	173	260	244	107	167	200	127	226	31	295	226	150	308	346	142	99	198	136	62	94	135	119	159	83
cluster-hsa-mir-137(1)	50	8	234	185	9	37	3	33	257	0	149	152	36	55	64	30	81	99	441	139	299	216	560	350	43
cluster-hsa-mir-339(1)	89	153	165	171	34	111	87	61	169	11	306	172	93	225	148	80	62	110	203	226	82	128	126	108	73
cluster-hsa-mir-342(1)	106	91	177	289	23	117	37	123	153	11	198	178	97	89	163	87	66	144	193	96	111	195	131	214	107
cluster-hsa-mir-345(1)	62	90	217	281	45	169	68	168	248	29	216	215	52	181	310	125	72	108	147	85	104	118	134	192	55
cluster-hsa-mir-95(1)	23	44	425	17	0	48	20	112	28	1	97	5	33	45	7	62	20	42	12	10	13	18	11	11	13
cluster-hsa-mir-34b(2)	7	41	71	39	23	27	31	46	118	7	229	55	77	84	68	114	29	31	105	80.5	61	59	89.5	92	14
cluster-hsa-mir-335(1)	4	32	5	18	5	23	20	34	67	1	60	175	35	36	47	20	25	12	377	235	243	172	690	353	176
cluster-hsa-mir-127(8)	2	11	11	27	4	11	33	23	86	3	120	81	80	28	41	21	15	61	595	88	283	101	486	413	236
cluster-hsa-mir-769(1)	70	76	143	105	31	82	58	87	205	8	276	112	100	124	173	109	39	48	92	54	52	88	85	98	41
cluster-hsa-mir-197(1)	101	76	106	120	55	59	40	101	116	23	271	175	128	161	168	123	54	126	82	41	53	62	55	77	37
cluster-hsa-mir-590(1)	8	33	148	83	4	43	12	17	84	4	106	60	55	17	121	34	24	58	120	76	111	113	124	151	57
cluster-hsa-mir-149(1)	23	24	59	120	14	29	9	34	91	3	99	64	24	74	98	96	41	45	81	22	125	65	156	122.5	29
cluster-hsa-mir-204(1)	46	44	141	127	19	67	114	147	91	6	278	108	135	162	77	105	85	254	58	39	26	15	11	29	12
cluster-hsa-mir-92b(1)	99.33	95	161.67	93	63.33	161.67	33.67	120.5	106	16	150.17	98	59.33	61.33	95.67	106.33	67.67	136.33	40.33	39	28.33	35	67.33	65.33	37.33
cluster-hsa-mir-873(2)	16	10.5	23	70	12	47	42	80	513	7	289	42	67	192	156	71	102	76	159	30	109	87	150	68	17
cluster-hsa-mir-190a(1)	22	34	167	66	9	75	84	23	65	6	129	50	22	75	53	53	28	42	81	28	47	66.25	61	80	18
cluster-hsa-mir-598(1)	73	35	170	180	28	137	18	44	198	15	284	43	53	89	302	96	93	98	138	19	36	54	105	137	4
cluster-hsa-mir-3613(1)	13	40	116	44	20	24	18	28	61	9	95	21	25	34	41	18	24	25	69	58	40	32	55	29	15
cluster-hsa-mir-195(2)	14	33	41	19	19	21	14	33	20	14	48	23	23	16	36	16	3	6	27.33	21.67	10	13	27	18	9.67
cluster-hsa-mir-199b(1)	14	6.33	15	14.33	10	33.34	5.33	13.67	7.67	5.67	13	5.67	26.67	12	4	15.67	13	30.67	347	40.33	274.5	35.33	46.33	96	162.67
cluster-hsa-mir-132(2)	47	90	102	71	28	47	31	52	102	40	64	89	29	44	57	48	56	166	86	74	46.5	44	49	53	58
cluster-hsa-mir-652(1)	66	53	101	126	30	67	51	58	218	17	65	50	19	89	90	35	32	62	52	53	42	50	62	55	23
cluster-hsa-mir-625(1)	16	20	31	50	27	23	29	52	34	19	63	24	29	16	37	45	18	45	26	19	27	85	173	115	31
cluster-hsa-mir-584(1)	38	18	99	98	27	36	18	25	114	9	81	91	43	72	83	82	40	95	16	8	27	12	44	23	8
cluster-hsa-mir-934(1)	3	5	14	15	0	19	13	13	68	1	12	74	10	112	70	16	32	11	125	28	78	23	103	105	7
cluster-hsa-mir-9-1(3)	3.99	2.01	7.98	7.02	3.99	18	2.01	15.01	38.01	2.01	6.99	7.98	4.98	37.98	19.98	10.98	12	5.01	192.99	175.98	94.99	24	295.01	50.02	23.01
cluster-hsa-mir-218-1(3)	6	2	9	18	3	20	14	19	71	2	86	11	21	22	14	26	11	2	190	66	142	72	222	125	31
cluster-hsa-mir-760(1)	81	93	78	56	57	66	34	41	80	16	74	47	20	58	49	86	117	48	19	10	29	25	36	7	9
cluster-hsa-mir-1277(1)	6	18	87	81	0	8	0	4	45	2	247	60	9	12	33	25	29	21	35	18	19	37	94	17	14
cluster-hsa-mir-505(1)	12	20	57	51	11	16	13	36	56	8	76	31	14	68	55	31	9	31	54	39	43	48	55	48	27
cluster-hsa-mir-147(1)	4	7	53	100	3	5	5	10	68	0	26	7	10	138	12	9	15	4	34	17	99	76	43	64	5
cluster-hsa-mir-629(1)	26	15	51	33	41	31	18	40	83	14	59	47	15	48	28	29	13	33	34	12	26	21	41	15	3
cluster-hsa-mir-33b(1)	5	3	11.5	18.5	5	17	17	4	13	4	43	25.5	20	12.5	91	15	6	10	14.5	6	4.5	14	21.5	9.5	8
cluster-hsa-mir-651(1)	7	13	39	50	5	8	6	11	55	2	30	17	6	8	19	5	7	8	53	26	15	47	41	13	8
sv40-miR-S1-3p	0	0	0	0	0	0	0	0	0	0	0	0	0	0	0	0	0	0	1	0	1	0	0	1	0
cluster-hsa-mir-330(1)	12	21	34	40	13	21	14	27	48	4	53	38	20	46	41	26	11	27	23	30	13	36	32	41	14
cluster-hsa-mir-144(2)	21	102	76	70	8	4	8	68	28	36	9	45	13	97	158	25	2	1	8	3	3	3	0	12	2
cluster-hsa-mir-874(1)	22	24	48	43	9	31	8	16	57	4	64	47	17	42	43	19	13	26	20	14	12	16	18	18	4
cluster-hsa-mir-1271(1)	17	25	24	23	5	40	15	28	22	5	80	36	15	17	52	28	11	18	21	20	10	29	20	29	17
cluster-hsa-mir-671(1)	21	15	39	43	16	23	21	24	77	4	15	23	11	33	25	18	10	41	24	19	15	14	23	17	7
cluster-hsa-mir-589(1)	12	10	37	52	6	13	10	11	59	3	66	23	22	31	37	62	18	39	7	15	14	17	20	16	5
cluster-hsa-mir-582(1)	1	4	19	17	6	14	6	15	21	4	98	29	17	8	24	37	6	21	33	18	13	7	14	12	6
cluster-hsa-mir-489(2)	20	26	25	11	2	23	3	5	25	0	11	91	1	10	44	6	3	22	47	17	6	59	1	0	7
cluster-hsa-mir-1296(1)	11	14	43	35	6	9	4	9	23	2	67	17	15	19	28	24	7	8	31	12	22	21	46	24	17
cluster-hsa-mir-506(11)	12	44	81	43	1	100.01	2.67	15.99	13	1	5.01	55.03	0.99	20.99	54	1.99	5	24.99	38.74	31.99	13.98	12.74	12.99	19.01	15.01
cluster-hsa-mir-592(1)	19	22	63	59	0	8	1	2	64	0	5	10	4	3	14	0	8	8	109	8	9	47	1	5	2
cluster-hsa-mir-3117(1)	14	10	51	29	10	4	3	4	22	1	11	31	2	7	19	15	6	13	74	3	56	26	22	5	6
cluster-hsa-mir-1301(1)	9	27	24	22	4.5	13	18	20	53.5	0	33.5	20	3	28	19	11	19.5	26	22	20	14	12	29	22	7
cluster-hsa-mir-491(1)	25	25	34	39	4	3	10	11	31	1	32	23	23	48	18	20	7	22	25	9	12	22	12	13	4
cluster-hsa-mir-296(1)	12	16	16	11	9	9	10	7	29	5	50	13	3	17	34	36	6	17	9	15	6	12	15	16	7
cluster-hsa-mir-628(1)	11	15	22	22	2	18	8	7	17	3	27	20	9	10	16	5	4	5	34	27	19	22	20	18	21
cluster-hsa-mir-3065(1)	2	2	15	25	0	6	3	16	14	2	10	25	3	33	14	8	9	16	21	5.5	12	13	43.5	28	5
cluster-hsa-mir-2355(1)	1	10	18	13	7	11	6	8	22	2	59	11	7	18	21	17	2	6	36	46	22	21	31	45	8
hvt-miR-H14*	3.5	2.5	5	5.5	1.5	4	1	9.5	10.5	0	5	4	3	6	8	3.5	1.5	6	41.83	14	24.25	29.75	54.08	34.5	10.5
cluster-hsa-mir-499(1)	3	17	12	20	2	14	10	7	15	3	19	20	5	3	17	14	3	3	8	8	9	8	23	21	9
cluster-hsa-mir-142(1)	7	4	16	11	9	5	5	28	12	6	13	13	11	31	6	21	1	1	64	8	31	3	26	21	9
cluster-hsa-mir-576(1)	0	7	11	13	5	7	9	7	9	2	32	10	11	14	13	15	6	6	16	14	17	23	18	30	7
cluster-hsa-mir-375(1)	6	8	23	26	1	14	3	7	90	1	9	12	8	63	10	30	18	7	13	0	8	2	2	4	2
cluster-hsa-mir-449a(3)	6	11	14	2	2	8.5	3	4	12	3	6	6	7	4	5	3	14	5	12	3	10	11	11.5	5	2
cluster-hsa-mir-498(46)	3	2	11	31	1	4	1	2	4	1	2	13	1	11	5	4	9	5	34.96	9.04	30.66	23.68	23	15.99	4
cluster-hsa-mir-1180(1)	6	16	13	8	3	9	9	10	17	4	34	12	7	11	11	5	3	9	8	5	5	7	5	7	2
cluster-hsa-mir-766(1)	4	8	12	9	7	11	4	10	13	2	12	21	9	11	13	14	6	11	10	6	6	4	8	7	2
cluster-hsa-mir-328(1)	18	14	22	5	3	5	6	8	8	0	23	8	5	18	12	16	6	11	14	8	2	5	5	4	1
cluster-hsa-mir-561(1)	0	3	15	9	0	4	1	1	16	0	9	9	1	7	14	4	10	3	8	11	12	7	11	6	2
cluster-hsa-mir-550-1(2)	8	10	14	11	6	7	1	10	11	2	14	9	3	6	15	9	6	4	7	4	1	7	8	9	3
cluster-hsa-mir-486(1)	7	14	21	6	4	5	4	4	7	1	9	15	4	10	24	7	7	9	4	2	2	3	7	2	1
cluster-hsa-mir-577(1)	3	4	10	6	4	6	1	3	9	2	7	33	3	5	14	3	1	3	16	6	10	3	10	10	1
cluster-hsa-mir-1287(1)	3	4	13	8	2	3	6	5	15	3	13	3	2	11	10	3	2	3	12	7	10	5	9	3	2
cluster-hsa-mir-3934(1)	4	6	13	16	4	11	3	2.5	10	2	5	12	3	12	18	2	4	13	10	1	2	9	7	6	5
cluster-hsa-mir-2110(1)	5	5	8	13	1	9	5	5	20	2	12	4	3	21	12	7	7	9	6	2	1	7	5	5	8
cluster-hsa-mir-627(1)	4	6	6	11	2	3	3	2	9	1	13	8	3	11	3	7	2	3	5	8	11	15	4	4	2
cluster-hsa-mir-570(1)	1	3	9	3	2	2	2	2	1	0	3	4	4	2	6	1	0	5	3	4	8	4	6	7	4
cluster-hsa-mir-139(1)	9	4	15	12	4	4	4	5	17	0	8	7	8	2	10	12	5	4	3	2	2.5	1	0	2	0
cluster-hsa-mir-187(1)	0	2	2	3	0	4	2	8	17	0	12	3	7	26	5	2	7	2	20	1	9	1	16	11	1
hcmv-miR-US25-2-3p	15	10	9	3	2	7	6	4	4	1	11	9	5	7	2	10	15	11	2	3	2	1	4	3	2
cluster-hsa-mir-1270-1(1)	7	4	9.5	10	1.5	6.5	6	6.5	8	0.5	6	6.5	0.5	16	11.5	3.5	4.5	9.5	1.5	1	4.5	3	4.5	1	2
cluster-hsa-mir-1270-2(1)	7	4	9.5	10	1.5	6.5	6	6.5	8	0.5	6	6.5	0.5	16	11.5	3.5	4.5	9.5	1.5	1	4.5	3	4.5	1	2
cluster-hsa-mir-887(1)	5	5	9	10	0	2	2	1	16	0	7	0	4	6	1	5	1	10	8	4.5	4	7	6	11	3
cluster-hsa-mir-122(1)	0	17	1	1	1	1	0	0	4	4	0	0	0	0	1	1	0	0	1	0	0	0	1	0	17
cluster-hsa-mir-326(1)	0	0	3	20	1	2	0	2	7	0	9	5	2	14	10	8	1	2	1	1	3	2	3	3	5
cluster-hsa-mir-133b(2)	0	2	0	0	0.33	3.33	0	0	0	0	2.33	15	6.33	14.33	41.33	52.67	0	0	2	0	0.33	0	1	1	0.33
cluster-hsa-mir-556(1)	1	0	4	8	2	5	1	1	6	1	5	2	2	1	10	2	2	2	11	4	8	10	8	5	2
cluster-hsa-mir-3158(1)	2	4	4	6	2	5	4	5	7	0	12	4	2	4	3	6	1	2	7	8	0	4	3	6	3
cluster-hsa-mir-3200(1)	4	2	1	8	0	1	1	5	12	1	7	4	3	6	6	6	0	1	6	3	2	3	10	13	2
cluster-hsa-mir-624(1)	0	2	10	5	0	1	0	4	5	1	10	5	3	0	7	2	2	4	7	2	3	3	8	8	0
cluster-hsa-mir-1304(1)	1	1	3	2	1	8	1	1	5	1	11	5	7	8	6	2	4	1	6	3	4	4	4	10	4
cluster-hsa-mir-1306(1)	3	1	6	11	2	1	2	2	7	1	7	3	0	5	1	1	2	3	3	1	3	5	8	9	2
cluster-hsa-mir-641(1)	1	3	2	6	0	0	2	1	1	2	10	4	2	4	4	2	0	1	5	3	5	5	2	2	3
cluster-hsa-mir-942(1)	1	6	6	3	3	5	2	5	4	1	6	2	4	7	4	1	2	2	5	6	2	3	7	5	2
hvt-miR-H5	1	3	2	8	0	5	2	1	1	1	4	3	1	0	3	1	0	1	5	2	9.5	13	3	10	1
cluster-hsa-mir-1303(1)	0	1	1	4	1	1	0	0	1	0	1	3	1	1	1	1	1	0	2	9	3	4	6	8	5
cluster-hsa-mir-3664(1)	0	2	5	3	5	2	3	4	3	0	8	3	4	2	3	4	1	2	3	7	3	2	4	3	0
cluster-hsa-mir-3909(1)	3	5	5	5	3	2	1	1	4	2	5	8	5	1	3	3	1	7	4	3	0	4	0	3	4
cluster-hsa-mir-2116(1)	1	5	6	7	0	3	3	4	3	1	17	9	5	5	5	3	1	5	1	1	2	4	2	2	2
cluster-hsa-mir-551b(1)	0	0	2	0	1	0	1	0	4	0	7	0	2	0	0	7	0	0	11	2	8	4	11	3	3
cluster-hsa-mir-129-1(2)	0	0	4	0	4	1	2	3	25	3	4	3	4	4	4	9	1	15	2	0	1	2	0	3	2
cluster-hsa-mir-2277(1)	0	1	5	3	3	1	2	4	7	0	4	4	3	8	2	3	0	6	5	3	3	3	1	3	0
ebv-miR-BART6-3p	6	4	13	6	7	2	4	3	12	4	6	3	3	1	2	8	13	0	0	2	0	1	2	0	1
cluster-hsa-mir-618(1)	1	2	0	0	0	2	1	1	6	1	8	2	3	3	0	4	2	2	10	5	3	3	0	1	1
cluster-hsa-mir-3605(1)	2	4	4	5	1	4	3	3	2	1	7	0	0	7	2	4	0	4	5	4	1	5	1	2	1
cluster-hsa-mir-616(1)	3	4	7	0	2	3	0	1	6	1	1	2	0	1	4	2	0	1	8	5	6	4	4	6.5	1
cluster-hsa-mir-370(1)	0	0	0	3	0	0	0	1	5	0	3	2	3	4	0	0	0	7	11	2	12	2	12	11.5	4
cluster-hsa-mir-3912(1)	0	2	2	4	0	2	1	1	5	0	4	1	0	0	4	2	0	1	4	6	3	4	5	3	0
cluster-hsa-mir-3176(1)	2	2	5	3	1	2	1	3	5	0	7	1	2	5	3	4	5	5	4	2	0	5	2	1	1
cluster-hsa-mir-3611(1)	0	0	5	2	1	0	3	0	0	1	4	0	1	5	2	1	1	1	7	1	2	1	1	3	2
sv40-miR-S1-5p	0	1	0	0	0	0	0	0	0	0	0	0	0	0.5	0	0	0	0	0	0	0	0	2	0	0
cluster-hsa-mir-338(1)	0	0	1	0	0	2	0	2	2	0	8	1	4	0	0	8	1	0	2	0	2	0	2	0	0
cluster-hsa-mir-4326(1)	3	1.5	7.5	4	1	1	0	0	1	0.5	4.5	5	0	5.5	4	3.5	0	2	2	3	2	3	1	2.5	6
cluster-hsa-mir-675(1)	0	1	0	1	0	0	0	1	0	0	0	0	0	0	0	0	0	0	4	0	0	1	2	2	1
cluster-hsa-mir-483(1)	0	1	0	0	0	0	1	1	0	0	0	0	0	0	0	1	0	0	3	1	8	4	2	5	4
cluster-hsa-mir-597(1)	0	5	1	0	1	1	0	0	1	0	1	1	4	6	16	2	1	0	4	2	0	1	2	1	0
cluster-hsa-mir-3928(1)	2	1	2	1	1	1	2	0	4	1	4	2	1	2	3	6	0	0	2	0	0	1	3	1	0
cluster-hsa-mir-153-1(2)	1	0	2	2	0	2	0	2	4	0	1	1	1	0	2	2	1	0	7	1	2	2	2	4	0
cluster-hsa-mir-1249(1)	1	0	3	5	2	1	2	2	2	0	2	1	1	1	4	2	1	8	0	0	3	4	1	3	1
cluster-hsa-mir-219-1(2)	0	3	2	2	0	3	1	2	1	0	3	1	0	4	3	1	3	0	2	2	1	2	2	1	0
cluster-hsa-mir-642(1)	1	0	1	0	1	3	0	2	1	0	4	0	2	2	3	3	0	3	0	0	2	5	1	0	0
cluster-hsa-mir-216a(3)	0	1	2	1	1	0	0	1	0	1	7	1	4	5	0	8	0	0	2	2	6	2	3	2	0
cluster-hsa-mir-504(1)	0	0	4	4	0	2	0	2	6	0	2	5	1	0	4	3	1	6	7	0	0	1	1	1	1
cluster-hsa-mir-643(1)	3	0	2	2	0	1	0	0	2	1	3	4	2	2	1	0	1	2	3	3	0	3	2	0	1
cluster-hsa-mir-3177(1)	3	2	3	2	1	2	0	0	2	0	4	2	1	2	4	2	1	4	3	0	1	1	3	2	0
cluster-hsa-mir-579(1)	0	1	3	1	0	1	1	1	3	0	7	0	3	0	1	0	1	4	3	1	1	1	1	1	2
cluster-hsa-mir-190b(1)	1	0	2	1	1	1	4	0	0	1	4	3	3	3	0	0	0	2	0	1	0	2.25	1	0	0
cluster-hsa-mir-1468(1)	1	4	1	4	1	3	0	1	1	0	1	4	5	3	1	1	0	2	2	0	1	1	0	0	1
cluster-hsa-mir-3187(1)	0	1	1	1	2	1	1	1	2	0	0	5	0	3	1	3	0	0	1	3	2	0	2	1	2
cluster-hsa-mir-1293(1)	0	3	2	0	0	0	3	1	2	2	5	1	0	2	1	6	0	3	0	0	1	2	0	0.5	0
cluster-hsa-mir-676(1)	0	0	1	1	1	2	1	0	0	0	0	2	3	4	0	4	1	1	3	1	6	0	3	0	0
cluster-hsa-mir-3619(1)	4	0	6	3	1	2	3	0	4	0	1	0	0	0	0	0	0	0	2	1	0	0	3	0	0
cluster-hsa-mir-659(1)	0	0	1	2	1	1	0	1	3	0	3	2	2	1	2	1	0	2	2	2	1	0	1	0	0
cluster-hsa-mir-3691(1)	1	0	2	1	0	1	1	0	1	1	1	0	0	0	0	2	0	2	0	2	1	0	3	0	0
rlcv-miR-rL1-32-5p	0	1	0	0	0	0	0	2	0	0	0	0	0	2	0	0	0	2	8	0	3	0	2	1	0
cluster-hsa-mir-1284(1)	0	1	2	3	0	0	0	0	0	0	0	0	2	0	0	3	0	0	1	3	2	3	1	2	0
cluster-hsa-mir-3157(1)	0	1	2	2	0	1	0	0	0	0	1	0	2	0	1	0	0	0	1	1	1	1	1	1	1
cluster-hsa-mir-488(1)	0	0	0	2	1	0	0	0	1	0	2	0	0	0	0	0	0	0	2	0	0	0	1	0	0
cluster-hsa-mir-511-1(2)	0	1	0	1	0	2	0	0	0	0	3	1	1	1	0	2	0	0	3	0	2	1	0	0	5
cluster-hsa-mir-3677(1)	0	1	3	4	1	0	0	0	4	0	4	0	2	1	0	1	0	2	2	0	0	0	0	0	1
cluster-hsa-mir-1286(1)	0	0	2	1	0	1	0	0	1	0	0	2	0	2	0	0	1	0	2	1	0	2	1	0	1
cluster-hsa-mir-1294(1)	0	3	0	0	1	0	0	2	1	0	2	0	0	0	0	1	1	0	0	2	0	0	2	2	0
cluster-hsa-mir-184(1)	0	0	0	1	0	1	0	0	0	0	0	0	0	1	1	3	0	0	2	1	3	1	1	0	0
cluster-hsa-mir-3129(1)	1	0	1	0	0	0	0	0	0	0	1	0	1	0	1	1	0	0	2	1	1	0	1	1	2
cluster-hsa-mir-3174(1)	1	0	0	1	0	0	0	1	1	0	2	0	0	1	0	2	0	0	5	1	3	2	1	1	0
cluster-hsa-mir-302a(5)	1	0	0	0	0	0	0	0	1	0	1	0	0	0	0	1	0	3	1	3	1	0.5	1	4	1
cluster-hsa-mir-2276(1)	0	2	1	0	2	0	0	1	3	0	0	0	1	1	0	2	0	0	3	0	1	0	2	0	0
kshv-miR-K12-11	0	0	0	0	0	0	0	0	0	0	1	1	1	1	7	3	0	0	0	0	1	2	1	2	0
cluster-hsa-mir-1266(1)	0	1	3	1	0	0	1	0	1	0	0	0	0	1	1	2	1	2	0	1	1	1	0	1	0
cluster-hsa-mir-2114(1)	1	0	1	0	0	1	0	1	0	0	1	2	0	3	0	0	0	0	1	0	1	1	0	2	0
cluster-hsa-mir-3130(1)	0	0	1	0	0	2	0	0	1	1	0	1	0	1	3	0	1	0	0	0	0	3	1	2	0
cluster-hsa-mir-559(1)	0	0	1	0	0	1	0	0	4	0	1	3	0	0	1	1	0	1	2	2	0	0	1	3	0
cluster-hsa-mir-888(6)	0	0	0	0	0	0	0	0	0	0	1	2	0	0	1	0	1	0	1	4	0	0	1	0	1
cluster-hsa-mir-1252(1)	0	1	0	1	0	0	0	0	0	0	0	0	0	1	0	0	0	0	1	1	2	2	2	0	1
cluster-hsa-mir-3170(1)	0	3	1	1	0	1	0	1	0	0	1	0	0	1	0	1	0	2	0	0	0	3	1	2	0
cluster-hsa-mir-513c(1)	0	0	2	2	0	5	0.33	0	1	0	0	0	0	0	2	0	0	2	2	1	1	0	0	0	1
cluster-hsa-mir-223(1)	2	2	0	2	1	0	0	1	1	0	5	2	0	0	0	1	0	0	0	0	1	0	0	1	0
cluster-hsa-mir-3145(1)	0	1	0	3	0	0	0	1	1	0	1	2	0	2	1	0	0	2	0	1	0	0	2	1	1
cluster-hsa-mir-3614(1)	0	0	0	1	0	0	1	0	2	0	0	0	0	2	1	0	2	0	0	1	2	1	2	0	0
cluster-hsa-mir-1179(1)	1	0	0	0	0	2	0	0	0	0	0	3	0	1	1	0	0	0	1	4	1	0	0	0	0
cluster-hsa-mir-1256(1)	1	1	0	1	0	0	1	0	1	0	1	1	1	0	0	0	1	0	1	1	0	0	0	1	0
cluster-hsa-mir-3940(1)	0	2	1	0	0	1	0	2	2	0	1	1	0	2	3	0	0	0	0	0	0	1	0	1	0
cluster-hsa-mir-124-1(3)	0	0	0	2.01	0	0.99	0	0	0.99	0.99	0	0	3	0	0.99	0.99	0.99	0.99	0.99	0	0.99	0.99	0	0	0
cluster-hsa-mir-371(3)	0	0	0	0	0	1	0	0	0	0	0	0	1	1	1	1	0	0	0.5	0	1	2	3	2	2
cluster-hsa-mir-3944(1)	0	0	1	1	0	0	1	0	0	0	1	2	0	0	0	0	0	0	2	4	1	0.5	1	0	0
cluster-hsa-mir-2278(1)	1	0	0	0	0	2	0	1	0	1	0	0	0	0	1	1	0	0	2	0	2	0	1	0	0
cluster-hsa-mir-3140(1)	0	0	0	0	0	0	0	0	0	1	1	1	0	1	0	1	1	0	1	1	0	0	1	1	0
cluster-hsa-mir-3155(1)	0	2	1	0	1	0	0	1	0	0	1	0	1	0	0	1	0	0	1	3	1	1	0	0	1
cluster-hsa-mir-937(1)	1	0	0	0	0	0	0	1	0	1	0	2	0	1	1	0	0	0	1	0	0	1	0	1	0
cluster-hsa-mir-3173(1)	0	1	1	0	1	0	0	1	0	0	1	1	0	0	0	0	0	0	0	1	0	1	2	1	1
cluster-hsa-mir-3942(1)	0	0	0	0	0	1	0	0	0	0	0	1	0	1	1	1	0	0	1	0	0	1	1	0	2
cluster-hsa-mir-1537(1)	0	0	0	1	0	0	1	0	1	0	0	0	0	0	0	1	3	0	0	1	0	0	0	1	0
cluster-hsa-mir-3622(1)	0	0	1	0	0	0	0	0	0	0	0	0	0	0	0	0	0	0	5	0	1.5	1	2	0	0
cluster-hsa-mir-3127(1)	1	1	0	0	0	0	0	1	1	0	2	1	0	0	0	2	0	0	1	0	2	0	0	1	0
cluster-hsa-mir-3151(1)	0	0	1	0	0	0	0	0	0	0	0	0	0	3	0	0	0	1	0	1	0	2	2	1	0
cluster-hsa-mir-3194(1)	0	0	0	1	0	0	0	1	0	0	0	1	0	2	1	1	0	0	1	0	0	0	0	3	0
cluster-hsa-mir-3617(1)	0	0	0	0	0	1	0	0	1	0	2	0	0	2	1	0	0	1	0	1	0	0	2	1	1
mghv-miR-M1-6	0	0	0	0	0	0	0	0	0	0	0	0	0	1	0	0	1	0	0	1	1	1	2	0.5	1
cluster-hsa-mir-105-1(3)	0	2	0	0	0	0.5	2	0	0	1	0	0	0	0	0	0.5	0	0	1	1.66	1	0	0	2	0
cluster-hsa-mir-1305(1)	0	0	0	0	0	0	0	0	0	0	1	0	0	0	0	0	0	0	0	0	0	0	1	0	0
cluster-hsa-mir-150(1)	4	0	1	1	0	0	0	3	0	0	1	2	0	0	0	0	0	0	0	0	0	0	2	0	0
cluster-hsa-mir-580(1)	0	0	0	0	0	0	0	0	1	0	2	1	1	0	0	0	0	0	1	0	0	0	2	0	1
cluster-hsa-mir-1251(1)	0	0	1	1	0	0	0	0	0	0	2	1	1	1	0	0	1	0	2	0	0	1	1	2.5	0
cluster-hsa-mir-3938(1)	0.5	1	1	0	0	0	0	1	1	0	2	0	0	1	2	0	0	0	0	1	0	0	0	1	0
cluster-hsa-mir-1255a(1)	0	0	0	0	0	1	2	1	0	0	0	1	1	1	0	0	0	0	1	0	0	0	1	3	0
cluster-hsa-mir-3152(1)	0	1	0	0	0	0	0	0	0	0	1	1	1	2	0	0	0	0	1	0	0	1	0	0	1
cluster-hsa-mir-3688(1)	0	0	1	0	0	0	0	1	0	0	2	0	0	0	0	1	0	0	0	1	1	0	1	0	1
cluster-hsa-mir-549(1)	0	0	0	0	0	0	0	1	0	0	0	1	0	1	0	0	0	1	1	1	1	1	3	2	0
cluster-hsa-mir-3120(1)	0	0	0	0	0	1	0	0	1	0	0	1	0	1	1	1	1	0	1	2	0	0	0	1.5	0
cluster-hsa-mir-3136(1)	0	0	3	1	0	1	0	0	1	0	0	0	0	1	0	0	0	1	2	0	0	0	0	1	1
cluster-hsa-mir-3922(1)	0	1	0	0	0	0	0	0	2	0	2	0	0	0	0	0	1	0	1	0	2	1	1	0	1
cluster-hsa-mir-346(1)	0	1	1	0	0	0	0	0	1	0	0	1	0	0	0	0	0	0	1	3	0	0.5	0	2	0
cluster-hsa-mir-466(1)	0	0	1	0	0	0	0	0	0	0	0	1	0	0	0	0	0	0	5	0	1	2	0	0	0
cluster-hsa-mir-944(1)	0	0	0	1	0	0	0	1	2	0	0	0	0	0	0	1	0	0	1	1	1	0	0	0	1
cluster-hsa-mir-3115(1)	0	0	0	0	0	0	0	0	1	0	0	0	0	0	0	0	0	0	4	0	1	1	1	1	0
cluster-hsa-mir-3138(1)	0	2	1	1	0	0	0	0	0	0	1	0	2	0	0	0	0	0	0	0	0	1	1	0	0
cluster-hsa-mir-3189(1)	0	1	0	0	0	0	0	2	0	0	0	1	0	2	0	1	0	0	0	0	1	0	0	1	0
cluster-hsa-mir-3657(1)	0	0	1	0	0	0	0	0	0	0	0	1	0	0	1	0	0	1	0	0	0	0	0	0	1
cluster-hsa-mir-490(1)	0	0	0	1	1	2	0	0	0	0	0	0	0	0	0	1	0	0	0	1	0	0	1	0	0
cluster-hsa-mir-513b(1)	0	0	1	1	0	3	0	0	0	0	0	1	0	0	2	0	0	0	0	2	0	0	0	1	0
mdv2-miR-M26	0	0	0	0	0	0	0.5	0	0	0	0	0	0	0	0	1	0	0	1	0	0	1	0	1	0
cluster-hsa-mir-514b(1)	1	0	1	0	0	0	0	0	0	0	0	0	0	1	0	0	0	0	1	1	1	1.25	0	1	0
cluster-hsa-mir-1289(1)	0	0	0	0	0	0	0	0	2	0	1	0	0	3	0	0	0	0	1	0	1	1	0	0	0
cluster-hsa-mir-3612(1)	0	0	0	0	0	0	0	0	0	0	0	0	0	0	0	0	0	0	1	2	0	1	0	0	1
cluster-hsa-mir-3679(1)	0	1	1	0	0	0	0	0	1	0	0	0	0	1	0	1	0	1	0	0	0	1	2	0	0
cluster-hsa-mir-588(1)	0	0	0	0	0	0	0	0	0	0	0	0	0	0	0	0	0	0	0	0	0	2	2	1	0
kshv-miR-K12-6-3p	0	0	0	1	0	0	0	0	1	0	0	0	0	0	0	0	0	0	1	0	0	0	0	0	0
bkv-miR-B1-5p	0	0	0	0	0	0	0	0	0	0	1	2	0	0	0	0	0	0	1	0	0	1	1	1	0
cluster-hsa-mir-1278(1)	0	0	0	1	0	0	0	0	0	0	1	0	0	0	1	0	0	0	0	2	2	0	0	1	0
cluster-hsa-mir-3124(1)	0	0	0	0	1	0	0	0	2	0	1	0	0	0	0	0	0	1	0	0	1	0	0	1	0
cluster-hsa-mir-3126(1)	0	1	0	0	0	0	1	0	0	0	0	0	0	0	0	0	0	0	1	1	1	1	0	2	0
cluster-hsa-mir-3175(1)	1	0	0	1	0	0	1	2	0	0	0	0	0	0	0	0	0	0	1	0	0	0	1	1	0
cluster-hsa-mir-551a(1)	0	0	0	0	0	0	0	0	0	0	1	0	2	0	0	0	0	0	1	0	0	1	1	0	0
cluster-hsa-mir-2115(1)	0	0	0	0	0	1	0	0	1	0	0	0	0	0	1	1	0	0	0	0	0	0	0	1	0
iltv-miR-I5	0	0	0	0	0	1.5	0	0	0	0	0	0	0	1	0	0	0	0	1	2	0	0	1	1	0
rlcv-miR-rL1-4-5p	1	0	0	0	0	0	0.5	0	0	0	0	0	0	0	0	0	0	0	0	0	1	0	0	0	0
cluster-hsa-mir-1269(1)	0	0	2	0	0	2	0	0	2	0	0	0	0	1	0	0	0	0	0	0	0	0	0	0	0
cluster-hsa-mir-1298(1)	1	0	0	0	0	0	0	1	0	0	0	0	0	0	0	0	0	0	0	0	1	0	1	1	1
cluster-hsa-mir-1908(1)	0	0	0	0	1	0	0	0	0	0	0	0	0	1	1	0	0	0	1	0	0	0	3	0	0
cluster-hsa-mir-3074(1)	1	0	0	0	0	1	0	1	0	1	0	0	0	0	0	0	0	0	2	0	0	0	0	0	0
cluster-hsa-mir-3146(1)	0	0	0	0	0	0	0	0	0	0	0	0	0	0	0	0	0	1	0	3	0	0	1	0	0
cluster-hsa-mir-3149(1)	2	0	1	0	0	0	0	0	0	0	0	0	0	0	0	0	0	0	0	0	0	0	0	0	0
cluster-hsa-mir-3193(1)	1	1	0	0	0	0	0	0	0	0	0	1	0	0	0	0	0	1	1	0	0	0	0	0	0
cluster-hsa-mir-3939(1)	0	1	0	1	0	0	0	1	0	0	0	0	0	0	0	0	0	1	0	1	1	0	0	1	0
ebv-miR-BART4	0	0	0	0	0	0	0	0	0	0	0	0	0	0	0	0	0	0	3	1	0	1	1	0	0
cluster-hsa-mir-1250(1)	0	0	1	1	0	0	0	0	1	0	1	0	1	0	0	1	0	0	0	0	0	0	0	0	0
cluster-hsa-mir-1295(1)	0	0	0	0	0	0	0	0	0	0	1	0	1	0	0	0	0	0	0	0	0	0	0	1	0
cluster-hsa-mir-208(2)	0	0	0	0	0	0	0	0	1	2	0	0	1	0	0	0	0	0	1	1	0	0	0	1	0
cluster-hsa-mir-3143(1)	0	0	0	0	1	0	0	1	0	0	1	0	0	0	0	0	0	0	0	0	1	0	2	0	0
cluster-hsa-mir-3183(1)	0	0	1	1	0	0	0	0	0	0	0	0	0	1	1	0	0	1	1	1	0	0	0	0	0
cluster-hsa-mir-3198(1)	0	1	0	0	0	0	0	0	1	0	0	0	0	0	1	0	0	0	0	1	0	0	0	1	0
cluster-hsa-mir-325(2)	0	1	0	0	0	0	0	0	0	0	0	0	0	1	0	0	0	0	0	3	0	0	1	0	0
cluster-hsa-mir-3680(1)	0	0	0	0	0	0	0	0	0	0	0	0	0	0	0	1	0	0	2	0	0	1	0	0	0
cluster-hsa-mir-3681(1)	0	0	0	0	0	0	0	0	0	0	0	0	0	1	0	0	0	0	0	0	1	1	2	1	0
cluster-hsa-mir-3910(1)	0	0	0	0	0	0	0	0	0	0	0	0	0	0	0	0	0	0	0	0	2	0	1	1	0
cluster-hsa-mir-552(1)	0	1	0	0	0	0	0	0	0	0	0	1	0	1	0	0	0	0	1	1	0	0	0	0	0
hcmv-miR-US4	0	0	0	1	0	0	0	1	0	0	0	0	0	0	1	0	0	0	0	1	0	0	0	0	0
cluster-hsa-mir-599(2)	0	0	1	0	0	0	0	1	0	0	0	0.5	0	0	0	1	0	0	0	0	0	0	1	1	0
ebv-miR-BART10	0	1	0	0	0	0.5	0	0	0	0	0	0	0	0	0	0	0	0	0	0	1	0	0	1	0
bhv1-miR-B4	0	0	0	0	0	0	0	0	0	0	0	0	0	1	0	0	0	0	0	0	0	0	0	0	0
cluster-hsa-mir-1245(1)	0	1	0	0	0	0	0	0	2	0	0	0	0	0	0	0	0	0	0	3	0	0	0	0	0
cluster-hsa-mir-1264(2)	0	0	0	0	0	0	0	1	0	0	0	0	0	1	0	0	0	0	2	0	0	1	0	0	0
cluster-hsa-mir-1910(1)	0	0	0	0	0	0	0	0	0	0	0	0	0	0	0	1	1	0	2	1	0	0	1	0	0
cluster-hsa-mir-1914(1)	1	0	0	0	0	0	0	0	0	0	0	2	0	0	0	0	0	1	0	0	0	0	0	0	0
cluster-hsa-mir-3150(1)	0	0	1	0	1	1	0	0	0	0	1	0	0	0	0	0	0	0	1	0	0	0	0	0	0
cluster-hsa-mir-3659(1)	0	0	0	0	0	0	1	0	0	0	0	0	0	0	0	1	0	0	2	0	0	0	1	0	0
cluster-hsa-mir-383(1)	0	1	0	0	0	0	0	0	0	0	0	0	0	0	0	0	0	0	1	0	2	0	0	0	0
hsv2-miR-H10	0	1	0	0	0	0	0	0	0	0	0	0	0	1	0	0	0	1	0	0	0	0	0	0	0
rlcv-miR-rL1-25	0	0	0	0	0	1	0	0	0	0	0	0	0	0	0	0	0	0	0	0	4	0	1	0	0
cluster-hsa-mir-1247(1)	0	0	0	0	0	0	0	0	0	0	0	0	0	1	0	0	0	0	0	0	0	0	1	0	0
cluster-hsa-mir-211(1)	0	0	0	0	0	0	0	0	0	0	0	0	0	0	0	0	0	0	2	0	0	0	2	0	0
cluster-hsa-mir-3144(1)	0	0	0	0	0	0	0	0	0	0	0	0	0	1	0	0	0	0	1	0	0	1	0	0	0
cluster-hsa-mir-581(1)	0	0	0	0	0	0	0	0	0	0	1	0	0	0	1	0	0	0	1	0	0	0	1	0	0
cluster-hsa-mir-605(1)	0	0	0	0	0	0	0	0	0	0	0	0	0	0	0	0	0	0	0	0	0	0	0	0	0
cluster-hsa-mir-770(1)	0	0	0	0	0	0	0	0	0	0	0	0	1	1	0	0	0	0	0	0	0	0	0	1	1
hsv2-miR-H9-3p	0	0	0	0	0	0	0	0	0	0	0	1	0	0	0	1	0	0	0	1	0	1	1	0	0
iltv-miR-I1	0	0	0	0	0	0	0	0	0	0	0	0	0	1	0	0	0	0	0	1	0	1	0	1	0
mcmv-miR-M23-2	1	0	0	1	0	0	0	0	0	1	0	0	0	0	0	0	0	0	1	0	0	0	1	0	0
mdv1-miR-M8-3p	0	0	0	0	0	0	0	0	0	0	0	0	0	0	0	0	0	0	0	0	1	0	4	0	0
hcmv-miR-UL70-3p	0	1	0	0	0	0	0	0.5	0	0	0	0	0	0	0	1	0	0	1	0	0	0	0	0	0
hsv1-miR-H1	1	1	0	0	0	1	0	0.5	0	0	0	0	0	0	0	0	0	0	0	0	0	0	0	1	0
hsv1-miR-H15	0	0	0	0	0	1	0	0	0	0	0	0	0	0	0	0	0	1	0	0	0	1	0	0.5	0
hsv2-miR-H23	0	0	0	0	0	0	0	0	0	0	0	0	0	0	0	0	0	0	0	1	0	1	0	1	0
cluster-hsa-mir-1255b(1)	0	0	0	0	0	0	0	0	0	0	0	0	0	0	0	0	0	0	0.25	0	0	0	0	1	0
bhv1-miR-B6*	0	0	0	0	0	0	0	0	0	0	0	1	0	0	0	0	0	0	0	0	0	0	1	0	0
cluster-hsa-mir-3139(1)	0	0	0	0	0	0	0	0	0	0	0	0	0	0	0	0	0	0	0	1	1	1	0	1	0
cluster-hsa-mir-610(1)	0	0	0	0	0	0	0	0	0	0	0	0	0	0	1	0	0	0	0	0	0	0	1	1	0
ebv-miR-BART11-3p	0	0	0	0	0	0	0	0	0	0	0	0	0	0	0	1	0	0	0	1	1	0	0	1	0
ebv-miR-BART12	2	0	0	0	0	0	0	0	0	0	0	0	0	0	0	0	0	0	0	0	1	0	0	0	0
ebv-miR-BHRF1-2*	0	0	0	0	0	0	0	0	0	0	0	0	0	0	0	0	0	0	1	0	1	0	0	0	0
hcmv-miR-UL112	0	0	0	0	0	1	0	0	0	0	0	0	0	0	0	0	0	0	1	0	0	0	0	1	0
hsv1-miR-H16	0	1	0	0	1	0	0	0	0	0	0	1	0	0	0	0	0	0	0	0	1	0	0	0	0
hsv1-miR-H18	0	1	0	0	0	0	0	0	0	1	0	0	0	0	0	0	0	0	0	0	0	0	0	1	1
hsv1-miR-H6-5p	0	0	0	0	0	0	0	0	0	0	0	0	0	0	0	0	0	0	0	0	0	0	1	1	0
kshv-miR-K12-8	0	0	0	1	0	0	0	0	0	0	0	0	0	0	0	0	1	0	0	0	0	0	1	0	1
mghv-miR-M1-10	0	0	0	2	0	0	0	0	0	0	0	0	0	0	0	0	0	0	0	0	0	0	0	2	0
rlcv-miR-rL1-10	1	0	0	1	0	0	0	0	0	0	0	0	0	0	0	0	0	0	0	0	0	1	0	0	0
rlcv-miR-rL1-23-3p	1	0	0	0	0	0	0	1	0	0	0	0	0	0	0	0	0	0	0	0	0	0	0	0	0
ebv-miR-BART1-5p	0	0	0	0	0	0	0	0	0	0	0	0	0	0	0	0	0	0	0.5	0	0	0	0	1	0
hsv1-miR-H17	0	0	0	0	0	0	0	0	0	0	0	0	0	1	0	0	0	1	0	0	0	0	0	0	0
iltv-miR-I7	0	0	0	0	0	0	0	0	0	0	0	0	0	1	1	0	0	0	0	0	0	0.5	0	1	0
bhv1-miR-B1	0	0	0	0	0	0	0	0	0	0	0	0	0	0	0	0	0	0	2	1	0	0	0	0	0
bhv1-miR-B8-5p	0	0	0	1	0	1	0	1	0	0	0	0	0	0	0	0	0	0	0	0	0	0	0	0	0
cluster-hsa-mir-670(1)	0	0	0	0	0	0	0	0	0	0	0	0	0	0	0	0	0	0	0	0	0	0	1	1	0
ebv-miR-BART20-3p	0	0	0	0	0	0	0	0	0	0	0	0	0	0	0	0	0	0	0	0	0	0	0	1	0
ebv-miR-BART7*	0	0	0	0	0	0	0	0	0	0	0	0	0	0	0	0	0	0	0	1	1	0	1	0	0
hcmv-miR-UL36*	0	0	0	0	1	0	0	0	0	0	0	0	0	0	0	0	0	0	1	0	0	1	0	0	0
hcmv-miR-US25-1	0	0	0	0	0	0	0	0	0	0	0	0	1	0	0	0	0	0	0	0	0	1	0	1	0
hsv1-miR-H14-3p	0	0	0	0	0	0	0	1	0	0	0	0	0	0	0	0	0	0	0	0	0	0	0	0	0
hsv2-miR-H4-3p	0	0	0	0	0	0	0	0	0	0	0	0	0	0	0	0	0	0	3	0	0	0	0	0	0
kshv-miR-K12-2*	0	0	0	0	0	0	0	1	0	0	0	0	0	0	0	0	0	0	0	0	0	0	1	0	1
mcmv-miR-M95-1-3p	0	0	0	0	0	0	0	0	0	0	0	1	0	1	0	0	0	0	0	0	1	0	0	0	0
mcmv-miR-m01-4	0	0	1	0	0	1	1	0	0	0	0	0	0	0	0	0	0	0	0	0	0	0	0	0	0
mdv1-miR-M4*	0	0	0	0	1	0	0	0	0	0	0	0	0	1	0	0	0	0	0	0	0	0	0	0	0
mdv1-miR-M9-5p	0	0	0	0	0	0	0	0	0	0	0	0	0	0	0	0	0	0	0	1	0	1	0	0	0
mdv2-miR-M15*	0	0	0	0	0	0	0	0	0	0	0	0	0	0	0	0	0	0	1	1	0	0	0	1	0
mdv2-miR-M22*	0	0	0	0	0	0	0	0	1	0	0	0	0	0	0	0	0	0	1	0	1	0	0	0	0
mdv2-miR-M24*	0	0	0	0	0	0	0	0	0	0	0	0	0	0	0	0	0	0	2	0	0	0	0	0	0
mdv2-miR-M28*	0	0	0	0	0	0	0	0	0	0	0	0	0	1	2	0	0	0	0	0	0	0	0	0	0
mghv-miR-M1-12	0	1	0	0	1	0	0	0	0	0	0	0	0	0	0	0	0	0	0	0	0	0	0	1	0
mghv-miR-M1-14	0	0	0	0	0	0	0	0	0	0	0	0	0	0	0	0	0	0	0	2	0	0	0	0	1
mghv-miR-M1-14*	0	0	0	0	0	0	0	0	0	0	0	0	0	0	1	0	0	0	0	1	0	0	0	0	0
kshv-miR-K12-10b	1	0	0	0	0	0	0	0	0	0	0.5	0	0	0	0	0	1	0	0	0	0	0	0	0	0
bhv1-miR-B2	0	0	0	0	0	0	0	0	0	0	0	0	1	0	0	0	0	0	0	1	0	0	0	0	0
bhv1-miR-B5	0	0	0	0	0	0	0	0	0	0	0	0	0	0	0	0	0	0	0	0	0	0	0	1	0
bhv1-miR-B8-3p	0	0	0	0	0	0	0	0	0	0	0	0	0	0	0	0	0	0	0	0	0	0	0	1	0
cluster-hsa-mir-3171(1)	0	0	0	0	0	0	0	0	0	0	0	0	0	0	0	0	0	0	1	0	0	1	0	0	0
cluster-hsa-mir-3667(1)	0	0	0	0	0	0	0	0	0	0	0	0	1	0	0	0	0	0	0	0	0	0	0	1	0
cluster-hsa-mir-3682(1)	0	0	0	0	0	0	0	0	0	0	0	0	0	0	0	0	0	0	1	0	0	0	1	0	0
cluster-hsa-mir-448(1)	0	0	0	0	0	0	0	0	0	0	0	0	0	0	0	0	0	0	0	2	0	0	0	0	0
cluster-hsa-mir-885(1)	0	0	0	0	0	0	0	0	0	0	1	0	0	0	0	0	0	0	0	0	0	0	0	0	0
ebv-miR-BART2-3p	0	0	0	0	0	0	0	0	0	0	0	0	0	0	0	0	0	0	0	0	1	0	0	0	0
ebv-miR-BART5	0	0	0	0	0	0	0	0	0	0	0	1	0	0	0	0	0	0	0	1	0	0	0	0	0
ebv-miR-BART8*	0	0	0	1	0	0	0	0	0	0	0	0	0	0	0	0	0	0	0	0	1	0	0	0	0
hcmv-miR-UL36	0	0	0	0	0	0	0	0	0	0	0	1	0	0	0	0	0	0	0	1	0	0	0	0	0
hcmv-miR-US25-2-5p	0	0	0	0	0	0	0	0	0	0	0	0	0	0	0	0	0	1	1	0	0	0	0	0	0
hcmv-miR-US5-2	0	0	0	0	0	0	0	1	0	0	0	0	0	0	0	0	0	0	0	1	0	0	0	0	0
hsv1-miR-H1*	0	0	0	0	0	0	0	0	0	0	0	0	0	0	0	0	0	0	0	1	0	0	0	0	0
hsv1-miR-H2	0	0	0	0	0	0	0	0	0	0	0	0	0	0	0	0	0	0	0	0	0	0	0	0	1
hsv1-miR-H7	0	0	0	0	0	0	0	0	0	0	0	0	0	1	0	0	0	0	1	0	0	0	0	0	0
hsv2-miR-H13	0	0	0	0	0	0	0	0	0	0	0	0	0	0	0	0	0	0	0	0	1	0	0	0	0
hsv2-miR-H19	0	0	0	0	0	0	0	1	0	0	0	0	0	0	0	0	0	0	1	0	0	0	0	0	0
hsv2-miR-H2	0	0	0	0	0	0	0	0	0	0	0	0	0	0	0	0	0	0	0	1	1	0	0	0	0
hsv2-miR-H22	0	0	0	0	0	1	0	0	0	0	0	0	0	0	0	0	0	1	0	0	0	0	0	0	0
hsv2-miR-H24	0	0	0	0	0	0	0	0	0	0	0	0	0	0	0	0	0	0	0	0	0	0	0	0	0
hsv2-miR-H6	0	0	0	0	0	0	0	0	0	0	0	0	0	0	0	0	0	0	0	1	0	0	0	1	0
hsv2-miR-H7-5p	0	0	0	0	1	0	0	0	0	0	0	0	0	0	0	0	0	0	0	0	0	0	0	0	0
hvt-miR-H11	1	0	0	0	0	0	0	0	0	0	0	0	0	0	0	0	0	0	0	1	0	0	0	0	0
hvt-miR-H15	0	0	0	0	0	0	0	0	0	0	0	0	0	0	0	0	0	0	0	0	0	0	0	0	1
hvt-miR-H3-3p	0	0	0	0	0	0	0	0	0	0	0	0	0	1	0	0	0	0	0	0	0	0	0	0	0
hvt-miR-H5*	0	0	0	0	0	0	0	0	0	0	0	0	0	0	0	0	0	0	0	0	0	0	0	0	0
iltv-miR-I2	0	0	0	0	0	0	0	0	0	1	0	0	0	1	0	0	0	0	0	0	0	0	0	0	0
iltv-miR-I6*	0	0	0	0	0	0	0	0	0	0	0	0	0	0	0	0	0	0	0	0	0	0	0	1	0
kshv-miR-K12-1	0	0	0	0	0	0	0	0	0	1	0	0	0	0	0	0	0	0	0	0	0	0	0	1	0
kshv-miR-K12-3	0	0	0	0	0	0	0	0	0	0	0	0	0	0	0	0	0	0	0	0	0	1	0	0	1
kshv-miR-K12-5	0	0	0	0	0	0	0	0	0	0	0	0	0	0	0	0	0	0	0	0	0	0	0	0	0
kshv-miR-K12-8*	0	0	0	0	0	1	0	0	0	0	0	0	0	0	0	0	0	0	0	0	0	0	0	0	0
kshv-miR-K12-9	0	0	0	0	0	0	0	0	0	0	0	0	0	0	0	0	0	0	0	0	0	0	0	0	0
mcv-miR-M1-5p	0	0	0	0	0	1	0	0	0	0	0	0	0	0	0	0	0	0	0	0	0	0	1	0	0
mdv1-miR-M1	0	0	0	0	0	0	0	0	0	0	0	0	0	0	0	0	0	0	1	0	0	0	0	0	0
mdv1-miR-M6-3p	1	0	0	0	0	0	0	1	0	0	0	0	0	0	0	0	0	0	0	0	0	0	0	0	0
mdv1-miR-M7*	0	0	0	0	0	0	0	0	0	0	0	0	0	0	0	0	0	0	0	0	0	0	1	0	0
mdv2-miR-M16*	0	0	0	0	0	0	0	0	0	0	0	0	0	0	0	0	0	0	0	1	0	0	0	1	0
mdv2-miR-M19-3p	0	0	0	0	0	0	0	0	0	0	0	0	0	0	0	0	0	0	0	0	0	0	0	1	1
mdv2-miR-M20	0	0	0	0	0	0	0	0	0	0	0	0	0	0	0	0	0	0	0	1	0	0	0	1	0
mdv2-miR-M21	0	0	0	0	0	0	0	0	0	0	0	1	0	0	1	0	0	0	0	0	0	0	0	0	0
mdv2-miR-M27-3p	0	0	0	1	0	0	0	0	0	0	0	0	0	0	0	0	0	0	1	0	0	0	0	0	0
mdv2-miR-M30	0	0	0	0	0	0	0	0	0	0	0	0	0	0	0	0	0	0	1	0	0	0	0	1	0
mghv-miR-M1-7-3p	0	0	0	0	0	0	0	0	0	0	0	0	0	0	0	0	0	0	1	0	0	0	0	0	0
mghv-miR-M1-9	0	1	1	0	0	0	0	0	0	0	0	0	0	0	0	0	0	0	0	0	0	0	0	0	0
mghv-mir-M1-2-5p	0	0	0	0	0	0	0	0	0	0	0	0	0	0	0	0	0	0	1	0	0	0	0	0	0
rlcv-miR-rL1-12-3p	0	0	0	0	0	0	0	0	0	0	0	0	0	0	0	0	0	0	0	0	0	0	1	1	0
rlcv-miR-rL1-14-5p	0	0	0	0	0	0	0	0	0	1	0	0	0	0	0	0	0	0	0	0	0	0	0	0	0
rlcv-miR-rL1-16-3p	0	0	0	0	0	0	0	0	0	0	0	1	0	0	0	0	0	0	0	0	0	0	0	1	0
rlcv-miR-rL1-32-3p	0	0	0	0	0	0	0	0	0	0	0	0	0	0	0	0	0	0	0	0	1	0	0	1	0
rlcv-miR-rL1-4-3p	0	0	0	0	0	0	0	0	0	0	0	0	0	0	0	0	0	0	0	0	1	0	0	0	0
rlcv-miR-rL1-5-5p	0	0	0	0	0	0	0	0	0	0	0	0	0	0	0	0	0	0	1	0	0	0	0	0	0
rrv-miR-rR1-7-5p	0	0	0	0	0	1	0	0	0	0	0	0	0	0	0	0	0	0	0	1	0	0	0	0	0
ebv-miR-BART14	0	0	0	0	0	0	0	0	1	0	0	0	0	0	0	0	0	0	0	0	0	0	0	0	0
ebv-miR-BART15	0	0	0	0	0	0	0	0.5	0	0	0	0	0	0	0	0	0	0	0	0	0	0	0	0	0
hvt-miR-H12-5p	0	0	0	0	0	0	0	0	0	0	0	0	0	0	0	0	0	0	0	1	0	0	0.5	0	0
hvt-miR-H9-5p	0	0	0	0	0	0	0	0	0	0	0	0	0	0	0	0	0	0	0	0	1	0	0.5	0	0
rlcv-miR-rL1-29	0	0	0	0	0	0	0	0	0	0	0	0	0	0	0	0	0	0	0	1.5	0	0	0	0	0
bhv1-miR-B3	1	0	0	0	0	0	0	0	0	0	0	0	0	0	0	0	0	0	0	0	0	0	0	0	0
cluster-hsa-mir-1258(1)	0	0	0	0	0	0	0	0	0	0	0	0	0	0	0	0	0	0	0	1	0	0	0	0	0
cluster-hsa-mir-1263(1)	0	0	0	0	0	0	0	0	0	0	1	0	0	0	0	0	0	0	0	0	0	0	0	0	0
ebv-miR-BART10*	0	0	0	0	0	0	0	0	0	0	1	0	0	0	0	0	0	0	0	0	0	0	0	0	0
ebv-miR-BART13	0	0	0	0	0	0	0	0	0	0	0	0	0	0	0	0	0	0	1	0	0	0	0	0	0
ebv-miR-BART16	0	0	0	0	0	0	0	0	0	0	0	0	0	0	0	0	0	0	0	0	0	0	0	0	0
ebv-miR-BART18-3p	0	0	0	0	0	0	0	0	0	0	0	0	0	0	0	0	0	0	0	0	0	0	0	0	0
ebv-miR-BART20-5p	0	0	0	0	0	0	0	0	0	0	0	1	0	0	0	0	0	0	0	0	0	0	0	0	0
ebv-miR-BART21-3p	0	0	0	0	0	0	0	0	0	0	0	0	0	0	0	0	0	0	1	0	0	0	0	0	0
ebv-miR-BART5*	0	0	0	0	0	0	0	0	0	0	0	0	0	0	0	0	0	0	0	1	0	0	0	0	0
ebv-miR-BART6-5p	0	0	0	0	0	0	0	0	0	0	0	0	0	0	0	0	0	0	0	0	0	0	0	0	0
ebv-miR-BART7	0	0	0	0	0	0	0	0	0	0	0	0	0	0	0	0	0	0	0.5	0	0	0	0	0	0.5
ebv-miR-BART8	0	0	0	0	0	0	0	0	0	0	0	0	0	0	0	0	0	0	0	0	0	1	0	0	0
ebv-miR-BART9	0	0	0	0	0	0	0	0	0	0	0	0	0	0	1	0	0	0	0	0	0	0	0	0	0
ebv-miR-BART9*	0	0	0	0	0	0	0	0	0	0	0	0	0	0	0	0	0	0	0	0	0	0	0	0	0
ebv-miR-BHRF1-1	0	0	0	1	0	0	0	0	0	0	0	0	0	0	0	0	0	0	0	0	0	0	0	0	0
ebv-miR-BHRF1-2	0	0	0	0	0	0	0	0	0	0	0	0	0	0	0	0	0	0	0	0	1	0	0	0	0
hbv-miR-B20	0	0	0	0	0	0	0	0	1	0	0	0	0	0	0	0	0	0	0	0	0	0	0	0	0
hbv-miR-B2RC	0	0	0	0	0	0	0	0	0	0	0	0	0	0	1	0	0	0	0	0	0	0	0	0	0
hbv-miR-B4	0	0	0	0	0	0	0	1	0	0	0	0	0	0	0	0	0	0	0	0	0	0	0	0	0
hcmv-miR-UL148D	0	0	0	0	0	0	0	1	0	0	0	0	0	0	0	0	0	0	0	0	0	0	0	0	0
hcmv-miR-UL22A*	0	0	0	0	0	0	0	0	0	0	0	0	0	0	0	0	0	0	0	0	0	0	0	1	0
hcmv-miR-US25-1*	0	0	0	0	0	0	0	0	0	0	0	0	0	0	0	0	0	0	0	0	0	0	0	0	0
hcmv-miR-US33-3p	0	0	0	0	0	0	0	0	0	0	0	0	0	0	0	0	1	0	0	0	0	0	0	0	0
hcmv-miR-US33-5p	0	0	0	0	0	0	0	0	0	0	0	1	0	0	0	0	0	0	0	0	0	0	0	0	0
hcmv-miR-US5-1	0	0	0	0	0	0	0	0	0	0	0	0	0	0	0	0	0	0	0	1	0	0	0	0	0
hiv1-miR-H1	0	0	0	0	0	0	0	0	0	0	0	0	0	1	0	0	0	0	0	0	0	0	0	0	0
hiv1-miR-N367	0	0	0	0	0	0	0	0	0	0	0	0	0	0	0	0	0	0	0	0	0	0	0	1	0
hsv1-miR-H2*	0	0	0	0	0	0	0	0	0	0	0	0	0	0	0	0	0	0	0	0	0	0	1	0	0
hsv1-miR-H4*	0	0	0	0	0	0	0	0	0	0	0	0	0	0	0	0	0	0	0	1	0	0	0	0	0
hsv1-miR-H5-5p	0	0	0	0	0	0	0	0	0	0	0	0	0	0	0	0	0	0	0	0	0	0	0	0	0
hsv1-miR-H8	0	0	0	0	0	0	0	1	0	0	0	0	0	0	0	0	0	0	0	0	0	0	0	0	0
hsv1-miR-H8*	0	0	0	0	0	0	0	0	0	0	0	0	0	0	0	0	0	0	0	0	0	0	0	0	0
hsv2-miR-H21	0	0	0	0	0	0	0	0	0	0	0	0	0	0	0	0	0	0	0	0	1	0	0	0	0
hsv2-miR-H25	0	0	0	0	0	0	0	0	0	0	0	0	0	0	0	0	0	0	0	0	0	1	0	0	0
hsv2-miR-H5	0	0	0	0	0	0	1	0	0	0	0	0	0	0	0	0	0	0	0	0	0	0	0	0	0
hsv2-miR-H7-3p	0	0	0	0	0	0	0	0	0	0	0	0	0	0	0	0	0	0	0	0	0	0	0	0	1
hsv2-miR-H9-5p	0	0	0	0	0	0	0	0	0	0	0	0	0	0	0	0	1	0	0	0	0	0	0	0	0
hvt-miR-H1	0	0	0	0	0	0	0	0	0	0	0	0	0	0	0	0	0	0	0	0	0	0	0	0	0
hvt-miR-H12-3p	0	0	0	0	0	0	0	0	0	0	0	0	0	0	0	0	0	0	0	0	0.5	0	0	0	0
hvt-miR-H13	0	0	0	0	0	1	0	0	0	0	0	0	0	0	0	0	0	0	0	0	0	0	0	0	0
hvt-miR-H16-3p	0	0	0	0	0	0	0	0	0	0	0	0	0	0	0	0	0	0	0	0	0	0	0	1	0
hvt-miR-H18-3p	0	0	0	0	0	0	0	0	0	0	0	0	0	0	0	0	0	0	1	0	0	0	0	0	0
hvt-miR-H7-3p	0	0	0	0	0	0	0	0	0	0	0	0	0	0	0	0	0	0	0	1	0	0	0	0	0
hvt-miR-H9-3p	0	0	0	0	0	0	0	0	0	0	0	0	0	0	0	0	0	0	0	0	0.5	0	0	0	0
iltv-miR-I3	0	0	0	0	0	0	0	0	0	0	0	0	0	0	0	0	0	0	0	0	0	0	0	0.5	0
jcv-miR-J1-3p	0	0	0	0	0	0	0	0	0	0	0	0	0	0	0	0	0	0	0	0	0	0	0	0	0
kshv-miR-K12-2	0	0	0	0	0	0	0	0	0	0	0	0	0	0	0	0	0	0	0	0	0	0	0	1	0
kshv-miR-K12-7	0	0	0	0	0	0	0	0	0	0	0	0	0	0	0	0	0	0	0	0	0	0	0	0	0
mcmv-miR-M23-1-3p	0	0	0	0	0	0	0	0	0	0	0	0	0	0	0	0	0	0	0	0	0	0	0	0	0
mcmv-miR-M87-1	0	0	0	0	0	0	0	0	0	0	0	0	0	0	0	0	0	0	0	1	0	0	0	0	0
mcmv-miR-m01-3	0	0	0	0	0	0	0	0	0	0	0	0	0	0	0	0	0	0	1	0	0	0	0	0	0
mcmv-miR-m107-1-5p	0	0	0	0	0	0	0	0	0	0	0	0	0	0	0	0	0	0	1	0	0	0	0	0	0
mcmv-miR-m108-1*	1	0	0	0	0	0	0	0	0	0	0	0	0	0	0	0	0	0	0	0	0	0	0	0	0
mcmv-miR-m108-2-5p.2	0	0	0	0	0	0	0	0	0	0	0	0	0	0	0	0	0	0	0	0	1	0	0	0	0
mcmv-miR-m59-2	0	0	0	0	0	0	0	0	0	0	0	0	0	0	0	0	0	0	0	0	0	0	0	1	0
mcv-miR-M1-3p	0	0	0	0	0	0	0	0	0	0	0	0	0	0	0	0	0	0	0	0	0	0	0	0	0
mdv1-miR-M10-5p	0	0	0	0	0	0	0	0	0	0	0	0	0	0	0	0	0	0	0	0	0	0	0	0	1
mdv1-miR-M11-3p	0	0	0	0	0	0	0	0	0	0	0	1	0	0	0	0	0	0	0	0	0	0	0	0	0
mdv1-miR-M3	0	0	0	0	0	0	0	0	0	0	0	0	0	0	0	0	0	0	0	1	0	0	0	0	0
mdv1-miR-M31	0	0	0	0	0	0	0	0	0	0	0	0	0	0	0	0	0	0	0	0	0	0	0	0	0
mdv1-miR-M4	0	0	0	0	0	0	0	0	0	0	0	0	0	0	0	0	0	0	0	0	0	0	0	0	0
mdv1-miR-M6-5p	0	0	0	0	0	0	0	0	0	0	0	0	0	0	0	0	0	0	0	0	0	0	0	0	0
mdv1-miR-M7	0	0	0	0	0	0	0	0	0	0	0	0	0	0	0	0	0	0	0	1	0	0	0	0	0
mdv1-miR-M8-5p	1	0	0	0	0	0	0	0	0	0	0	0	0	0	0	0	0	0	0	0	0	0	0	0	0
mdv1-miR-M9-3p	0	0	0	0	0	0	0	0	0	0	0	0	0	0	0	0	0	0	1	0	0	0	0	0	0
mdv2-miR-M15	0	0	0	0	0	0	0	0	0	0	0	0	0	0	0	0	0	0	0	0	1	0	0	0	0
mdv2-miR-M17	0	0	0	0	0	0	0	0	0	0	0	1	0	0	0	0	0	0	0	0	0	0	0	0	0
mdv2-miR-M18-3p	0	0	0	0	0	0	0	0	0	0	0	0	0	0	0	0	0	0	0	0	0	1	0	0	0
mdv2-miR-M18-5p	0	0	0	0	0	0	0	0	0	0	0	0	0	0	0	0	0	0	0	0	1	0	0	0	0
mdv2-miR-M20*	0	0	0	0	0	0	0	0	0	0	0	0	0	0	0	0	0	0	0	1	0	0	0	0	0
mdv2-miR-M21*	0	0	0	0	0	0	0	0	0	0	0	0	0	0	0	0	0	0	0	0	0	0	0	0	0
mdv2-miR-M22	0	0	0	0	0	0	0	0	0	0	0	0	0	0	0	0	0	0	0	0	0	0	0	0	0
mdv2-miR-M23	0	0	0	0	0	0	0	0	0	0	0	0	0	0	0	0	0	1	0	0	0	0	0	0	0
mdv2-miR-M25-3p	0	0	0	0	0	0	0	0	0	0	0	0	0	0	0	0	0	0	0	0	1	0	0	0	0
mdv2-miR-M27-5p	0	0	0	0	0	0	0	0	0	0	0	0	0	0	0	0	0	0	0	0	0	0	0	0	0
mdv2-miR-M29-3p	0	0	0	0	0	0	0	0	0	0	0	0	0	0	0	0	0	0	0	0	0	0	0	0	0
mdv2-miR-M30*	0	0	0	0	0	0	0	0	0	0	0	0	0	0	1	0	0	0	0	0	0	0	0	0	0
mghv-miR-M1-12*	0	0	0	0	0	0	0	0	0	0	0	0	0	0	0	0	0	0	1	0	0	0	0	0	0
mghv-miR-M1-13*	0	0	0	0	0	0	0	0	0	0	0	0	0	0	0	0	0	0	1	0	0	0	0	0	0
mghv-miR-M1-2-3p	0	0	0	0	0	0	0	0	0	0	0	0	0	0	0	0	0	0	0	0	0	0	0	0	0
mghv-miR-M1-3	0	0	0	0	0	0	0	0	0	0	0	0	0	0	0	0	0	0	0	0	0	0	1	0	0
mghv-miR-M1-4	0	0	0	0	0	0	0	0	0	0	0	0	0	0	0	0	0	0	0	0	0	1	0	0	0
mghv-miR-M1-7-5p	0	0	0	0	0	0	0	0	0	0	0	0	0	0	0	0	0	0	0	0	0	1	0	0	0
mghv-mir-M1-5*	0	0	0	0	0	0	0	0	1	0	0	0	0	0	0	0	0	0	0	0	0	0	0	0	0
rlcv-miR-rL1-11	0	0	0	0	0	0	0	0	0	0	0	0	0	0	0	0	0	0	0	0	0	0	0	0	0
rlcv-miR-rL1-12-5p	0	0	0	1	0	0	0	0	0	0	0	0	0	0	0	0	0	0	0	0	0	0	0	0	0
rlcv-miR-rL1-13	0	0	0	0	0	0	0	0	0	0	0	0	0	0	0	0	0	0	0.5	0	0	0	0	0	0.5
rlcv-miR-rL1-16-5p	0	0	0	0	0	0	0	0	0	0	0	0	0	0	0	0	0	0	0	0	0	0	1	0	0
rlcv-miR-rL1-20-3p	0	0	0	0	0	0	0	0	0	0	0	0	0	0	0	0	0	0	0	0	0	1	0	0	0
rlcv-miR-rL1-20-5p	0	0	0	0	0	0	0	1	0	0	0	0	0	0	0	0	0	0	0	0	0	0	0	0	0
rlcv-miR-rL1-21	0	0	0	0	0	0	0	0	1	0	0	0	0	0	0	0	0	0	0	0	0	0	0	0	0
rlcv-miR-rL1-23-5p	0	0	0	0	0	0	0	0	0	0	0	0	0	0	0	0	0	0	0	0	0	0	0	0	0
rlcv-miR-rL1-24-3p	0	0	0	0	0	0	0	0	0	0	0	0	0	0	0	0	1	0	0	0	0	0	0	0	0
rlcv-miR-rL1-3	0	0	0	0	0	0	0	0	0	0	0	0	0	0	0	0	0	1	0	0	0	0	0	0	0
rlcv-miR-rL1-7	0	0	0	0	0	0	0	0	0	0	0	0	0	0	0	0	0	0	0	0	0	0	0	0	0
rrv-miR-rR1-1	0	0	0	0	0	0	0	0	0	0	0	0	0	0	1	0	0	0	0	0	0	0	0	0	0
rrv-miR-rR1-1*	0	1	0	0	0	0	0	0	0	0	0	0	0	0	0	0	0	0	0	0	0	0	0	0	0
rrv-miR-rR1-5	0	0	0	0	0	0	0	0	0	0	0	0	0	0	0	0	0	1	0	0	0	0	0	0	0
ebv-miR-BART1-3p	0	0	0	0	0	0	0	0	0	0	0	0	0	0	0	0	0	0	0.5	0	0	0	0	0	0
ebv-miR-BART19-3p	0	0	0	0	0	0	0	0	0	0	0	0	0	0	0	0	0	0	0	0.5	0	0	0	0	0
hsv1-miR-H11	0	0	0	0	0	0	0	0	0	0	0	0	0	0	0	0	0	0	0	0	0	0	0	0	0
hsv1-miR-H3	0	0	0	0	0	0	0	0	0	0	0	0	0	0	0	0	0	0	0	0	0	0	0	0	0
hsv2-miR-H11	0	0	0	0	0	0	0	0	0	0	0	0	0	0	0	0	0	0	0	0	0	0	0	0	0
hsv2-miR-H3	0	0	0	0	0	0	0	0	0	0	0	0	0	0	0	0	0	0	0	0	0	0	0	0	0
hsv2-miR-H6*	0	0	0	0	0	0	0	0	0	0	0	0	0	0	0	0	0	0	0	0	0	0	0	0	0
hvt-miR-H16-5p	0	0	0	0	0	0	0	0	0	0	0	0	0	0	0	0	0	0	0	0.5	0	0	0	0	0
hvt-miR-H17*	0	0	0	0	0	0	0	0	0	0	0	0	0	0	0	0	0	0	0	0.5	0	0	0	0	0
kshv-miR-K12-10a	0	0	0	0	0	0	0	0	0	0	0.5	0	0	0	0	0	0	0	0	0	0	0	0	0	0
kshv-miR-K12-10a*	0	0	0	0	0	0	0	0	0	0	0	0	0	0	0	0	0	0	0	0	0	0	0	0	0
mdv2-miR-M32*	0	0	0	0	0	0	0	0	0	0	0	0	0	0	0	0	0	0	0	0	0	0	0	0	0
mghv-miR-M1-8	0	0	0	0	0	0	0	0	0	0	0	0	0	0	0	0	0	0	0	0	0	0	0	0.5	0
rlcv-miR-rL1-6	0	0	0	0	0	0	0	0	0	0	0	0	0	0	0	0	0	0	0.5	0	0	0	0	0	0
rlcv-miR-rL1-6-5p	0	0	0	0	0	0	0	0	0	0	0	0	0	0	0	0	0	0	0.5	0	0	0	0	0	0
hvt-miR-H4	0	0	0	0	0	0	0	0	0	0	0	0	0	0	0	0	0	0	0	0	0	0.25	0	0	0
bhv1-miR-B10	0	0	0	0	0	0	0	0	0	0	0	0	0	0	0	0	0	0	0	0	0	0	0	0	0
bhv1-miR-B6	0	0	0	0	0	0	0	0	0	0	0	0	0	0	0	0	0	0	0	0	0	0	0	0	0
bhv1-miR-B7	0	0	0	0	0	0	0	0	0	0	0	0	0	0	0	0	0	0	0	0	0	0	0	0	0
bhv1-miR-B9	0	0	0	0	0	0	0	0	0	0	0	0	0	0	0	0	0	0	0	0	0	0	0	0	0
bkv-miR-B1-3p	0	0	0	0	0	0	0	0	0	0	0	0	0	0	0	0	0	0	0	0	0	0	0	0	0
cluster-hsa-mir-1911(1)	0	0	0	0	0	0	0	0	0	0	0	0	0	0	0	0	0	0	0	0	0	0	0	0	0
cluster-hsa-mir-202(1)	0	0	0	0	0	0	0	0	0	0	0	0	0	0	0	0	0	0	0	0	0	0	0	0	0
cluster-hsa-mir-3919(1)	0	0	0	0	0	0	0	0	0	0	0	0	0	0	0	0	0	0	0	0	0	0	0	0	0
ebv-miR-BART11-5p	0	0	0	0	0	0	0	0	0	0	0	0	0	0	0	0	0	0	0	0	0	0	0	0	0
ebv-miR-BART13*	0	0	0	0	0	0	0	0	0	0	0	0	0	0	0	0	0	0	0	0	0	0	0	0	0
ebv-miR-BART14*	0	0	0	0	0	0	0	0	0	0	0	0	0	0	0	0	0	0	0	0	0	0	0	0	0
ebv-miR-BART17-3p	0	0	0	0	0	0	0	0	0	0	0	0	0	0	0	0	0	0	0	0	0	0	0	0	0
ebv-miR-BART17-5p	0	0	0	0	0	0	0	0	0	0	0	0	0	0	0	0	0	0	0	0	0	0	0	0	0
ebv-miR-BART18-5p	0	0	0	0	0	0	0	0	0	0	0	0	0	0	0	0	0	0	0	0	0	0	0	0	0
ebv-miR-BART19-5p	0	0	0	0	0	0	0	0	0	0	0	0	0	0	0	0	0	0	0	0	0	0	0	0	0
ebv-miR-BART2-5p	0	0	0	0	0	0	0	0	0	0	0	0	0	0	0	0	0	0	0	0	0	0	0	0	0
ebv-miR-BART21-5p	0	0	0	0	0	0	0	0	0	0	0	0	0	0	0	0	0	0	0	0	0	0	0	0	0
ebv-miR-BART22	0	0	0	0	0	0	0	0	0	0	0	0	0	0	0	0	0	0	0	0	0	0	0	0	0
ebv-miR-BART3	0	0	0	0	0	0	0	0	0	0	0	0	0	0	0	0	0	0	0	0	0	0	0	0	0
ebv-miR-BART3*	0	0	0	0	0	0	0	0	0	0	0	0	0	0	0	0	0	0	0	0	0	0	0	0	0
ebv-miR-BART4*	0	0	0	0	0	0	0	0	0	0	0	0	0	0	0	0	0	0	0	0	0	0	0	0	0
ebv-miR-BHRF1-3	0	0	0	0	0	0	0	0	0	0	0	0	0	0	0	0	0	0	0	0	0	0	0	0	0
hcmv-miR-UL22A	0	0	0	0	0	0	0	0	0	0	0	0	0	0	0	0	0	0	0	0	0	0	0	0	0
hcmv-miR-UL70-5p	0	0	0	0	0	0	0	0	0	0	0	0	0	0	0	0	0	0	0	0	0	0	0	0	0
hiv1-miR-TAR-3p	0	0	0	0	0	0	0	0	0	0	0	0	0	0	0	0	0	0	0	0	0	0	0	0	0
hiv1-miR-TAR-5p	0	0	0	0	0	0	0	0	0	0	0	0	0	0	0	0	0	0	0	0	0	0	0	0	0
hsv1-miR-H12	0	0	0	0	0	0	0	0	0	0	0	0	0	0	0	0	0	0	0	0	0	0	0	0	0
hsv1-miR-H13	0	0	0	0	0	0	0	0	0	0	0	0	0	0	0	0	0	0	0	0	0	0	0	0	0
hsv1-miR-H14-5p	0	0	0	0	0	0	0	0	0	0	0	0	0	0	0	0	0	0	0	0	0	0	0	0	0
hsv1-miR-H3*	0	0	0	0	0	0	0	0	0	0	0	0	0	0	0	0	0	0	0	0	0	0	0	0	0
hsv1-miR-H4	0	0	0	0	0	0	0	0	0	0	0	0	0	0	0	0	0	0	0	0	0	0	0	0	0
hsv1-miR-H5-3p	0	0	0	0	0	0	0	0	0	0	0	0	0	0	0	0	0	0	0	0	0	0	0	0	0
hsv1-miR-H6-3p	0	0	0	0	0	0	0	0	0	0	0	0	0	0	0	0	0	0	0	0	0	0	0	0	0
hsv1-miR-H7*	0	0	0	0	0	0	0	0	0	0	0	0	0	0	0	0	0	0	0	0	0	0	0	0	0
hsv2-miR-H11*	0	0	0	0	0	0	0	0	0	0	0	0	0	0	0	0	0	0	0	0	0	0	0	0	0
hsv2-miR-H12	0	0	0	0	0	0	0	0	0	0	0	0	0	0	0	0	0	0	0	0	0	0	0	0	0
hsv2-miR-H20	0	0	0	0	0	0	0	0	0	0	0	0	0	0	0	0	0	0	0	0	0	0	0	0	0
hsv2-miR-H23*	0	0	0	0	0	0	0	0	0	0	0	0	0	0	0	0	0	0	0	0	0	0	0	0	0
hsv2-miR-H4-5p	0	0	0	0	0	0	0	0	0	0	0	0	0	0	0	0	0	0	0	0	0	0	0	0	0
hvt-miR-H10	0	0	0	0	0	0	0	0	0	0	0	0	0	0	0	0	0	0	0	0	0	0	0	0	0
hvt-miR-H14	0	0	0	0	0	0	0	0	0	0	0	0	0	0	0	0	0	0	0	0	0	0	0	0	0
hvt-miR-H15*	0	0	0	0	0	0	0	0	0	0	0	0	0	0	0	0	0	0	0	0	0	0	0	0	0
hvt-miR-H17	0	0	0	0	0	0	0	0	0	0	0	0	0	0	0	0	0	0	0	0	0	0	0	0	0
hvt-miR-H18-5p	0	0	0	0	0	0	0	0	0	0	0	0	0	0	0	0	0	0	0	0	0	0	0	0	0
hvt-miR-H2	0	0	0	0	0	0	0	0	0	0	0	0	0	0	0	0	0	0	0	0	0	0	0	0	0
hvt-miR-H3-5p	0	0	0	0	0	0	0	0	0	0	0	0	0	0	0	0	0	0	0	0	0	0	0	0	0
hvt-miR-H4*	0	0	0	0	0	0	0	0	0	0	0	0	0	0	0	0	0	0	0	0	0	0	0	0	0
hvt-miR-H7-5p	0	0	0	0	0	0	0	0	0	0	0	0	0	0	0	0	0	0	0	0	0	0	0	0	0
hvt-miR-H8	0	0	0	0	0	0	0	0	0	0	0	0	0	0	0	0	0	0	0	0	0	0	0	0	0
iltv-miR-I1*	0	0	0	0	0	0	0	0	0	0	0	0	0	0	0	0	0	0	0	0	0	0	0	0	0
iltv-miR-I4	0	0	0	0	0	0	0	0	0	0	0	0	0	0	0	0	0	0	0	0	0	0	0	0	0
iltv-miR-I5*	0	0	0	0	0	0	0	0	0	0	0	0	0	0	0	0	0	0	0	0	0	0	0	0	0
iltv-miR-I6	0	0	0	0	0	0	0	0	0	0	0	0	0	0	0	0	0	0	0	0	0	0	0	0	0
jcv-miR-J1-5p	0	0	0	0	0	0	0	0	0	0	0	0	0	0	0	0	0	0	0	0	0	0	0	0	0
kshv-miR-K12-1*	0	0	0	0	0	0	0	0	0	0	0	0	0	0	0	0	0	0	0	0	0	0	0	0	0
kshv-miR-K12-11*	0	0	0	0	0	0	0	0	0	0	0	0	0	0	0	0	0	0	0	0	0	0	0	0	0
kshv-miR-K12-12	0	0	0	0	0	0	0	0	0	0	0	0	0	0	0	0	0	0	0	0	0	0	0	0	0
kshv-miR-K12-12*	0	0	0	0	0	0	0	0	0	0	0	0	0	0	0	0	0	0	0	0	0	0	0	0	0
kshv-miR-K12-3*	0	0	0	0	0	0	0	0	0	0	0	0	0	0	0	0	0	0	0	0	0	0	0	0	0
kshv-miR-K12-4-3p	0	0	0	0	0	0	0	0	0	0	0	0	0	0	0	0	0	0	0	0	0	0	0	0	0
kshv-miR-K12-4-5p	0	0	0	0	0	0	0	0	0	0	0	0	0	0	0	0	0	0	0	0	0	0	0	0	0
kshv-miR-K12-5*	0	0	0	0	0	0	0	0	0	0	0	0	0	0	0	0	0	0	0	0	0	0	0	0	0
kshv-miR-K12-6-5p	0	0	0	0	0	0	0	0	0	0	0	0	0	0	0	0	0	0	0	0	0	0	0	0	0
kshv-miR-K12-7*	0	0	0	0	0	0	0	0	0	0	0	0	0	0	0	0	0	0	0	0	0	0	0	0	0
kshv-miR-K12-9*	0	0	0	0	0	0	0	0	0	0	0	0	0	0	0	0	0	0	0	0	0	0	0	0	0
mcmv-miR-M23-1-5p	0	0	0	0	0	0	0	0	0	0	0	0	0	0	0	0	0	0	0	0	0	0	0	0	0
mcmv-miR-M23-2*	0	0	0	0	0	0	0	0	0	0	0	0	0	0	0	0	0	0	0	0	0	0	0	0	0
mcmv-miR-M44-1	0	0	0	0	0	0	0	0	0	0	0	0	0	0	0	0	0	0	0	0	0	0	0	0	0
mcmv-miR-M55-1	0	0	0	0	0	0	0	0	0	0	0	0	0	0	0	0	0	0	0	0	0	0	0	0	0
mcmv-miR-M95-1-5p	0	0	0	0	0	0	0	0	0	0	0	0	0	0	0	0	0	0	0	0	0	0	0	0	0
mcmv-miR-m01-1	0	0	0	0	0	0	0	0	0	0	0	0	0	0	0	0	0	0	0	0	0	0	0	0	0
mcmv-miR-m01-2	0	0	0	0	0	0	0	0	0	0	0	0	0	0	0	0	0	0	0	0	0	0	0	0	0
mcmv-miR-m01-2*	0	0	0	0	0	0	0	0	0	0	0	0	0	0	0	0	0	0	0	0	0	0	0	0	0
mcmv-miR-m01-3*	0	0	0	0	0	0	0	0	0	0	0	0	0	0	0	0	0	0	0	0	0	0	0	0	0
mcmv-miR-m01-4*	0	0	0	0	0	0	0	0	0	0	0	0	0	0	0	0	0	0	0	0	0	0	0	0	0
mcmv-miR-m107-1-3p	0	0	0	0	0	0	0	0	0	0	0	0	0	0	0	0	0	0	0	0	0	0	0	0	0
mcmv-miR-m108-1	0	0	0	0	0	0	0	0	0	0	0	0	0	0	0	0	0	0	0	0	0	0	0	0	0
mcmv-miR-m108-2-5p.1	0	0	0	0	0	0	0	0	0	0	0	0	0	0	0	0	0	0	0	0	0	0	0	0	0
mcmv-miR-m21-1	0	0	0	0	0	0	0	0	0	0	0	0	0	0	0	0	0	0	0	0	0	0	0	0	0
mcmv-miR-m22-1	0	0	0	0	0	0	0	0	0	0	0	0	0	0	0	0	0	0	0	0	0	0	0	0	0
mcmv-miR-m59-1	0	0	0	0	0	0	0	0	0	0	0	0	0	0	0	0	0	0	0	0	0	0	0	0	0
mcmv-miR-m88-1	0	0	0	0	0	0	0	0	0	0	0	0	0	0	0	0	0	0	0	0	0	0	0	0	0
mcmv-miR-m88-1*	0	0	0	0	0	0	0	0	0	0	0	0	0	0	0	0	0	0	0	0	0	0	0	0	0
mdv1-miR-M1*	0	0	0	0	0	0	0	0	0	0	0	0	0	0	0	0	0	0	0	0	0	0	0	0	0
mdv1-miR-M10-3p	0	0	0	0	0	0	0	0	0	0	0	0	0	0	0	0	0	0	0	0	0	0	0	0	0
mdv1-miR-M11-5p	0	0	0	0	0	0	0	0	0	0	0	0	0	0	0	0	0	0	0	0	0	0	0	0	0
mdv1-miR-M12	0	0	0	0	0	0	0	0	0	0	0	0	0	0	0	0	0	0	0	0	0	0	0	0	0
mdv1-miR-M12*	0	0	0	0	0	0	0	0	0	0	0	0	0	0	0	0	0	0	0	0	0	0	0	0	0
mdv1-miR-M13	0	0	0	0	0	0	0	0	0	0	0	0	0	0	0	0	0	0	0	0	0	0	0	0	0
mdv1-miR-M2-3p	0	0	0	0	0	0	0	0	0	0	0	0	0	0	0	0	0	0	0	0	0	0	0	0	0
mdv1-miR-M2-5p	0	0	0	0	0	0	0	0	0	0	0	0	0	0	0	0	0	0	0	0	0	0	0	0	0
mdv1-miR-M3*	0	0	0	0	0	0	0	0	0	0	0	0	0	0	0	0	0	0	0	0	0	0	0	0	0
mdv1-miR-M5	0	0	0	0	0	0	0	0	0	0	0	0	0	0	0	0	0	0	0	0	0	0	0	0	0
mdv1-miR-M5*	0	0	0	0	0	0	0	0	0	0	0	0	0	0	0	0	0	0	0	0	0	0	0	0	0
mdv2-miR-M14-3p	0	0	0	0	0	0	0	0	0	0	0	0	0	0	0	0	0	0	0	0	0	0	0	0	0
mdv2-miR-M14-5p	0	0	0	0	0	0	0	0	0	0	0	0	0	0	0	0	0	0	0	0	0	0	0	0	0
mdv2-miR-M16	0	0	0	0	0	0	0	0	0	0	0	0	0	0	0	0	0	0	0	0	0	0	0	0	0
mdv2-miR-M17*	0	0	0	0	0	0	0	0	0	0	0	0	0	0	0	0	0	0	0	0	0	0	0	0	0
mdv2-miR-M19-5p	0	0	0	0	0	0	0	0	0	0	0	0	0	0	0	0	0	0	0	0	0	0	0	0	0
mdv2-miR-M23*	0	0	0	0	0	0	0	0	0	0	0	0	0	0	0	0	0	0	0	0	0	0	0	0	0
mdv2-miR-M24	0	0	0	0	0	0	0	0	0	0	0	0	0	0	0	0	0	0	0	0	0	0	0	0	0
mdv2-miR-M25-5p	0	0	0	0	0	0	0	0	0	0	0	0	0	0	0	0	0	0	0	0	0	0	0	0	0
mdv2-miR-M26*	0	0	0	0	0	0	0	0	0	0	0	0	0	0	0	0	0	0	0	0	0	0	0	0	0
mdv2-miR-M28	0	0	0	0	0	0	0	0	0	0	0	0	0	0	0	0	0	0	0	0	0	0	0	0	0
mdv2-miR-M29-5p	0	0	0	0	0	0	0	0	0	0	0	0	0	0	0	0	0	0	0	0	0	0	0	0	0
mdv2-miR-M32	0	0	0	0	0	0	0	0	0	0	0	0	0	0	0	0	0	0	0	0	0	0	0	0	0
mghv-miR-M1-1	0	0	0	0	0	0	0	0	0	0	0	0	0	0	0	0	0	0	0	0	0	0	0	0	0
mghv-miR-M1-10*	0	0	0	0	0	0	0	0	0	0	0	0	0	0	0	0	0	0	0	0	0	0	0	0	0
mghv-miR-M1-11-3p	0	0	0	0	0	0	0	0	0	0	0	0	0	0	0	0	0	0	0	0	0	0	0	0	0
mghv-miR-M1-11-5p	0	0	0	0	0	0	0	0	0	0	0	0	0	0	0	0	0	0	0	0	0	0	0	0	0
mghv-miR-M1-13	0	0	0	0	0	0	0	0	0	0	0	0	0	0	0	0	0	0	0	0	0	0	0	0	0
mghv-miR-M1-15	0	0	0	0	0	0	0	0	0	0	0	0	0	0	0	0	0	0	0	0	0	0	0	0	0
mghv-miR-M1-5	0	0	0	0	0	0	0	0	0	0	0	0	0	0	0	0	0	0	0	0	0	0	0	0	0
mghv-miR-M1-6*	0	0	0	0	0	0	0	0	0	0	0	0	0	0	0	0	0	0	0	0	0	0	0	0	0
mghv-mir-M1-1*	0	0	0	0	0	0	0	0	0	0	0	0	0	0	0	0	0	0	0	0	0	0	0	0	0
mghv-mir-M1-3*	0	0	0	0	0	0	0	0	0	0	0	0	0	0	0	0	0	0	0	0	0	0	0	0	0
mghv-mir-M1-4*	0	0	0	0	0	0	0	0	0	0	0	0	0	0	0	0	0	0	0	0	0	0	0	0	0
mghv-mir-M1-8*	0	0	0	0	0	0	0	0	0	0	0	0	0	0	0	0	0	0	0	0	0	0	0	0	0
rlcv-miR-rL1-1	0	0	0	0	0	0	0	0	0	0	0	0	0	0	0	0	0	0	0	0	0	0	0	0	0
rlcv-miR-rL1-14-3p	0	0	0	0	0	0	0	0	0	0	0	0	0	0	0	0	0	0	0	0	0	0	0	0	0
rlcv-miR-rL1-15	0	0	0	0	0	0	0	0	0	0	0	0	0	0	0	0	0	0	0	0	0	0	0	0	0
rlcv-miR-rL1-17	0	0	0	0	0	0	0	0	0	0	0	0	0	0	0	0	0	0	0	0	0	0	0	0	0
rlcv-miR-rL1-18	0	0	0	0	0	0	0	0	0	0	0	0	0	0	0	0	0	0	0	0	0	0	0	0	0
rlcv-miR-rL1-19	0	0	0	0	0	0	0	0	0	0	0	0	0	0	0	0	0	0	0	0	0	0	0	0	0
rlcv-miR-rL1-2	0	0	0	0	0	0	0	0	0	0	0	0	0	0	0	0	0	0	0	0	0	0	0	0	0
rlcv-miR-rL1-22	0	0	0	0	0	0	0	0	0	0	0	0	0	0	0	0	0	0	0	0	0	0	0	0	0
rlcv-miR-rL1-24-5p	0	0	0	0	0	0	0	0	0	0	0	0	0	0	0	0	0	0	0	0	0	0	0	0	0
rlcv-miR-rL1-26	0	0	0	0	0	0	0	0	0	0	0	0	0	0	0	0	0	0	0	0	0	0	0	0	0
rlcv-miR-rL1-27	0	0	0	0	0	0	0	0	0	0	0	0	0	0	0	0	0	0	0	0	0	0	0	0	0
rlcv-miR-rL1-28	0	0	0	0	0	0	0	0	0	0	0	0	0	0	0	0	0	0	0	0	0	0	0	0	0
rlcv-miR-rL1-30	0	0	0	0	0	0	0	0	0	0	0	0	0	0	0	0	0	0	0	0	0	0	0	0	0
rlcv-miR-rL1-31-3p	0	0	0	0	0	0	0	0	0	0	0	0	0	0	0	0	0	0	0	0	0	0	0	0	0
rlcv-miR-rL1-31-5p	0	0	0	0	0	0	0	0	0	0	0	0	0	0	0	0	0	0	0	0	0	0	0	0	0
rlcv-miR-rL1-33	0	0	0	0	0	0	0	0	0	0	0	0	0	0	0	0	0	0	0	0	0	0	0	0	0
rlcv-miR-rL1-34-3p	0	0	0	0	0	0	0	0	0	0	0	0	0	0	0	0	0	0	0	0	0	0	0	0	0
rlcv-miR-rL1-34-5p	0	0	0	0	0	0	0	0	0	0	0	0	0	0	0	0	0	0	0	0	0	0	0	0	0
rlcv-miR-rL1-35-3p	0	0	0	0	0	0	0	0	0	0	0	0	0	0	0	0	0	0	0	0	0	0	0	0	0
rlcv-miR-rL1-35-5p	0	0	0	0	0	0	0	0	0	0	0	0	0	0	0	0	0	0	0	0	0	0	0	0	0
rlcv-miR-rL1-5-3p	0	0	0	0	0	0	0	0	0	0	0	0	0	0	0	0	0	0	0	0	0	0	0	0	0
rlcv-miR-rL1-8	0	0	0	0	0	0	0	0	0	0	0	0	0	0	0	0	0	0	0	0	0	0	0	0	0
rlcv-miR-rL1-9	0	0	0	0	0	0	0	0	0	0	0	0	0	0	0	0	0	0	0	0	0	0	0	0	0
rrv-miR-rR1-2	0	0	0	0	0	0	0	0	0	0	0	0	0	0	0	0	0	0	0	0	0	0	0	0	0
rrv-miR-rR1-3	0	0	0	0	0	0	0	0	0	0	0	0	0	0	0	0	0	0	0	0	0	0	0	0	0
rrv-miR-rR1-4	0	0	0	0	0	0	0	0	0	0	0	0	0	0	0	0	0	0	0	0	0	0	0	0	0
rrv-miR-rR1-4*	0	0	0	0	0	0	0	0	0	0	0	0	0	0	0	0	0	0	0	0	0	0	0	0	0
rrv-miR-rR1-6	0	0	0	0	0	0	0	0	0	0	0	0	0	0	0	0	0	0	0	0	0	0	0	0	0
rrv-miR-rR1-6*	0	0	0	0	0	0	0	0	0	0	0	0	0	0	0	0	0	0	0	0	0	0	0	0	0
rrv-miR-rR1-7-3p	0	0	0	0	0	0	0	0	0	0	0	0	0	0	0	0	0	0	0	0	0	0	0	0	0

## Sheet: Table S5
Table S5: miRNA sequence family profiles of primary kidney cell cultures
sample	CY1	CY2	CY3	CY4	CY5	CY6	CY7	CY8	CY9	CY10	CY13	CY14	CY15	CY16	CY17	CY18	CY19	CY20	fPST21	fPST22	fPST23	fCT24	fCT25	fCT26	fCT32
source	ADPKD	ADPKD	ADPKD	ADPKD	ADPKD	ADPKD	ADPKD	ADPKD	ADPKD	ADPKD	normal	normal	normal	normal	normal	normal	normal	normal	fetal	fetal	fetal	fetal	fetal	fetal	fetal
segment	ES	ES	ES	ES	PST	PST	PST	PST	TAL	TAL	PST	PST	TAL	TAL	TAL	CT	CT	CT	PST	PST	PST	CT	CT	CT	CT
sf-hsa-miR-21(1)	95224	238625	327201	330077	34900	135452	98564	193269	333910	15592	593097	193962	140703	171993	293782	161682	116145	123921	329960	277523	122374	247674	256437	132923	141769
sf-hsa-let-7a-1(12)	68142	79442	115657	77410	27686	76600	32560	57088	102578	10625	88160	58673	27025	58245	59847	27215	35241	66865	64880	43387	40502	58605	62044	54791	25128
sf-hsa-miR-30a(6)	38107	71470	111726	88569	13402	65447	24566	50728	102499	5098	140176	97252	39177	89747	111014	53533	56816	53925	48981	46384	21108	32839	35715	28327	21585
sf-hsa-miR-141(5)	9832	18164	36128	59116	2871	17210	6026	16489	44393	1106	23995	19502	8729	31637	23363	19271	14600	18694	50531	26388	28595	37519	48224	42822	13568
sf-hsa-miR-22(1)	13098	17215	35633	17509	3458	14866	10816	11685	18433	2258	36415	26509	22677	30176	23292	12259	10903	20273	29539	11065	10893	13023	13513	14101	18046
sf-hsa-miR-26a-1(3)	6739.01	8484.01	14325	14519	1190.99	10262	2341.99	9186	15671	1328.01	13228	12754	8200	5131.01	11747	6966	4260.01	11082	23147	13767	11881	20447	13356	18827	10632
sf-hsa-miR-29a(4)	4871	6060	19018	27949	2105.01	13652	4835.01	6854	12123	1846	37561	18263	20864	15424	20448	15227	7749.99	7244	12726	6589	7202	13788	10908	16038	5316
sf-hsa-miR-24-1(2)	11088	15160	17761	21580	4444	10486	6109	13993	21253	1206	19485	12733	11378	23705	13712	8001	6582	15927	21093	15361	10016	15352	13981	17829.5	9288
sf-hsa-miR-10a(2)	15561.5	15719	33079.5	29183.5	5385.5	21811.5	6720.5	9823.5	28719	1244	13294	17694.5	3991.5	13578.5	17242.5	6313.5	11259.5	24046	16914.5	9265	8733.33	13220	14722.5	11643.5	2943
sf-hsa-miR-27a(2)	8084	10089	24912	16310	2099	10526	3604	7371	17169	1562	24949	14819	4845	10424	17376	4798	7275	7660	18227	7812	8745	10268	13570	11309.5	4601
sf-hsa-miR-103-1(3)	6247.01	10244	8859.99	15562	2379.01	7135	6010.01	9427.99	31395	1126	8483.99	9151.01	5221	5471.99	10380	5966	2260	8424.99	23792	14498	10731	19891	14565	19841.5	7094.99
sf-hsa-miR-17(8)	2649.99	4954	9917.01	7467	1650	5464	2679	4055	12442	943	17603	8280	6577.99	5808.99	6769	5819.99	3752.99	5202.01	21995	15291	8916	10086	14678	14194	7754.01
sf-hsa-miR-23a(2)	4801	6653	15424	9938	2913	5871	2068	4331	16340	1042	10969	5522	3162	5203	5360	7056	3489	6729	9623	6725	7335	9456.5	14499	9812	3666
sf-hsa-miR-221(1)	5128.5	4807.5	11560	9617.5	2305.5	5234	3009	7016	18024	1077	8836	6263	2152	10803	11859	5360	4807.5	9148	9412.33	4384.5	6909.75	10331.8	12756.1	8466	2534.5
sf-hsa-miR-19a(3)	785.99	1757.99	4844.01	7264.01	816	4934.01	4374.99	2613	4504.01	674	7160.99	19612	3416.01	3673	8213.01	3744	1943	2133.99	7899	3314.99	2696	7999.99	5194.01	5626.99	5149
sf-hsa-miR-148a(3)	2842	4346	6083	6486	800	3100	2033	2044	7801	119	9841	4340	3974	5296	6037	3819	2000	2150	10528	4826	5428	4014	5299	4195	1659
sf-hsa-miR-222(1)	3517	2228	4541	5050	1729	2914	1614	4888	8679	1412	5002	5434	1711	4633	7243	3492	2881	9129	5005	1859	2587	4750	5352	4161	1711
sf-hsa-miR-181a-1(6)	2825	3891	5052.99	5444.01	542	2301.99	1869	5825	6806.99	351	8993.98	5698.01	2611.99	5099.01	4399.01	5130.01	1866.99	4385.01	5202.02	3293.01	3363.99	5013.98	3736	4465	2717.01
sf-hsa-miR-146a(2)	1394	956	1360	2796	449	986	981	1732	3665	217	14203	414	2840	3125	1133	3813	805	1124	2143	1493	2020	2269	1572	2010	556
sf-hsa-miR-30a*(3)	3256	3745	6158	7369	1922	4346	2254	3272	6500	410	5783	5287	2602	4175	6193	1991	2393	5424	3652.5	2801	1536	4437	2572.99	2674	1474
sf-hsa-miR-16-1(3)	855	1378	2076	1365	1005	1787	351	1533	2199	394	2550	1806	2032	383	1093	852	564	1563	3483.99	3041.01	1453	1652	3117	3752	1533.01
sf-hsa-miR-191(1)	1786	1817	3475	1483	663	2079	1273	2402	4673	221	5042	4096	3046	3474	3767	2913	1310	3435	4186	2053	2520	1679	2880	2827	1837
sf-hsa-miR-374a(2)	1357	1948	4410	3817	402	1394	247	1353	3620	98	6674	2491	1423	1280	1674	1219	1246	1145	4259	2993	1927	3542	3557	3006	1738
sf-hsa-miR-135a-1(3)	315	454	4394	9999.99	217	2257.01	177	1578	6543.99	76	3034.99	2202.99	468	825	2635	1191	2126	1470.99	3812	622.99	3402	4064	5139	5434	703.99
sf-hsa-miR-25(4)	1539.99	1434	2648.01	1920	1995.99	3008.01	782.01	1784	3362	815	4815.01	2512	1518.99	1239.99	3466.01	2425.99	1613.01	1846.99	2886.99	1467.99	1471.99	1688	3046.99	2832	1127.99
sf-hsa-miR-99a(3)	2159.5	2510	4230.5	3333.5	1341.5	2246.5	1190.5	2248.5	3408	315	5756	2969.5	2273.5	2449.5	2157.5	2826.5	1123.5	3544	2184.5	1068.01	1579.66	1864	2886.5	2208.5	994
sf-hsa-miR-130a(2)	560	864	1831	1251	365	1333	818	860	1771	247	2852	1285	1107	1075	1523	1913	591	869	3480	2596	2393	2244	3163	4091	892
sf-hsa-miR-28-5p(2)	1342	1643	3090	1822	574	1476	678	1001	1084	230	4601	2694	1609	1544	2045	2277	1163	2501	2662.5	1587.5	1005	1769.5	1548.5	1192	549.5
sf-hsa-miR-125a(3)	1648	2017	2582	1562	473	1639	570	1497	3010	178	2691	1612	1173	1670	1341	2112	857	1764	2143	1368	1665	1827	2878	1978.99	897
sf-hsa-miR-182(1)	1117	1536	2732	4128	568	1491	1107	2688	5443	95	2458	2653	675	2823	2432	1153	1315	3075	2562	1128	1291.5	2465	2504	1677	617
sf-hsa-miR-151-3p(1)	1411	2080	2500	2209	560	1641	851	1780	2177	180	3322	2539	1507	2117	2224	1464	885	2014	2226	1464	1000	1372	1174	1269	918
sf-hsa-miR-151-5p(1)	1776	1823	2062	1949	471	1909	556	494	740	159	3020	2446	1230	1142	2711	1475	882	2086	2720.5	1363.5	1444	1996.5	1736.5	2189	821.5
sf-hsa-miR-183(1)	891	1171	1802	2855	337	1151	487	1861	4143	67	2221	1736	802	1288	1908	990	887	1872	1885	988	1004.5	1593	1574	1494	692
sf-hsa-miR-101-1(2)	582	775	3376	1157	124	525	338	446	1093	39	2813	2182	988	2525	1616	901	530	466	2074	722	669	718	983	336	398
sf-hsa-miR-34a(4)	355	532	2633	1233	99	732	328	452	2184	75	3335	822	918	1456	1103	1037	743	510	1524	842.5	1091	961	903.5	1391	358
sf-hsa-miR-378(1)	354	235	1119	1187	636	647	629	846	1005	197	2996	1578	1637	2272	1327	1492	321	1088	633	318	461	442	301	276	277
sf-hsa-miR-196a-1(3)	1518.01	1385	1799.01	967	833.99	953.99	390	1300	1667.01	233	1326.99	1397.99	449	421.99	1174	566	375	1719	1422.01	995.99	387.01	914	529.99	449	593.01
sf-hsa-miR-186(1)	413	703	1112	1529	345	690	628	831	1169	137	1506	886	447	1193	909	837	377	1054	1801	1406	764	1357	1136	1375	311
sf-hsa-miR-143(1)	317	589	240	275	5191	5886	118	525	255	109	73	44	237	255	97	403	162	448	2449	679	2754	381	857	726	1287
sf-hsa-miR-425(1)	317	500	1357	1670	391	310	225	770	2056	53	2011	693	527	1412	629	462	441	706	1554	971	974	1305	1346	953	503
sf-hsa-miR-15a(2)	186	448	730	683	357	480	213	455	707	173	802	490	440	175	763	464	210	460	766	807	486	637	834	825	354
sf-hsa-miR-155(1)	1220	616	2808	1005	487	872	427	921	1102	324	269	2256	90	325	2291	148	353	3738	427	618	260	335	252	527	246
sf-hsa-miR-320-RNASEN(1)	629	1065	1124	663	323	890	465	599	854	247	1682	965	490	1174	1085	1110	478	912	862	662	573	764	987	782	527
sf-hsa-miR-424(1)	81	344	1181	2175	115	1035	260	373	936	35	697	848	297	593	1248	304	211	302	1936	1607	1116	1159	952	830	613
sf-hsa-miR-210(1)	585	827	1473	749	159	1488	564	489	1108	74	1363	1774	331	1960	1200	586	441	378	960	367	404	698	428	431	299
sf-hsa-miR-361-5p(1)	882	960	1090	1010	383	836	145	912	1318	187	1636	492	496	119	778	753	361	816	935	657	447	923	843	681	273
sf-hsa-miR-138-1(2)	970	1124	1665	631	140	1163	331	327	1191	44	862	758	266	1255	2118	441	397	1011	1487	1659.66	721	671	1131	1257	364
sf-hsa-miR-96(1)	277	427	1514	2149	65	546	213	530	2097	53	1772	916	411	571	1612	517	763	606	1826	415	591	999	937	714	239
sf-hsa-miR-140-3p(1)	592	738	1497	1326	288	1046	255	264	838	96	1957	1719	404	1035	448	660	357	1145	710	587	269	847	525	565	346
sf-hsa-miR-423-3p(1)	758	586	1197	626	470	829	590	792	1105	178	1103	978	344	790	1082	837	401	589	595	284	355	495	527	747	163
sf-hsa-miR-193a-3p(2)	127	206	464	617	73	247	221	241	231	59	814	300	471	854	658	454	145	209	261	170	208	399	264	376	305
sf-hsa-miR-205(1)	28	145	107	208	22	32	51	112	154	4	206	212	166	890	213	364	168	226	1021	701	1060	596	2051	1862	334
sf-hsa-miR-21*(1)	85	158	911	1052	62	294	132	146	529	33	1784	326	134	616	1183	1158	212	475	357	239	203	584	474	324	133
sf-hsa-miR-28-3p(1)	333	564	646	288	108	338	167	408	412	60	1268	409	528	438	453	834	246	372	253	216	126	193	225	161	178
sf-hsa-miR-10a*(2)	429	441	461	760	136	543	184	496	258	55	275	689	78	362	651	138	208	542	469	348	150	377	418	471	139
sf-hsa-miR-33a(2)	39	50	479	406	62	130	59	136	233	29	306	169	55	359	1376	82	167	63	231	60	124	91	245	76	31
sf-hsa-miR-192(2)	39	185	591	361	69	705	456	551	340	51	1852	243	530	754	358	1055	249	348	135	45	55	69	84	112	22
sf-hsa-miR-340(1)	51	125	377	495	18	142	7	110	415	8	208	246	194	12	231	143	52	75	527	321	245	504	450	378	234
sf-hsa-miR-128-1(2)	265	333	581	443	120	353	89	239	455	45	1062	510	114	193	325	307	211	257	656	342	296	382	432	358	129
sf-hsa-miR-301a(2)	20	67	200	280	35	99	71	108	240	26	254	196	132	83	257	238	38	86	437	426	244	252	608	570	183
sf-hsa-miR-365-1(2)	190	195	467	371	63	155	70	222	288	33	876	250	594	175	235	542	143	279	307	245	286	431	364	417	196
sf-hsa-miR-185(1)	333	386	743	747	118	465	209	245	117	34	474	361	87	459	385	231	186	246	463	243	283	335	341	281	101
sf-hsa-miR-203(1)	161	83	555	826	44	44	193	402	596	11	179	322	74	815	198	192	1050	503	349	39	404	250	340	112	45
sf-hsa-miR-194-1(2)	26	169	311	204	24	284	341	263	211	67	1394	260	644	471	333	889	192	186	71	48	25	47	59	60	68
sf-hsa-miR-455-3p(1)	422	366	1041	456	120	548	182	320	601	132	582	354	171	248	255	66	199	279	223	143	128	194	163	233	88
sf-hsa-miR-32(1)	11	28	170	268	12	93	14	76	168	6	367	141	161	48	329	139	76	82	301	118	131	195	327	163	153
sf-hsa-miR-30b*(3)	334	416	486	328	82	505	178	352	234	46	539	417	115	215	498	141	218	312	135	121	97	159	128	164	128
sf-hsa-miR-126(1)	143	185	216	203	54	168	59	184	324	32	529	65	142	113	126	504	61	65	713	242	228	173	368	195	116
sf-hsa-miR-331(1)	112	197	404	396	29	134	119	212	362	19	584	264	312	572	354	396	124	225	149	87	79	206	160	194	39
sf-hsa-miR-484-RNASEN(1)	90	122	304	197	265	266	80	170	215	97	724	241	170	195	358	249	123	177	135	100	132	128	328	255	74
sf-hsa-miR-95(2)	61	101	534	135	29	97	51	200	135	25	170	91	91	66	112	112	41	159	115	94	75	135	96	154	76
sf-hsa-let-7a-1*(11)	118	116	322.99	218	64	164	68	137	203	26	339.99	217	103	94	282	154	76.99	200	201	165	104.99	233.99	227.99	253.99	94
sf-hsa-miR-140-5p(1)	90	156	207	280	79	240	56	79	386	34	238	271	67	67	120	72	73	252	302	186	102	196	228	107	41
sf-hsa-miR-199a-1-3p(3)	39	18	40	34.99	30	98.01	15.99	39	23.01	17.01	39	17.01	81.01	33	9	47.01	33	92.01	887.01	108.99	663.01	93	124.99	274	416.01
sf-hsa-miR-17*(3)	39	82	175	153	37	142	71	63	225	22	278	59	70	106	75	150	48	41	568	301.5	140	159	248	408	181
sf-hsa-miR-1-1(3)	5	9	17	6	86	88	1	3	6	1	125	423.99	537	419	1424	2336	6	10	19	7	18	10	14	8	11
sf-hsa-miR-7-1(3)	21.99	110.01	82	191.01	177.99	85	79.99	98	209	65.99	418.01	97.99	284	141.01	146.99	249.01	37	141.01	84.01	121.01	77	198.99	211.01	328.01	93.01
sf-hsa-miR-24-1*(2)	92	110	297	323	15	105	67	65	225	8	305	214	68	288	314	108	101	93	234	128	139	209	177	175	87
sf-hsa-miR-744(1)	168	173	259	242	107	167	200	126	226	31	290	224	150	301	343	137	96	197	135	59	90	130	113	154	83
sf-hsa-miR-532(1)	145	150	522	271	41	441	34	95	358	16	188	221	56	247	298	83	182	130	189	88	161	81	107	135	31
sf-hsa-miR-31-5p(1)	48	193	170	109	20	209	167	56	263	21	256	75	182	250	168	58	70	68	113	200	143	146.33	196	328	71
sf-hsa-miR-27a*(2)	165	224	289	223	119	195	85	168	300	22	233	186	57	209	204	84	82	153	164	114	86	229	213	165	68
sf-hsa-miR-137(1)	50	8	234	185	9	37	3	33	255	0	149	150	36	55	64	30	81	98	441	139	298	216	559	349	43
sf-hsa-miR-423-5p(1)	181	337	250	149	81	215	107	83	103	23	439	126	103	305	129	171	130	201	106	84	72	83	130	100	33
sf-hsa-miR-345(1)	62	89	217	280	45	169	68	168	248	28	215	215	51	180	310	125	72	108	147	84	104	117	133	192	54
sf-hsa-miR-342(1)	102	88	176	285	23	117	35	123	147	11	195	175	96	84	161	86	65	139	187	92	108	188	125	212	104
sf-hsa-miR-660(1)	36	122	306	341	14	159	10	34	243	4	135	152	33	176	155	73	72	142	279	120.5	138	202	142	91	31
sf-hsa-miR-181a-1*(2)	40	41	118	266	20	34	139	97	122	11	255	118	73	106	169	185	39	139	152	40	64	346.5	155.5	190	206
sf-hsa-miR-324(1)	44	51	196	126	60	102	50	90	278	11	206	84	33	119	123	93	56	72	176	89	100	101	276	144	35
sf-hsa-miR-145(1)	51	96	18	25	578	456	6	60	19	10	10	6	60	37	12	76	21	304	108	29	193	33	81	65	143
sf-hsa-miR-193a-5p(1)	142	144	181	125	41	99	69	125	175	20	276	109	207	342	115	205	92	205	101	81	79	89	82	52	30
sf-hsa-miR-200a*(2)	109	124	192	239	42	155	24	127	243	20	199	142	80	154	256	123	99	186	158	100	124	159	160	176	86
sf-hsa-miR-222*(1)	36	103	154	143	43	122	20	106	307	16	141	54	48	42	157	54	42	105	205	148	103	182	247	263	60
sf-hsa-miR-221*(1)	30	34	182	111	16	30	62	84	169	15	132	234	97	69	307	81	16	164	152	65	160	175	130	88	143
sf-hsa-miR-1307(1)	66	128	302	194	22	139	57	58	162	3	758	126	57	276	245	37	119	88	65	35	9	16	45	24	7
sf-hsa-miR-501-3p(2)	101.5	128	203	243.5	26.5	196.5	52	78	261.5	14.5	133.5	235	37	197	174.5	93.5	64	167.5	179.66	89.16	79	111.5	92	107.5	38.5
sf-hsa-miR-1307*(1)	96	115	298	306	69	95	63	113	219	21	264	283	93	241	120	109	82	147	76	42	43	125	74	44	25
sf-hsa-miR-362-5p(3)	48	70	198	142	25	106	29	48	155	9	64	227	36	144	175	72	41	162	131	93	110	90	81	96	46
sf-hsa-miR-224(1)	12	7	20	13	16	33	32	63	74	14	212	10	66	24	38	154	26	47	100	21	73	20	75	30	22
sf-hsa-miR-542(1)	49	88	222	236	19	115	28	35	244	2	115	128	22	194	103	70	57	50	221	89	79	91	130	38	24
sf-hsa-miR-197(1)	101	76	106	120	54	59	40	100	115	23	271	175	128	160	167	123	54	126	82	41	53	62	55	77	37
sf-hsa-miR-574-3p(1)	119	90	155	117	53	64	40	97	87	12	315	77	100	78	65	243	36	107	72	51	62	74	56	82	37
sf-hsa-miR-769(1)	66	74	135	103	29	82	55	81	192	6	272	110	99	120	172	103	36	48	85	52	50	85	78	96	41
sf-hsa-miR-149(1)	23	24	59	120	13	29	9	34	90	3	99	64	24	74	98	95	41	45	81	22	125	65	154	122.5	29
sf-hsa-miR-450a-1(3)	111	66	196	125	30	61	28	49	90	11	167	94	65	54	65	69	114	89	371	87	95	120	177	54	48
sf-hsa-miR-455-5p(1)	103	278	543	103	13	95	30	57	112	10	111	324	26	121	125	49	103	28	201	102	38	35	63	29	12
sf-hsa-miR-204(2)	45	41	138	127	19	65	111	146	86	6	275	106	135	159	77	105	84	254	59	39	26	15	12	29	12
sf-hsa-miR-335-5p(1)	4	29	5	15	4	19	19	31	57	1	50	154	29	30	44	16	19	8	343	215	219	152	567	287	139
sf-hsa-miR-374a*(1)	18	69	208	140	9	40	3	42	110	6	184	61	20	27	109	40	63	51	153	90	53	103	137	138	51
sf-hsa-miR-503(1)	74	63	169	136	53	135	32	51	128	12	163	205	57	46	105	83	67	119	124	70	104	45	90	86	73
sf-hsa-miR-574-5p(1)	100	114	148	82	29	28	23	82	149	4	144	35	85	118	68	45	34	97	78	51	72	85	58	67	43
sf-hsa-miR-190a(2)	23	34	166	66	10	76	87	23	63	7	133	52	25	77	53	46	27	43	77	28	47	66.5	62	79	17
sf-hsa-miR-598(1)	73	35	170	180	27	137	18	44	195	15	283	42	53	89	301	95	93	97	136	19	35	54	105	137	4
sf-hsa-miR-22*(1)	47	77	177	85	25	93	39	68	88	6	125	123	56	57	218	64	52	74	112	58	100	109	148	73	68
sf-hsa-miR-339-3p(1)	48	77	109	118	25	62	65	47	100	6	196	127	73	167	98	59	40	68	96	69	41	55	58	33	41
sf-hsa-miR-133a-1(3)	0	2	0	1	10.99	13.99	0	0	0	0	12.99	400.01	151.99	51.99	1169.99	672.01	0	2	1	0	0.99	1	3	0	4.99
sf-hsa-miR-873(2)	15	9.5	21	56	9	37	32	70	458	4	255	35	52	171	116	66	86	66	147	26	104	64	122	57	17
sf-hsa-miR-590-3p(1)	8	27	116	53	3	26	4	14	78	2	95	46	50	11	63	29	21	14	104	70	99	98	117	118	49
sf-hsa-miR-3613(1)	11	38	110	42	20	17	18	22	58	7	90	19	23	29	38	14	21	21	61	56	33	30	51	25	12
sf-hsa-miR-452(1)	7	9	31	15	4	14	31	42	44	3	166	16	80	33	20	70	4	13	38	32	28	24	40	21	19
sf-hsa-miR-106b*(1)	25	30	86	46	22	42	32	48	83	13	151	103	68	85	106	76	22	56	35	23	40	43	41	45	52
sf-hsa-miR-199a-1-5p(3)	2	4.99	6	4	11	14.01	5	17.01	2	2	2	5	11	10	1	6	20	49	305.99	33	263.99	29.99	54	32	148
sf-hsa-miR-20a*(1)	10	35	56	40	11	37	3	17	83	4	95	52	37	26	49	14	14	17	160	90	95	141	132	132	31
sf-hsa-miR-339-5p(1)	41	76	56	53	9	49	22	14	69	5	110	45	20	58	50	21	22	42	107	157	41	73	68	75	32
sf-hsa-miR-652(1)	66	53	98	125	30	63	51	58	218	17	64	49	19	88	85	35	31	58	51	53	42	49	61	54	23
sf-hsa-miR-29a*(3)	22	29	108	99	24	40	31	37	135	22	76	52	31	88	73	52	26	43	57	36	43	54	63	41	22
sf-hsa-miR-532-3p(2)	58	48	99	146	37	147	44	69	82	16	76	161	34	92	176	38	65	103	32	25.5	23	27	30	31	18
sf-hsa-miR-454(1)	24	16	68	44	13	39	8	22	30	7	62	30	14	6	49	26	17	55	85	41	64	53	75	106	20
sf-hsa-miR-324*(1)	44	59	53	56	38	62	34	41	100	20	74	63	45	69	68	52	24	58	73	33	25	44	37	46	44
sf-hsa-miR-708*(1)	14	49	105	68	15	44	19	33	46	8	168	87	24	71	123	106	44	81	38	36	8	21	11	9	8
sf-hsa-miR-500a(1)	79.5	57	142	135.5	30.5	90.5	25	36	121.5	2.5	58.5	121.5	16	103	90.5	37.5	40	77.5	60.33	30.33	51	55.5	50	29.5	21.5
sf-hsa-miR-361-3p(1)	55	31	110	55	4	14	15	34	72	2	129	60	24	153	64	27	41	37	118	38	42	61	55	40	18
sf-hsa-miR-181a-2*(1)	43	77	43	50	16	33	27	143	81	4	83	39	23	34	49	45	28	47	121	51	45	115.5	87.5	82	74
sf-hsa-miR-31-3p(1)	14	30	74	46	2	18	39	41	74	1	295	82	56	55	228	59	46	58	22	20	19	20	26	30	13
sf-hsa-miR-376c(1)	0	0	1	13	1	1	10	5	13	1	29	41	50	12	10	6	6	20	363	49.33	155	63	317.33	108	114
sf-hsa-miR-132-3p(1)	38	79	84	51	10	33	25	40	74	28	51	65	25	25	44	34	43	141	61	55	35.5	29	35	37	43
sf-hsa-miR-127-3p(1)	2	9	4	13	3	8	27	12	54	1	76	54	50	15	24	8	11	43	281	44	98	50	149	232	115
sf-hsa-miR-99b*(1)	38	34	112	49	15	37	17	47	109	11	144	57	35	60	78	48	12	41	55	28	40	46	49	39	15
sf-hsa-miR-497(1)	9	25	27	14	12	10	12	18	14	10	39	17	9	12	26	10	2	4	16	18	7	6	17	8	5
sf-hsa-miR-584(1)	35	17	95	88	26	34	18	20	107	8	77	83	39	68	78	80	39	91	15	8	26	11	43	22	6
sf-hsa-miR-760(1)	81	93	77	56	57	65	34	41	80	16	74	47	20	58	49	86	116	47	19	10	29	25	36	7	9
sf-hsa-miR-934(1)	2	5	12	12	0	17	9	11	57	1	10	71	10	96	65	13	32	8	110	25	63	10	80	82	7
sf-hsa-miR-218-1(2)	5	2	9	18	3	20	12	15	64	2	79	10	19	20	12	22	10	2	186	61	138	68	213	114	28
sf-hsa-miR-615-3p(1)	54	55	137	74	25	64	28	42	60	6	47	95	10	26	45	27	19	115	16	25	7	23	12	13	8
sf-hsa-miR-505(1)	12	19	56	46	11	16	13	35	52	8	73	30	12	64	53	30	8	30	54	37	40	39	53	39	26
sf-hsa-miR-126*(1)	15	30	35	18	11	51	13	38	35	16	78	14	46	8	27	51	8	8	62	41	44	29	66	71	18
sf-hsa-miR-9-1(3)	3.99	2.01	6.99	5.01	3.99	15	2.01	14.01	32.01	2.01	3.99	6.99	3.99	33.99	15.99	9.99	12	5.01	177.99	159.99	81	18.99	258	33.01	18
sf-hsa-miR-93*(1)	19	28	23	38	18	27	19	28	42	6	95	59	40	31	52	54	21	41	28	14	20	46	63	60	27
sf-hsa-miR-16-1*(3)	5	17	29	18	20	13	9	13	18	6	61	18	18	10	51	42	6	24	22	30	19	23.5	43	36	20
sf-hsa-miR-331*(1)	33	23	33	47	23	25	9	48	86	4	87	39	24	23	38	32	13	39	36	28	25	41	49	30	20
sf-hsa-miR-147(1)	4	6	49	97	3	5	4	9	63	0	25	5	9	136	12	8	15	4	31	17	93	68	38	57	5
sf-hsa-miR-629(1)	25	14	50	31	39	30	17	37	81	12	55	46	13	46	22	26	12	32	33	12	25	20	40	15	3
sf-hsa-miR-29c*(1)	31	20	64	86	10	30	20	35	54	5	68	41	21	85	70	17	21	71	8	5	5	12	8	11	5
sf-hsa-miR-425*(1)	27	17	58	42	8	21	15	28	55	3	55	36	16	34	40	38	20	26	33	18	16	49	35	28	11
sf-hsa-miR-196a-2*(1)	27	15.5	74	32	10	22	15	16	24	2	36	94	6	86	62	25	33	55	24	20	0	14	3	1	2
sf-hsa-miR-376a-1-3p(3)	0	2	1	4	3	5.99	3	3	20	1.99	7	5	6	2	1	2	2	3	212	20.66	139	47	306.66	55	26
sf-hsa-miR-15b*(1)	11	10	28	7	10	23	4	6	15	6	67	9	10	6	42	31	8	32	26	20	22	18	32	99	14
sf-hsa-miR-369(2)	0	0	1	11	0	3	1	5	20	0	27	4	7	3	5	4	1	4	199	24	160	42	245	91	44
sf-hsa-miR-125b-2*(1)	66	61	65	66	11	49	18	18	19	3	123	92	46	27	56	22	22	17	20	12	8	7	20	14	5
sf-hsa-miR-130b-5p(1)	6	7	15	17	17	10	10	12	17	7	74	10	16	21	18	27	4	15	32	32	29	28	59	70	13
sf-hsa-miR-381(3)	1	1	0	6	2	4	3	4	21	0	40	31	26	7	5	6	2	18	124	37	67	21	150	54	130
sf-hsa-miR-625-5p(1)	2	4	8	27	15	10	15	17	14	14	23	9	16	9	15	12	9	15	10	13	16	60	136	90	13
sf-hsa-let-7i*(1)	15	16	50	40	8	20	4	23	17	3	40	67	23	35	53	24	15	40	18	7	9	31	20	12	19
sf-hsa-miR-363(1)	9	5	25	16	8	53	4	10	38	2	63	26	16	13	17	44	14	19	62	24	42	22	56	63	7
sf-hsa-miR-651(1)	7	13	38	49	4	8	6	11	54	2	29	16	6	8	19	5	7	8	53	26	14	47	41	13	8
sf-hsa-miR-452*(1)	1	0	12	6	0	3	9	4	18	1	51	7	14	8	7	6	4	4	15	13	14	12	8	7	4
sf-hsa-miR-362-3p(1)	2	6	31	43	3	31	11	3	25	0	19	23	7	41	37	5	15	25	55	16	40	38	27	60	2
sv40-miR-S1-3p	0	0	0	0	0	0	0	0	0	0	0	0	0	0	0	0	0	0	1	0	1	0	0	1	0
sf-hsa-miR-183*(1)	19	27	42	63	10	26	13	31	98	2	27	17	8	16	39	19	23	42	63	23	23	55	38	57	8
sf-hsa-miR-1277-5p(1)	3	13	69	27	0	7	0	4	26	2	175	58	8	8	28	17	17	16	20	13	17	13	51	13	2
sf-hsa-miR-590-5p(1)	0	6	32	30	1	17	8	3	6	2	11	14	5	6	58	5	3	44	16	6	12	15	7	33	8
sf-hsa-miR-874(1)	22	22	46	41	8	30	8	14	52	3	59	44	16	41	39	17	13	23	17	12	11	15	18	18	4
sf-hsa-miR-1271(1)	17	25	24	23	5	40	15	28	21	5	80	36	15	17	51	28	11	18	21	17	8	26	20	24	15
sf-hsa-miR-134(1)	32	37	31	24	19	21	4	21	44	6	35	35	16	28	16	30	42	29	56	15	36	7	49	17	19
sf-hsa-miR-330-3p(1)	12	18	29	32	11	15	13	23	34	4	46	32	16	39	33	23	5	25	18	22	9	31	25	31	13
sf-hsa-miR-625-3p(1)	14	16	23	23	12	13	14	35	20	5	40	15	13	7	22	33	9	30	16	6	11	25	37	25	18
sf-hsa-miR-374b*(1)	6	23	29	24	6	19	1	14	23	1	23	14	10	4	22	9	6	10	49	19	18	47	33	42	18
sf-hsa-miR-424*(1)	18	16	23	28	19	50	6	10	39	9	32	48	9	12	40	18	9	25	32	11	10	13	26	23	22
sf-hsa-miR-34a*(1)	7	11	35	21	1	17	4	12	27	2	67	22	16	20	18	37	11	7	39	11	12	16	20	29	22
sf-hsa-miR-125a*(1)	17	11	20	19	13	17	3	19	33	7	42	21	16	11	26	12	6	23	27	12	17	24	32	16	16
sf-hsa-miR-451-DICER1(1)	20	97	68	53	5	2	2	50	26	26	9	23	9	84	100	21	2	1	6	3	2	3	0	10	2
sf-hsa-miR-582(1)	1	3	15	12	6	14	4	10	15	4	79	18	14	4	22	30	5	18	32	14	13	6	10	10	4
sf-hsa-miR-411(1)	0	2	0	4	2	2	0	10	10	0	19	6	12	0	4	3	2	0	119	21	84	12	135	22	37
sf-hsa-miR-1296(1)	11	11	32	31	6	9	3	9	22	1	67	17	15	19	28	24	6	8	16	12	13	20	36	19	17
sf-hsa-miR-671(1)	13	11	29	35	13	15	18	20	61	3	9	10	8	24	16	7	5	31	21	17	10	13	15	13	5
sf-hsa-miR-545-3p(3)	2	8	23	57	1	11	10	10	7	2	16	11	10	8	18	8	8	16	17	13	10	31	24	34	5
sf-hsa-miR-377(1)	1	0	0	3	0	3	6	1	6	1	11	17	22	1	7	0	0	5	80	12	30	28	110	115	52
sf-hsa-miR-409-3p(1)	1	0	3	6	0	3	2	8	18	0	12	7	5	2	6	7	2	15	127	20	76	15	104	63	20
sf-hsa-miR-3117(1)	14	10	51	29	10	4	3	4	22	1	11	31	2	7	19	15	6	13	74	3	56	23	21	5	6
sf-hsa-miR-1301(1)	9	27	24	22	4.5	13	18	20	53.5	0	32.5	20	3	28	19	11	19.5	26	21	18	14	12	29	22	5
sf-hsa-miR-146a*(1)	0	4	4	11	2	0	11	2	3	0	21	5	6	11	18	11	3	12	16	12	7	19	16	7	2
sf-hsa-miR-592(1)	18	22	63	57	0	6	1	1	62	0	5	10	4	3	12	0	8	7	106	8	9	47	0	5	2
sf-hsa-miR-1277-3p(1)	3	5	18	54	0	1	0	0	19	0	72	2	1	4	5	8	12	5	15	5	2	24	43	4	12
sf-hsa-miR-148b*(1)	3	7	9	16	1	11	2	5	16	0	46	24	14	13	35	16	5	4	21	10	9	15	17	31	17
sf-hsa-miR-491(1)	23	25	33	37	4	3	9	9	30	1	30	23	22	47	18	19	7	22	21	7	10	21	11	10	3
sf-hsa-miR-589(1)	8	5	24	30	3	5	4	10	49	2	48	20	9	22	29	49	14	32	1	7	7	5	14	7	3
hvt-miR-H14*	3.5	2.5	5	5.5	1.5	4	1	9.5	10.5	0	5	4	3	6	8	3.5	1.5	6	41.83	14	24.25	29.75	54.08	34.5	10.5
sf-hsa-miR-101-1*(2)	5	4	22	3	1	9	2	3	10	1	19	3	11	8	14	19	9	0	17	5	14	7	10	8	4
sf-hsa-miR-335-3p(1)	0	3	0	3	1	4	1	3	10	0	10	21	6	6	3	4	6	4	34	20	24	20	123	66	37
sf-hsa-miR-135a-2*(2)	4	3	18	24	1	22	12	15	44	2	13	23	4	42	17	4	21	12	38	7	28	8	22	21	4
sf-hsa-miR-143*(1)	4	3	3	0	16	34	0	3	3	0	1	2	6	5	0	5	13	12	48	6	33	3	10	12	15
sf-hsa-miR-138-1*(2)	33	17	21	14	9	22	15	8	23	4	26	18	7	14	49	29	8	27	10	23	9	10	14	11	6
sf-hsa-miR-499(1)	3	17	11	20	2	14	10	7	15	3	19	20	4	3	15	14	3	3	8	8	9	8	23	21	9
sf-hsa-miR-628(1)	10	11	21	21	2	11	5	4	17	3	24	18	9	10	12	5	3	3	31	25	17	18	16	17	16
sf-hsa-miR-487a-3p(2)	0	0	0	1	2	0	2	6	10	1	7	4	4	1	6	3	1	4	87	12	42	22	80	53	33
sf-hsa-miR-493(1)	0	0	2	3	0	1	1	2	8	0	10	3	4	3	1	0	0	7	71	9	47	16	139	45	19
sf-hsa-miR-340*(1)	5	7	16	16	1	13	1	10	21	8	12	7	12	4	14	7	5	10	23	13	9	22	16	17	10
sf-hsa-miR-379(1)	2	1	1	4	1	1	1	3	16	0	19	6	3	2	5	4	2	7	128	21	58	21	26	20	21
sf-hsa-miR-188(1)	4	5	16	38	4	15	4	12	12	4	10	20	6	16	30	3	7	17	10	5	4	9	10	11	7
sf-hsa-miR-375(1)	6	8	23	26	1	14	3	7	90	1	9	12	8	63	10	30	18	7	13	0	8	2	2	4	2
sf-hsa-miR-654(1)	0	1	0	3	0	3	3	4	10	1	9	10	7	3	3	1	2	14	60	12	48	11	74	33	32
sf-hsa-miR-32*(1)	6	5	14	10	0	4	0	11	20	2	14	7	7	4	15	9	3	9	33	4	15	23	22	26	5
sf-hsa-miR-3065-5p(1)	2	2	10	16	0	5	2	9	11	0	8	13	3	24	11	5	7	12	19	5.5	8	8	31.5	27	5
sf-hsa-miR-148a*(1)	6	7	5	9	1	8	1	5	8	0	26	6	4	13	12	9	3	4	25	11	14	8	17	8	1
sf-hsa-miR-19a*(3)	6	7	14	5	1	8	8	7	18	8	23	8	12	11	10	7	3	4	9	12	5	11	13	13	5
sf-hsa-miR-34b(1)	1	0	4	4	0	2	4	2	7	0	16	4	6	2	2	16	1	1	6	3.5	5	8	5.5	14	2
sf-hsa-miR-296-3p(1)	7	12	11	9	9	9	8	5	24	4	31	9	2	13	18	21	2	13	3	12	6	10	9	14	4
sf-hsa-miR-18a*(2)	5	6	10	10	3	7	1	14	12	8	17	3	13	7	14	12	1	9	18	7	10	15	15	18	9
sf-hsa-miR-494(1)	0	0	0	1	1	0	1	3	2	1	15	5	4	3	4	2	1	3	94	24	29	3	50	44	24
sf-hsa-miR-127-5p(1)	0	1	1	2	0	0	1	1	8	1	12	6	4	5	2	2	2	1	79	7	38	10	41	36	42
sf-hsa-miR-653-3p(1)	13	11	11	7	2	12	1	2	13	0	3	22	0	5	12	3	3	7	25	5	3	34	1	0	3
sf-hsa-miR-7-1*(2)	2	2	14	3	4	9	3	6	9	3	16	9	6	15	9	14	5	6	12	9.33	14	18	24	23	5
sf-hsa-miR-409-5p(1)	1	0	0	3	0	2	3	2	7	0	8	5	7	1	2	3	1	4	70	5	35	14	57	60	28
sf-hsa-miR-501-5p(1)	4	12	19	21	7	13	3	4	18	1	3	14	5	22	20	4	6	22	18	8	12	13	12	19	2
sf-hsa-miR-495(1)	1	0	1	5	2	2	3	5	9	0	16	18	15	0	5	4	1	5	35	9	29	14	33	32	22
sf-hsa-miR-141*(1)	1	8	11	17	1	4	1	4	12	0	5	5	3	21	12	11	13	20	18	10	12	14	45	60	8
sf-hsa-miR-615-5p(1)	9	14	11	5	6	12	6	9	11	11	19	6	7	18	17	29	23	7	9	9	2	6	9	4	4
sf-hsa-miR-132-5p(1)	9	6	12	17	8	11	1	7	15	8	12	11	2	6	7	10	6	15	16	12	6	7	8	10	9
sf-hsa-miR-154-5p(7)	2	0	0	0	0	1	3	2	11	0	8	10	5	0	2	1	2	9	73	16	38	13	59	14	9
sf-hsa-miR-1270-1(2)	14	8	19	20	3	13	12	13	15	1	12	13	1	32	23	7	9	19	3	2	9	6	9	2	4
sf-hsa-miR-323b*(4)	13	8	20	8	7	15	5	4	9	2	9	12	3	15	4	5	13	9	19	8	11	7	14	5	1
sf-hsa-miR-514a-1(4)	3.99	18	39	21	0	51.99	2.01	3.99	3	0	2.01	17.01	0.99	13	21	0	3	6.99	24.99	11.01	6.99	7	3.99	9	6
sf-hsa-miR-1180(1)	6	16	13	7	3	9	9	10	16	4	34	11	7	11	11	5	3	9	8	4	5	7	3	7	2
sf-hsa-miR-328(1)	18	14	22	5	3	5	6	8	8	0	23	7	5	18	12	16	6	11	14	7	2	5	4	4	1
sf-hsa-miR-193b*(1)	9	17	12	7	7	9	3	4	13	1	21	7	7	19	6	11	4	10	7	23	4	8	4	10	2
sf-hsa-miR-33a*(1)	1	3	11	10	1	9	1	2	7	0	10	9	1	5	16	5	6	6	12	6	10	6	12	13	2
sf-hsa-miR-766(1)	4	8	12	9	7	11	3	9	12	2	12	20	9	11	13	14	6	11	9	5	4	4	5	6	1
sf-hsa-miR-2355-5p(1)	1	6	6	4	3	6	1	0	9	1	20	7	0	6	12	14	1	1	25	29	15	8	17	29	4
sf-hsa-miR-142-3p(1)	5	1	9	7	4	3	3	16	7	1	3	7	5	19	1	9	1	1	58	5	26	3	20	13	1
sf-hsa-miR-876-3p(1)	0	0	1	9	3	6	7	9	44	3	26	5	13	13	20	3	12	10	5	2	3	20	19	5	0
sf-hsa-miR-378*(1)	3	1	4	5	0	3	1	5	4	5	21	5	9	14	9	7	0	10	4	4	5	4	3	4	3
sf-hsa-miR-589*(1)	4	5	13	22	3	8	6	1	10	1	18	3	13	9	8	13	4	7	6	8	7	12	6	9	2
sf-hsa-miR-2355-3p(1)	0	4	12	9	4	5	5	8	13	1	39	4	7	12	9	3	1	5	11	17	7	13	14	16	4
sf-hsa-miR-410(1)	0	1	0	1	0	0	0	1	2	0	4	5	1	0	1	0	0	1	28	6	33	4	52	59	24
sf-hsa-miR-542*(1)	9	13	15	12	0	5	2	6	21	1	10	13	7	15	9	4	6	11	5	5	9	3	6	2	1
sf-hsa-miR-889(1)	0	0	1	4	0	1	0	2	3	0	3	1	0	0	0	1	0	1	54	12	31	14	49	40	19
sf-hsa-miR-103-1*(3)	3	5	8	10	0	5	5	3	10	3	12	25	1	7	14	11	3	7	8	5	8	13	4	9	3
sf-hsa-miR-576-5p(1)	0	4	5	8	0	5	3	2	5	1	15	8	7	3	8	4	5	5	6	11	12	14	4	24	4
sf-hsa-miR-486(1)	6	14	19	4	4	5	4	3	7	1	9	14	3	10	22	7	6	9	2	2	1	1	4	2	1
sf-hsa-miR-577(1)	3	4	10	6	4	6	0	2	9	2	7	33	3	5	14	3	1	3	8	6	6	2	6	6	0
sf-hsa-miR-214-3p(1)	1	0	1	2	0	4	2	2	1	0	4	4	1	1	0	0	1	3	25	3	22	5	8	9	34
sf-hsa-miR-1287(1)	3	4	13	5	2	3	4	5	15	3	11	3	2	11	10	3	2	3	12	5	10	3	9	2	2
sf-hsa-miR-224*(1)	2	0	2	1	0	1	0	2	4	0	11	0	1	1	2	5	1	0	12	2	3	6	4	2	4
sf-hsa-miR-185*(1)	8	3	11	7	5	6	5	8	14	0	14	6	2	18	9	8	8	6	5	4	6	3	3	6	0
sf-hsa-miR-23a*(2)	9	11	12	5	2	3	2	4	8	0	10	8	7	9	6	2	4	15	5	11	2	7	10	3	2
sf-hsa-miR-3934(1)	4	6	13	13	4	11	2	2	8	1	5	11	3	11	17	2	3	13	8	1	1	9	6	6	4
sf-hsa-miR-671-3p(1)	8	4	10	8	3	8	3	4	16	1	6	13	3	9	9	11	5	10	3	2	5	1	8	4	2
sf-hsa-miR-9-1*(3)	0	0	0.99	2.01	0	3	0	1	6	0	3	0.99	0.99	3.99	3.99	0.99	0	0	15	15.99	13.99	5.01	37.01	17.01	5.01
sf-hsa-miR-329-1(2)	0	0	0	0	0	0	1	2	1	0	2	0	1	0	3	1	0	2	38	8	35	9	40	22	15
sf-hsa-miR-489(1)	2	3	5	1	0	6	1	0	6	0	2	29	0	3	11	1	0	9	13	5	3	14	0	0	4
sf-hsa-miR-299-5p(1)	1	1	2	1	1	1	1	0	6	0	7	5	5	0	0	2	0	4	27	0	28	6	35	29	12
sf-hsa-miR-561(1)	0	2	11	7	0	4	1	0	8	0	7	8	1	5	13	3	8	2	7	9	5	4	7	4	0
sf-hsa-miR-576-3p(1)	0	3	6	5	5	2	6	5	4	1	17	2	4	11	5	11	1	1	10	3	5	9	14	6	3
sf-hsa-miR-543(1)	1	0	0	2	1	0	6	1	8	1	8	9	5	0	3	2	1	4	23	6	19	7	19	18	14
sf-hsa-miR-653-5p(1)	5	11	9	3	0	5	1	3	6	0	6	40	1	2	21	2	0	6	9	7	0	10	0	0	0
sf-hsa-miR-154-3p(1)	0	0	0	1	2	0	0	0	3	0	2	0	0	1	1	0	0	2	43	10	22	4	45	33	9
sf-hsa-miR-2110(1)	4	4	7	12	1	8	5	5	18	2	9	3	2	17	10	7	7	8	6	2	1	4	3	4	7
sf-hsa-miR-26a-1*(2)	4	1	8	4	3	3	0	2	8	0	8	1	0	2	9	0	1	0	9	4	3	8	10	7	1
sf-hsa-miR-212-3p(1)	0	4	5	2	9	1	3	5	12	2	1	12	1	8	5	3	6	6	6	5	2	5	4	4	5
sf-hsa-miR-493*(1)	0	0	2	2	0	0	1	1	7	0	3	2	3	1	2	1	1	2	44	2	18	5	25	12	9
sf-hsa-miR-34b*(2)	1	0	4	3	0	0	2	3	6	4	10	4	4	4	3	7	1	4	3	3	3	3	3	7	0
sf-hsa-miR-450a-1*(2)	3	4	6	8	4	5	1	4	7	1	9	5	3	4	9	3	1	7	11	8	9	7	11	7	3
sf-hsa-miR-296-5p(1)	5	4	5	2	0	0	2	2	5	1	19	4	1	4	16	15	4	4	6	3	0	2	6	2	3
sf-hsa-miR-376a-1-5p(2)	0	0	1	1	0	1	0	1	7	0	4	0	1	1	1	0	0	0	36	3	14	15	43	14	9
sf-hsa-miR-323a(1)	1	0	0	1	0	2	0	2	3	0	8	2	1	1	2	1	1	2	20	3	12	9.5	42.5	37	13
sf-hsa-miR-145a*(1)	0	6	5	1	18	15	0	2	0	0	0	1	1	2	1	2	1	2	11	6	43	4	14	8	11
sf-hsa-miR-144(1)	1	3	7	8	2	2	6	16	2	10	0	22	4	10	57	4	0	0	1	0	1	0	0	2	0
sf-hsa-miR-187(1)	0	2	2	3	0	4	2	8	17	0	12	3	7	26	5	2	7	2	20	1	9	1	16	11	1
sf-hsa-miR-369*(1)	0	0	0	3	0	0	0	0	3	0	4	3	5	0	3	1	0	4	17	13	15	17	38	11	13
sf-hsa-miR-550-1-3p(2)	6	5	12	11	3	7	1	6	5	1	7	6	3	4	10	4	3	3	4	1	0	2	6	6	2
sf-hsa-miR-139(1)	8	4	15	12	4	4	4	5	17	0	8	7	8	1	10	12	4	4	3	2	2.5	0	0	1	0
hcmv-miR-US25-2-3p	15	10	9	3	2	7	6	4	4	1	11	9	5	7	2	10	15	11	2	3	2	1	4	3	2
sf-hsa-miR-142-5p(1)	2	3	7	4	5	2	2	12	5	5	10	6	6	12	5	12	0	0	6	3	5	0	6	8	8
sf-hsa-miR-3613*(1)	2	2	6	2	0	7	0	6	3	2	5	2	2	5	3	4	3	4	8	2	7	2	4	4	3
sf-hsa-miR-934*(1)	1	0	2	3	0	2	4	2	11	0	2	3	0	16	5	3	0	3	15	3	15	13	23	23	0
sf-hsa-miR-502*(1)	2	3	6	10	0	9	2	3	11	2	1	19	6	1	14	3	2	8	3	3	1	5	4	5	3
sf-hsa-miR-627-5p(1)	4	4	6	10	1	2	3	2	6	1	13	6	3	9	2	5	2	3	3	5	7	8	3	3	2
sf-hsa-miR-330-5p(1)	0	3	5	8	2	6	1	4	14	0	7	6	4	7	8	3	6	2	5	8	4	5	7	10	1
sf-hsa-miR-380-3p(3)	1	0	2	2	1	0	0	3	2	0	6	2	3	3	0	5	0	7	22	5	12	8	24	13	8
sf-hsa-miR-887(1)	5	5	8	10	0	2	2	1	15	0	7	0	4	6	1	5	1	10	8	4.5	3	6	6	11	3
sf-hsa-miR-431-5p(1)	0	1	0	1	0	0	0	2	2	0	1	1	6	0	0	1	0	2	30	3	14	8	20	31	14
sf-hsa-miR-26b*(1)	4	4	6	7	0	2	0	8	2	0	5	3	2	3	2	0	1	2	6	4	6	0	5	6	1
sf-hsa-miR-326(1)	0	0	3	20	0	1	0	2	7	0	9	5	2	14	10	8	1	2	1	1	3	2	3	3	5
sf-hsa-miR-122(1)	0	17	1	1	1	1	0	0	4	4	0	0	0	0	1	1	0	0	1	0	0	0	1	0	16
sf-hsa-miR-125b-1*(1)	2	1	2	1	7	7	0	3	2	2	2	3	3	1	3	2	0	3	9	4	8	3	17	15	7
sf-hsa-miR-539(1)	0	0	0	0	0	0	0	1	3	0	1	2	0	0	0	2	0	0	27	3	16	9	24	20	2
sf-hsa-miR-210*(1)	12	12	10	4	0	10	2	7	6	0	5	11	4	8	5	3	0	5	2	1	0	1	1	2	0
sf-hsa-miR-3200(1)	4	1	1	7	0	1	1	5	12	1	7	4	3	6	6	6	0	1	6	3	2	2	10	13	2
sf-hsa-miR-3065-3p(1)	0	0	5	9	0	1	1	7	3	2	2	12	0	9	3	3	2	4	2	0	4	5	12	1	0
sf-hsa-miR-3158(1)	2	4	4	5	2	5	4	4	7	0	11	4	2	4	3	6	1	2	7	8	0	4	3	6	3
sf-hsa-miR-582*(1)	0	1	4	5	0	0	2	5	6	0	19	11	3	4	2	7	1	3	1	4	0	1	4	2	2
sf-hsa-miR-182*(1)	1	0	13	11	0	3	2	6	11	0	6	4	1	11	8	2	2	2	7	3	7	4	4	9	0
sf-hsa-miR-570-3p(1)	1	2	6	2	1	1	2	2	1	0	2	3	4	1	4	0	0	2	3	2	6	2	5	7	1
sf-hsa-miR-200c*(1)	1	4	9	12	1	0	3	4	7	0	0	2	1	10	9	3	3	3	8	2	5	6	10	13	3
sf-hsa-miR-99a*(2)	0	3	20	0	0	0	0	2	4	0	9	7	5	2	5	3	0	0	4	2	3	0	7	5	1
sf-hsa-miR-136-5p(1)	0	0	2	2	0	1	0	1	0	0	5	0	4	2	3	2	0	0	20	2	11	3	14	8	6
hvt-miR-H5	1	3	2	8	0	5	2	1	1	1	4	3	1	0	3	1	0	1	5	2	9.5	13	3	10	1
sf-hsa-miR-337(1)	0	0	0	1	1	0	0	0	1	0	2	2	1	0	1	0	1	1	16	5	23	6	28	9	15
sf-hsa-miR-130a*(1)	1	1	9	6	1	1	0	2	2	1	23	4	5	7	7	6	1	2	3	4	2	2	3	0	0
sf-hsa-miR-1185-1-5p(2)	0	0	0	2	0	0	0	0	3	0	3	2	1	0	0	0	0	1	31	5	14	7	28	10	7
sf-hsa-miR-181b-1*(2)	0	4	5	5	1	0	4	2	7	1	8	0	6	2	1	2	3	4	10	6	2	14	6	13	2
sf-hsa-miR-3909(1)	3	5	5	5	3	2	1	1	4	2	5	8	5	1	3	3	1	7	4	3	0	4	0	3	4
sf-hsa-miR-551a(2)	0	0	2	0	0	0	1	0	4	0	8	0	2	0	0	7	0	0	12	2	8	5	11	2	2
sf-hsa-miR-136-3p(1)	0	0	0	1	0	1	1	0	0	0	6	2	1	0	7	5	0	2	17	2	10	1	18	14	1
sf-hsa-miR-942(1)	1	4	6	3	3	5	1	5	4	1	5	2	4	6	2	1	2	1	4	5	2	3	7	5	2
sf-hsa-miR-33b*(1)	4	2	4	6	1	5	1	1	8	1	11	4	3	3	0	4	0	1	9	6	4	6	2	3	3
sf-hsa-miR-876-5p(1)	1	1	1	5	0	4	3	1	11	0	8	2	2	8	20	2	4	0	7	2	2	3	9	6	0
ebv-miR-BART6-3p	6	4	13	6	7	2	4	3	12	4	6	3	3	1	2	8	13	0	0	2	0	1	2	0	1
sf-hsa-miR-641(1)	1	3	2	6	0	0	2	1	1	2	8	4	1	3	4	2	0	1	4	3	3	3	1	2	2
sf-hsa-miR-618(1)	1	2	0	0	0	2	1	1	6	1	8	2	3	3	0	4	2	2	10	5	3	3	0	1	1
sf-hsa-miR-196b*(1)	1	2	5	11	1	4	1	1	4	0	6	1	0	1	4	2	2	1	4	3	2	6	1	1	0
sf-hsa-miR-550-1-5p(2)	2	5	2	0	3	0	0	4	6	1	7	3	0	2	5	5	3	1	3	3	1	5	2	3	1
sf-hsa-miR-376b*(2)	1	0	0	2	0	0	0	0	2	0	1	0	0	0	1	0	0	0	27	2	4	9	34	10	1
sf-hsa-miR-365-1*(2)	3	5	6	2	0	2	0	0	3	1	6	0	1	9	2	5	2	4	4	4	2	4	6	2	4
sf-hsa-miR-556-5p(1)	1	0	4	7	2	5	0	1	4	1	1	1	2	1	7	0	2	2	9	3	5	8	5	3	2
sf-hsa-miR-769*(1)	4	2	8	2	2	0	3	6	13	2	4	2	1	4	1	6	3	0	7	2	2	3	7	2	0
sf-hsa-miR-299-3p(1)	1	0	0	1	0	0	1	1	1	0	3	1	1	0	0	0	3	0	16	1	7	2	15	7	6
sf-hsa-miR-342*(1)	4	3	1	4	0	0	2	0	6	0	3	3	1	5	2	1	1	5	6	4	3	7	6	2	3
sf-hsa-miR-516a-1(2)	2	2	5	9	1	0	1	0	0	0	1	2	0	4	2	2	4	1	8	1	16	8	6	7	0
sf-hsa-miR-92a-1*(1)	0	5	2	3	3	2	1	0	6	2	1	0	2	4	7	4	2	3	2	5	1	4	6	9	4
sf-hsa-miR-92b*(1)	3	3	9	1	4	2	0	5	3	1	4	2	0	9	4	4	1	5	2	2	3	2	4	2	1
sf-hsa-miR-382-3p(1)	0	0	0	1	1	0	0	0	5	0	3	1	1	0	0	0	0	4	14	0	10	10	23	11	6
sf-hsa-miR-665(1)	0	0	0	2	0	0	1	2	4	1	1	4	2	1	0	0	0	2	14	7	8	0	19	12	8
sf-hsa-miR-1303-3p(1)	0	0	0	0	0	0	0	0	0	0	0	0	0	0	0	0	0	0	2	7	3	3	5	6	4
sf-hsa-miR-584*(1)	3	1	4	10	1	2	0	5	7	1	4	8	4	4	5	2	1	4	1	0	1	1	1	1	2
sf-hsa-miR-370(1)	0	0	0	2	0	0	0	1	3	0	3	2	2	4	0	0	0	7	11	1	12	2	9	10.5	4
sf-hsa-miR-1306-5p(1)	3	0	3	8	0	0	2	1	5	0	4	2	0	3	1	1	2	1	2	0	1	5	5	7	2
sf-hsa-miR-147*(1)	0	1	4	3	0	0	1	1	5	0	1	2	1	2	0	1	0	0	3	0	6	8	5	7	0
sf-hsa-miR-2116-3p(1)	0	3	5	6	0	3	2	2	2	1	14	8	4	4	5	1	1	5	0	1	0	1	1	2	2
sf-hsa-miR-3176(1)	2	2	5	3	1	2	1	3	5	0	7	1	2	4	3	4	5	5	4	2	0	5	2	1	1
sf-hsa-miR-3912(1)	0	2	2	4	0	2	1	1	4	0	4	1	0	0	4	2	0	0	4	5	3	4	4	3	0
sf-hsa-miR-432(1)	0	0	0	0	0	0	0	2	1	0	3	3	2	1	1	0	0	1	16	5	9	1	17	8	4
sf-hsa-miR-628*(1)	1	4	1	1	0	7	3	3	0	0	3	2	0	0	4	0	1	2	3	2	2	4	4	1	5
sf-hsa-miR-129-1-3p(2)	0	0	4	0	3	1	2	2	17	2	2	2	2	3	4	9	1	12	1	0	0	1	0	3	1
sv40-miR-S1-5p	0	1	0	0	0	0	0	0	0	0	0	0	0	0.5	0	0	0	0	0	0	0	0	2	0	0
sf-hsa-miR-2277(1)	0	1	4	3	1	1	0	1	4	0	4	3	2	5	2	3	0	6	5	3	1	2	1	3	0
sf-hsa-miR-660*(1)	2	1	8	2	1	2	0	1	0	0	2	1	0	5	1	2	1	0	10	1	3	1	4	1	3
sf-hsa-miR-1304-3p(1)	1	0	3	1	1	5	1	1	5	0	7	2	3	6	5	2	3	1	4	0	2	2	1	7	1
sf-hsa-miR-508(1)	2	7	2	5	0	14	0	4	1	0	0	10	0	3	12	0	0	8	3	2	1	0	1	1	2
sf-hsa-miR-624-5p(1)	0	1	3	0	0	1	0	1	2	0	6	4	1	0	6	2	1	3	6	1	2	2	6	6	0
sf-hsa-miR-3664-3p(1)	0	2	3	1	4	2	3	1	3	0	6	1	3	1	2	4	0	1	2	5	1	1	3	3	0
sf-hsa-miR-3611(1)	0	0	5	2	1	0	3	0	0	1	4	0	0	5	2	1	1	0	7	1	2	1	1	2	2
sf-hsa-miR-133a-1*(2)	0	0	0	0	1	2	0	0	0	0	2	2	2	1	14	54	0	1	1	0	0	1	1	0	0
sf-hsa-miR-561*(1)	0	1	4	2	0	0	0	1	8	0	2	1	0	2	1	1	2	1	1	2	7	3	4	2	2
sf-hsa-miR-509-1-3p(3)	2.01	6.99	9.99	3.99	0	14.01	0	3	3	0	0	5.01	0	3	6	0.99	0	3	0	3.99	0.99	0.99	2.01	3	0
sf-hsa-miR-194-1*(2)	1	1	7	0	2	6	1	5	3	1	14	0	2	7	2	7	0	2	0	2	0	2	2	0	1
sf-hsa-miR-616-5p(1)	2	2	3	0	1	3	0	0	5	1	1	1	0	1	4	2	0	1	5	5	6	1	3	5	1
sf-hsa-miR-1296*(1)	0	3	11	4	0	0	1	0	1	1	0	0	0	0	0	0	1	0	15	0	9	1	10	5	0
sf-hsa-miR-744*(1)	0	0	1	2	0	0	0	1	0	0	5	2	0	7	3	5	3	1	1	3	4	5	6	5	0
sf-hsa-miR-4326(1)	2	1	7	4	1	1	0	0	0	0	4	4	0	5	4	3	0	2	2	3	2	3	1	2	6
sf-hsa-miR-454*(1)	0	0	2	1	2	1	0	2	3	1	7	3	2	1	5	2	2	0	3	2	2	0	6	5	0
sf-hsa-miR-505*(1)	0	1	1	5	0	0	0	1	4	0	3	1	2	4	2	1	1	1	0	2	3	9	2	9	1
sf-hsa-miR-515-1-3p(30)	1	0	1	4	0	0	0	0	1	0	0	5	0	1	0	0	1	0	12	3.02	6	4	7	1	2
sf-hsa-miR-629*(1)	1	1	1	2	2	1	1	3	2	2	4	1	2	2	6	3	1	1	1	0	1	1	1	0	0
sf-hsa-miR-218-1*(2)	1	0	0	0	0	0	1	3	4	0	6	1	2	2	2	2	0	0	2	3	2	4	7	10	3
sf-hsa-miR-191*(1)	2	0	2	2	0	2	1	2	3	2	2	1	1	0	1	1	0	1	4	2	2	3	5	4	1
sf-hsa-miR-509-1-5p(3)	2	3	13	8	1	3	0	1	3	0	0	7	0	0	2	0	0	1	1	6	1	4	2	1	4
sf-hsa-miR-758(1)	0	0	0	1	0	0	1	0	1	1	1	2	0	1	2	0	0	0	9	4	7	4	8	5	1
sf-hsa-miR-429*(1)	0	0	1	2	0	0	0	1	7	1	3	1	3	0	10	3	1	0	3	0	2	1	2	6	1
sf-hsa-miR-544-3p(1)	0	0	0	0	0	0	0	0	0	0	0	0	0	0	0	0	0	0	7	4	4	2	8	2	16
sf-hsa-miR-3928(1)	2	1	2	1	1	1	2	0	4	1	4	2	1	2	3	6	0	0	2	0	0	1	3	1	0
sf-hsa-miR-212-5p(1)	0	1	1	1	1	2	2	0	1	2	0	1	1	5	1	1	1	4	3	2	3	3	2	2	1
sf-hsa-miR-203*(1)	0	1	0	3	1	2	3	3	2	0	0	1	0	8	1	0	4	1	1	0	1	4	3	3	1
sf-hsa-miR-675(1)	0	0	0	1	0	0	0	0	0	0	0	0	0	0	0	0	0	0	3	0	0	0	1	1	1
sf-hsa-miR-624-3p(1)	0	1	7	5	0	0	0	3	3	1	4	1	2	0	1	0	1	1	1	1	1	1	2	2	0
sf-hsa-miR-1249(1)	1	0	3	5	1	1	1	2	2	0	2	1	1	1	4	2	1	8	0	0	3	4	1	3	1
sf-hsa-miR-656(1)	0	0	1	0	0	0	0	0	1	0	1	0	0	0	1	0	0	0	15	2	10	2	10	5	7
sf-hsa-miR-3605-5p(1)	0	2	2	1	1	3	1	2	0	0	6	0	0	4	0	4	0	3	3	3	1	3	1	1	1
sf-hsa-miR-874*(1)	0	2	2	2	1	1	0	2	5	1	5	3	1	1	4	2	0	3	3	2	1	1	0	0	0
sf-hsa-miR-96*(1)	0	3	8	2	0	4	0	0	2	0	6	3	0	2	2	2	3	0	0	1	2	2	3	3	0
sf-hsa-miR-539*(1)	0	0	0	0	0	0	0	0	1	0	1	0	1	0	0	0	0	0	15	2	3	0	11	6	6
sf-hsa-miR-514a-1*(3)	0	5.01	8.01	2.01	0	2.01	0	0	3	0	0	8.01	0	0.99	6	0	0	0	3.75	3.99	0	0	0.99	2.01	2.01
sf-hsa-miR-190a*(1)	0	0	3	1	0	0	1	0	2	0	0	1	0	1	0	7	1	1	4	1	0	2	0	1	1
sf-hsa-miR-504(1)	0	0	4	4	0	2	0	2	6	0	2	5	1	0	4	3	1	5	7	0	0	1	1	1	0
sf-hsa-miR-627-3p(1)	0	2	0	1	1	1	0	0	3	0	0	2	0	2	1	2	0	0	2	3	4	7	1	1	0
sf-hsa-miR-1304-5p(1)	0	1	0	1	0	3	0	0	0	1	4	3	4	2	1	0	1	0	2	3	2	2	3	3	3
sf-hsa-miR-3605-3p(1)	2	2	2	4	0	1	2	1	2	1	1	0	0	3	2	0	0	1	2	1	0	2	0	1	0
sf-hsa-miR-506(1)	1	2	4	3	0	7	0	2	0	1	1	6	0	1	5	1	0	3	2	1	4	0	1	1	1
sf-hsa-miR-643(1)	2	0	1	2	0	0	0	0	2	1	3	3	2	2	1	0	1	2	3	2	0	3	2	0	1
sf-hsa-miR-192*(1)	0	3	9	1	0	3	0	4	0	0	4	3	1	4	1	2	0	1	0	1	0	0	0	1	0
sf-hsa-miR-301a*(1)	0	0	2	1	0	1	0	0	0	0	2	0	1	0	2	0	0	0	0	3	2	1	5	2	2
sf-hsa-miR-146b*(1)	1	0	1	1	0	1	0	2	0	0	6	0	0	3	0	5	0	3	0	0	1	0	0	0	0
sf-hsa-miR-338-3p(1)	0	0	0	0	0	1	0	1	2	0	3	1	2	0	0	5	1	0	1	0	2	0	1	0	0
sf-hsa-miR-556-3p(1)	0	0	0	1	0	0	1	0	2	0	4	1	0	0	3	2	0	0	2	1	3	2	3	2	0
sf-hsa-miR-3177(1)	3	2	3	1	1	1	0	0	2	0	3	2	1	2	3	2	1	4	3	0	0	1	3	2	0
sf-hsa-miR-548c(1)	0	1	3	1	1	1	0	0	0	0	1	1	0	1	2	1	0	3	0	2	2	2	1	0	3
sf-hsa-miR-1306-3p(1)	0	1	3	3	2	1	0	1	2	1	3	1	0	2	0	0	0	2	1	1	2	0	3	2	0
sf-hsa-miR-1468(1)	1	4	1	4	1	3	0	1	1	0	1	4	5	3	1	1	0	2	2	0	1	1	0	0	1
sf-hsa-miR-205*(1)	0	0	0	0	1	1	0	2	2	0	1	0	0	1	1	1	1	0	2	3	7	1	6	8	1
sf-hsa-miR-1271*(1)	0	0	0	0	0	0	0	0	1	0	0	0	0	0	1	0	0	0	0	3	2	3	0	5	2
sf-hsa-miR-153-1(2)	1	0	2	2	0	1	0	2	0	0	1	1	1	0	1	1	1	0	5	1	2	2	1	3	0
sf-hsa-miR-25*(1)	1	2	1	0	1	1	0	3	4	0	0	1	0	1	2	2	0	0	2	1	0	1	1	5	1
sf-hsa-miR-483-3p(1)	0	0	0	0	0	0	0	1	0	0	0	0	0	0	0	0	0	0	1	1	6	4	1	2	1
sf-hsa-miR-597(1)	0	2	0	0	1	0	0	0	1	0	0	1	1	4	15	2	0	0	1	1	0	1	1	0	0
sf-hsa-miR-652*(1)	0	0	3	1	0	4	0	0	0	0	1	1	0	1	5	0	1	4	1	0	0	1	1	1	0
sf-hsa-miR-654*(1)	0	0	0	1	0	1	0	0	4	0	2	1	1	1	0	3	0	2	9	2	2	0	4	2	5
sf-hsa-miR-196a-1*(1)	4	0	1	1	0	0	1	0	0	0	1	0	1	0	0	1	0	1	3	1	4	4	0	4	2
sf-hsa-miR-214-5p(1)	0	0	0	1	0	0	1	0	0	0	0	0	1	1	0	0	0	0	3	1	1	0	2	0	4
sf-hsa-miR-323b(1)	0	0	0	0	0	0	1	0	3	0	2	0	0	0	0	1	0	0	5	2	4	0.5	8.5	10	2
sf-hsa-miR-3664-5p(1)	0	0	2	2	1	0	0	3	0	0	2	2	1	1	1	0	1	1	1	2	2	1	1	0	0
sf-hsa-miR-485-3p(1)	0	0	0	0	0	0	1	0	1	0	1	1	2	0	0	1	1	1	8	0	3	0	3	7	6
sf-hsa-miR-155*(1)	0	0	2	3	0	0	0	2	0	0	0	4	0	0	6	0	1	1	0	1	2	2	5	7	2
sf-hsa-miR-219-1-5p(2)	0	2	2	1	0	3	0	0	0	0	2	1	0	3	3	0	2	0	1	2	1	0	1	0	0
sf-hsa-miR-412(1)	0	0	0	1	0	0	0	0	0	0	0	0	0	0	0	0	0	2	8	0	6	2	15	2	0
sf-hsa-miR-2110*(1)	1	1	1	1	0	1	0	0	2	0	3	1	1	4	2	0	0	1	0	0	0	3	2	1	1
sf-hsa-miR-338-5p(1)	0	0	1	0	0	1	0	1	0	0	5	0	2	0	0	3	0	0	1	0	0	0	1	0	0
sf-hsa-miR-491*(1)	2	0	1	2	0	0	1	2	1	0	2	0	1	1	0	1	0	0	4	2	2	1	1	3	1
sf-hsa-miR-3681(2)	1	0	0	0	0	1	1	0	1	1	1	0	0	0	0	2	0	1	0	2	2	1	5	1	0
sf-hsa-miR-522(1)	0	0	1	6	0	1	0	0	0	0	0	3	1	1	1	0	1	1	2	1	2	7	2	1	0
sf-hsa-miR-642-3p(1)	0	0	1	0	1	3	0	1	1	0	2	0	1	2	1	0	0	2	0	0	2	3	1	0	0
rlcv-miR-rL1-32-5p	0	1	0	0	0	0	0	2	0	0	0	0	0	2	0	0	0	2	8	0	3	0	2	1	0
sf-hsa-miR-1197(1)	0	0	0	0	0	0	1	0	0	0	0	1	1	0	0	0	0	0	4	1	5	2	8	4	2
sf-hsa-miR-204*(1)	1	3	3	0	0	2	3	1	5	0	3	2	0	3	0	0	1	0	0	0	0	0	0	0	0
sf-hsa-miR-217(1)	0	0	1	0	0	0	0	1	0	1	6	0	4	0	0	5	0	0	1	0	3	0	3	2	0
sf-hsa-miR-128-1*(2)	2	0	0	1	0	0	1	1	1	0	1	3	1	4	1	2	1	1	0	0	1	1	1	2	0
sf-hsa-miR-496(1)	0	0	0	1	1	0	0	2	2	0	1	3	1	0	0	1	0	0	3	0	3	1	2	5	2
sf-hsa-miR-2116-5p(1)	1	2	1	1	0	0	1	2	1	0	3	1	1	1	0	2	0	0	1	0	2	3	1	0	0
sf-hsa-miR-152a*(1)	1	0	1	2	0	1	0	1	2	0	1	2	0	0	1	0	0	1	2	1	1	1	2	2	0
sf-hsa-miR-3619-5p(1)	3	0	5	3	1	2	3	0	3	0	1	0	0	0	0	0	0	0	2	1	0	0	1	0	0
sf-hsa-miR-381*(1)	0	0	0	2	0	1	2	0	0	0	2	1	0	1	1	0	0	0	3	0	3	0	2	3	0
sf-hsa-miR-483-5p(1)	0	1	0	0	0	0	1	0	0	0	0	0	0	0	0	1	0	0	2	0	2	0	1	3	3
sf-hsa-miR-486*(1)	1	0	2	2	0	0	0	1	0	0	0	1	1	0	2	0	1	0	2	0	1	2	3	0	0
sf-hsa-miR-1303-5p(1)	0	1	1	4	1	1	0	0	1	0	1	3	1	1	1	1	1	0	0	2	0	1	1	2	1
sf-hsa-miR-513a-1-5p(3)	1	1	5	0	0	9	0	1	0	0	0	2	0	0	3	0	0	1	2	3	0	0	1	0	0
sf-hsa-miR-579-3p(1)	0	1	1	0	0	1	1	0	2	0	6	0	0	0	1	0	0	2	3	0	1	1	1	0	1
sf-hsa-miR-616-3p(1)	1	2	4	0	1	0	0	1	1	0	0	1	0	0	0	0	0	0	3	0	0	3	1	1.5	0
sf-hsa-miR-15a*(1)	0	0	0	1	0	2	0	0	2	0	5	1	1	2	0	1	0	0	0	0	0	0	0	0	0
sf-hsa-miR-433(1)	0	0	0	0	0	0	0	0	1	0	0	1	0	0	0	0	0	0	2	1	4	0	12	1	2
sf-hsa-miR-488(1)	0	0	0	2	1	0	0	0	1	0	1	0	0	0	0	0	0	0	1	0	0	0	1	0	0
sf-hsa-miR-676(1)	0	0	1	0	0	2	1	0	0	0	0	1	3	4	0	2	1	1	3	0	2	0	3	0	0
sf-hsa-miR-1293-5p(1)	0	3	1	0	0	0	1	1	2	2	2	1	0	2	1	3	0	1	0	0	1	2	0	0.5	0
sf-hsa-miR-129-1-5p(2)	0	0	0	0	1	0	0	1	8	1	2	1	2	1	0	0	0	3	1	0	1	1	0	0	1
sf-hsa-miR-2277*(1)	0	0	1	0	2	0	2	3	3	0	0	1	1	3	0	0	0	0	0	0	2	1	0	0	0
sf-hsa-miR-3187(1)	0	1	1	1	2	0	1	1	1	0	0	5	0	3	0	2	0	0	1	1	0	0	1	0	0
sf-hsa-miR-500b*(1)	1	2	0	0	0	3	1	0	1	0	1	3.5	0	0	3	0	2	1	2	1.5	1	0	1	0	0
sf-hsa-miR-659(1)	0	0	0	1	1	0	0	1	3	0	3	2	1	1	2	1	0	1	2	2	1	0	0	0	0
sf-hsa-miR-144*(1)	0	2	1	9	1	0	0	2	0	0	0	0	0	3	1	0	0	0	1	0	0	0	0	0	0
sf-hsa-miR-186*(1)	0.5	1	1	0	0	0	0	0	4	0	0	0	0	3	0	0	0	0	2	1	0	1	2	1	0
sf-hsa-miR-511-1-3p(2)	0	1	0	1	0	1	0	0	0	0	1	1	1	1	0	2	0	0	3	0	2	0	0	0	4
sf-hsa-miR-7-1*(1)	0	0	0	1	0	0	1	0	0	0	0	1	0	0	0	0	1	0	6	1	3	0	3	7	1
sf-hsa-miR-1283-1-5p(2)	0	0	1	4	0	2	0	1	0	0	0	1	0	1	1	0	0	2	5	0	2	0	2	1	1
sf-hsa-miR-1286(1)	0	0	2	1	0	1	0	0	1	0	0	1	0	2	0	0	0	0	2	0	0	2	1	0	1
sf-hsa-miR-1287*(1)	0	0	0	3	0	0	2	0	0	0	2	0	0	0	0	0	0	0	0	2	0	2	0	1	0
sf-hsa-miR-184(1)	0	0	0	1	0	1	0	0	0	0	0	0	0	1	1	3	0	0	2	0	3	1	1	0	0
sf-hsa-miR-3157-5p(1)	0	1	2	2	0	1	0	0	0	0	1	0	0	0	1	0	0	0	1	0	1	1	1	1	0
sf-hsa-miR-577*(1)	0	0	0	0	0	0	1	1	0	0	0	0	0	0	0	0	0	0	8	0	4	1	4	4	1
sf-hsa-miR-597*(1)	0	3	1	0	0	1	0	0	0	0	1	0	3	2	1	0	1	0	3	1	0	0	1	1	0
kshv-miR-K12-11	0	0	0	0	0	0	0	0	0	0	1	1	1	1	7	3	0	0	0	0	1	2	1	2	0
sf-hsa-miR-642-5p(1)	1	0	0	0	0	0	0	1	0	0	2	0	1	0	2	3	0	1	0	0	0	2	0	0	0
sf-hsa-miR-1266(1)	0	1	3	1	0	0	1	0	1	0	0	0	0	1	1	2	1	2	0	1	1	1	0	1	0
sf-hsa-miR-503*(1)	1	1	0	0	0	1	0	2	1	0	0	1	0	1	1	0	0	0	1	1	2	0	0	2	1
sf-hsa-miR-766*(1)	0	0	0	0	0	0	1	1	1	0	0	1	0	0	0	0	0	0	1	1	2	0	3	1	1
sf-hsa-miR-153-1*(2)	0	0	0	0	0	1	0	0	4	0	0	0	0	0	1	1	0	0	2	0	0	0	1	1	0
sf-hsa-miR-521-1(2)	0	0	1	4	0	0	0	1	0	0	0	0	0	2	0	1	1	1	1	0	2	2	0	2	0
sf-hsa-miR-579-5p(1)	0	0	2	1	0	0	0	1	1	0	1	0	3	0	0	0	1	2	0	1	0	0	0	1	1
sf-hsa-miR-585(1)	0	0	0	0	0	0	1	1	3	0	1	0	0	0	0	2	1	0	2	2	1	0	2	1	0
sf-hsa-miR-641*(1)	0	0	0	0	0	0	0	0	0	0	2	0	1	1	0	0	0	0	1	0	2	2	1	0	1
sf-hsa-miR-1252(1)	0	1	0	1	0	0	0	0	0	0	0	0	0	1	0	0	0	0	1	1	2	2	2	0	1
sf-hsa-miR-1284-3p(1)	0	0	1	2	0	0	0	0	0	0	0	0	2	0	0	1	0	0	0	2	1	2	1	0	0
sf-hsa-miR-3170(1)	0	3	1	1	0	1	0	1	0	0	1	0	0	0	0	1	0	2	0	0	0	3	1	2	0
sf-hsa-miR-3174(1)	1	0	0	1	0	0	0	1	1	0	2	0	0	1	0	0	0	0	4	0	3	2	1	1	0
sf-hsa-miR-559(1)	0	0	1	0	0	1	0	0	4	0	1	3	0	0	1	1	0	0	1	2	0	0	1	2	0
sf-hsa-miR-592*(1)	1	0	0	2	0	2	0	1	2	0	0	0	0	0	2	0	0	1	3	0	0	0	1	0	0
sf-hsa-miR-3614-5p(1)	0	0	0	1	0	0	1	0	2	0	0	0	0	2	1	0	2	0	0	1	2	1	1	0	0
sf-hsa-miR-3934*(1)	0	0	0	3	0	0	1	0.5	2	1	0	1	0	1	1	0	1	0	2	0	1	0	1	0	1
sf-hsa-miR-1294-5p(1)	0	2	0	0	1	0	0	1	0	0	2	0	0	0	0	1	0	0	0	2	0	0	1	2	0
sf-hsa-miR-223(1)	2	2	0	2	1	0	0	1	1	0	5	2	0	0	0	1	0	0	0	0	1	0	0	0	0
sf-hsa-miR-513c-5p(1)	0	0	2	2	0	5	0	0	0	0	0	0	0	0	2	0	0	2	1	1	1	0	0	0	1
sf-hsa-miR-675*(1)	0	1	0	0	0	0	0	1	0	0	0	0	0	0	0	0	0	0	1	0	0	1	1	1	0
sf-hsa-miR-124-1(3)	0	0	0	2.01	0	0.99	0	0	0.99	0.99	0	0	3	0	0.99	0	0.99	0.99	0.99	0	0.99	0.99	0	0	0
sf-hsa-miR-3129-3p(1)	1	0	1	0	0	0	0	0	0	0	0	0	1	0	1	0	0	0	2	1	1	0	0	1	1
sf-hsa-miR-3677-5p(1)	0	1	2	1	1	0	0	0	2	0	3	0	2	0	0	0	0	1	2	0	0	0	0	0	1
sf-hsa-miR-449c-5p(1)	0	0	0	0	0	1.5	0	0	1	0	0	2	1	0	0	0	0	1	0	0	0	1	0.5	0	0
sf-hsa-miR-380-5p(2)	0	0	0	0	0	0	0	2	1	0	0	0	1	0	0	0	0	0	4	2	0	0	2	1	0.5
sf-hsa-miR-1179(1)	1	0	0	0	0	2	0	0	0	0	0	2	0	1	1	0	0	0	0	3	1	0	0	0	0
sf-hsa-miR-2278(1)	1	0	0	0	0	1	0	1	0	1	0	0	0	0	1	1	0	0	2	0	2	0	1	0	0
sf-hsa-miR-3145-3p(1)	0	1	0	3	0	0	0	1	1	0	1	2	0	1	1	0	0	1	0	1	0	0	2	1	1
sf-hsa-miR-3940(1)	0	2	1	0	0	1	0	2	2	0	1	1	0	0	2	0	0	0	0	0	0	1	0	1	0
sf-hsa-miR-937(1)	1	0	0	0	0	0	0	1	0	1	0	1	0	1	1	0	0	0	1	0	0	1	0	1	0
sf-hsa-miR-516b-1(20)	0	0	0	0	0	1	0	0	0	0	0	0	0	0	1	0	1	0	4.47	1.02	1	1.02	0.8	1	1
sf-hsa-miR-1-1*(3)	0	0	0	0	0	1	0	0	0	0	0	1	0	0	5	5	0	0	0	1	0	0	0	0	1
sf-hsa-miR-3140-3p(1)	0	0	0	0	0	0	0	0	0	1	0	1	0	1	0	1	1	0	1	1	0	0	1	1	0
mghv-miR-M1-6	0	0	0	0	0	0	0	0	0	0	0	0	0	1	0	0	1	0	0	1	1	1	2	0.5	1
sf-hsa-miR-1284-5p(1)	0	1	1	1	0	0	0	0	0	0	0	0	0	0	0	2	0	0	1	1	1	1	0	2	0
sf-hsa-miR-1537(1)	0	0	0	1	0	0	1	0	1	0	0	0	0	0	0	1	2	0	0	1	0	0	0	1	0
sf-hsa-miR-2114(1)	1	0	1	0	0	1	0	1	0	0	0	1	0	2	0	0	0	0	0	0	0	1	0	0	0
sf-hsa-miR-216b(1)	0	1	1	1	1	0	0	0	0	0	1	0	0	1	0	3	0	0	1	2	1	1	0	0	0
sf-hsa-miR-2276-3p(1)	0	0	0	0	2	0	0	0	2	0	0	0	1	1	0	2	0	0	1	0	1	0	1	0	0
sf-hsa-miR-3187*(1)	0	0	0	0	0	1	0	0	1	0	0	0	0	0	1	1	0	0	0	2	2	0	1	1	2
sf-hsa-miR-1255a-5p(2)	0	0	0	0	0	0	2	1	0	0	0	1	1	1	0	0	0	0	0.25	0	0	0	0	4	0
sf-hsa-miR-1251(1)	0	0	1	1	0	0	0	0	0	0	2	1	1	1	0	0	1	0	2	0	0	1	1	2	0
sf-hsa-miR-150(1)	4	0	1	1	0	0	0	3	0	0	1	2	0	0	0	0	0	0	0	0	0	0	1	0	0
sf-hsa-miR-219-1-3p(1)	0	1	0	1	0	0	1	2	0	0	1	0	0	0	0	1	1	0	1	0	0	1	0	0	0
sf-hsa-miR-3127-5p(1)	1	1	0	0	0	0	0	1	1	0	2	1	0	0	0	2	0	0	1	0	2	0	0	0	0
sf-hsa-miR-3151*(1)	0	0	1	0	0	0	0	0	0	0	0	0	0	3	0	0	0	1	0	1	0	2	1	0	0
sf-hsa-miR-3194-5p(1)	0	0	0	1	0	0	0	1	0	0	0	1	0	1	1	1	0	0	1	0	0	0	0	3	0
sf-hsa-miR-3617(1)	0	0	0	0	0	1	0	0	1	0	2	0	0	2	1	0	0	1	0	1	0	0	1	0	1
sf-hsa-miR-3688(1)	0	0	1	0	0	0	0	1	0	0	2	0	0	0	0	1	0	0	0	1	1	0	1	0	1
sf-hsa-miR-412*(1)	1	1	0	1	1	2	0	1	0	0	0	0	0	0	0	0	0	2	0	0	1	0	1	2	0
sf-hsa-miR-449b*(1)	0	0	1	0	0	1	0	0	1	0	0	0	0	0	0	0	0	0	3	0	0	1	2	0	0
sf-hsa-miR-487a-5p(2)	0	0	0	0	0	0	1	0	1	0	1	0	0	0	0	0	0	1	3	0	0	0	2	0	1
sf-hsa-miR-598*(1)	0	0	0	0	1	0	0	0	3	0	1	1	0	0	1	1	0	1	2	0	1	0	0	0	0
sf-hsa-miR-3120(1)	0	0	0	0	0	1	0	0	1	0	0	1	0	1	1	1	1	0	1	2	0	0	0	1.5	0
sf-hsa-miR-1293-3p(1)	0	0	1	0	0	0	2	0	0	0	3	0	0	0	0	3	0	2	0	0	0	0	0	0	0
sf-hsa-miR-3130-5p(1)	0	0	1	0	0	0	0	0	1	0	0	0	0	0	3	0	0	0	0	0	0	3	1	1	0
sf-hsa-miR-3136(1)	0	0	3	1	0	1	0	0	1	0	0	0	0	1	0	0	0	1	2	0	0	0	0	1	1
sf-hsa-miR-544-5p(1)	0	0	0	0	0	0	0	0	0	0	0	0	0	0	0	0	0	0	3	0	1	0	2	2	3
sf-hsa-miR-549-3p(1)	0	0	0	0	0	0	0	1	0	0	0	1	0	1	0	0	0	0	1	1	1	1	3	2	0
sf-hsa-miR-580(1)	0	0	0	0	0	0	0	0	1	0	2	1	1	0	0	0	0	0	1	0	0	0	1	0	1
sf-hsa-miR-651*(1)	0	0	1	1	1	0	0	0	1	0	1	1	0	0	0	0	0	0	0	0	1	0	0	0	0
sf-hsa-miR-1256-3p(1)	0	0	0	0	0	0	0	0	0	0	0	1	1	0	0	0	1	0	1	1	0	0	0	1	0
sf-hsa-miR-1305(1)	0	0	0	0	0	0	0	0	0	0	1	0	0	0	0	0	0	0	0	0	0	0	1	0	0
sf-hsa-miR-3152*(1)	0	1	0	0	0	0	0	0	0	0	1	0	1	2	0	0	0	0	0	0	0	1	0	0	1
sf-hsa-miR-337*(1)	0	0	0	0	0	0	0	0	0	0	0	2	2	0	0	0	0	0	0	0	1	0	0	1	1
sf-hsa-miR-345*(1)	0	1	0	1	0	0	0	0	0	1	1	0	1	1	0	0	0	0	0	1	0	1	1	0	1
sf-hsa-miR-3922(1)	0	1	0	0	0	0	0	0	1	0	2	0	0	0	0	0	1	0	1	0	2	1	1	0	1
sf-hsa-miR-3938(1)	0	1	1	0	0	0	0	1	0	0	2	0	0	1	2	0	0	0	0	1	0	0	0	1	0
sf-hsa-miR-466(1)	0	0	1	0	0	0	0	0	0	0	0	1	0	0	0	0	0	0	5	0	1	2	0	0	0
sf-hsa-miR-942*(1)	0	2	0	0	0	0	1	0	0	0	1	0	0	1	2	0	0	1	1	1	0	0	0	0	0
sf-hsa-miR-944(1)	0	0	0	1	0	0	0	1	2	0	0	0	0	0	0	1	0	0	1	1	1	0	0	0	1
sf-hsa-miR-302a-3p(4)	1	0	0	0	0	0	0	0	1	0	0	0	0	0	0	1	0	3	1	1	1	0	0	0	0
sf-hsa-miR-3115(1)	0	0	0	0	0	0	0	0	1	0	0	0	0	0	0	0	0	0	4	0	1	1	1	1	0
sf-hsa-miR-3173(1)	0	1	1	0	1	0	0	1	0	0	0	0	0	0	0	0	0	0	0	0	0	0	1	1	1
sf-hsa-miR-3622-5p(1)	0	0	0	0	0	0	0	0	0	0	0	0	0	0	0	0	0	0	4	0	1	1	2	0	0
sf-hsa-miR-3657(1)	0	0	1	0	0	0	0	0	0	0	0	1	0	0	1	0	0	1	0	0	0	0	0	0	1
sf-hsa-miR-3677-3p(1)	0	0	1	3	0	0	0	0	2	0	1	0	0	1	0	1	0	1	0	0	0	0	0	0	0
sf-hsa-miR-370*(1)	0	0	0	1	0	0	0	0	2	0	0	0	1	0	0	0	0	0	0	1	0	0	3	1	0
sf-hsa-miR-499*(1)	0	0	1	0	0	0	0	0	0	0	0	0	1	0	2	0	0	0	0	0	0	0	0	0	0
mdv2-miR-M26	0	0	0	0	0	0	0.5	0	0	0	0	0	0	0	0	1	0	0	1	0	0	1	0	1	0
sf-hsa-miR-346*(1)	0	1	1	0	0	0	0	0	0	0	0	1	0	0	0	0	0	0	1	2	0	0.5	0	2	0
sf-hsa-miR-3944-3p(1)	0	0	0	1	0	0	0	0	0	0	1	1	0	0	0	0	0	0	1	2	0	0.5	0	0	0
sf-hsa-miR-676*(1)	0	0	0	1	1	0	0	0	0	0	0	1	0	0	0	2	0	0	0	1	4	0	0	0	0
kshv-miR-K12-6-3p	0	0	0	1	0	0	0	0	1	0	0	0	0	0	0	0	0	0	1	0	0	0	0	0	0
sf-hsa-miR-2276-5p(1)	0	2	1	0	0	0	0	1	1	0	0	0	0	0	0	0	0	0	2	0	0	0	1	0	0
sf-hsa-miR-3130-3p(1)	0	0	0	0	0	2	0	0	0	1	0	1	0	1	0	0	1	0	0	0	0	0	0	1	0
sf-hsa-miR-3155-5p(1)	0	1	1	0	1	0	0	0	0	0	1	0	1	0	0	1	0	0	1	0	0	0	0	0	1
sf-hsa-miR-372(1)	0	0	0	0	0	1	0	0	0	0	0	0	0	1	1	0	0	0	0	0	0	2	1	0	2
sf-hsa-miR-3912*(1)	0	0	0	0	0	0	0	0	1	0	0	0	0	0	0	0	0	1	0	1	0	0	1	0	0
sf-hsa-miR-3942-5p(1)	0	0	0	0	0	1	0	0	0	0	0	1	0	1	1	0	0	0	0	0	0	1	1	0	1
sf-hsa-miR-421*(1)	0	0	1	1	0	0	0	0	0	0	0	1	0	0	0	0	0	2	1	0	1	2	0	0	0
sf-hsa-miR-588(1)	0	0	0	0	0	0	0	0	0	0	0	0	0	0	0	0	0	0	0	0	0	2	2	1	0
sf-hsa-miR-659*(1)	0	0	1	1	0	1	0	0	0	0	0	0	1	0	0	0	0	1	0	0	0	0	1	0	0
bkv-miR-B1-5p	0	0	0	0	0	0	0	0	0	0	1	2	0	0	0	0	0	0	1	0	0	1	1	1	0
sf-hsa-miR-1283-2-3p(1)	0	0	1	2	0	0	0	0	1	0	0	2	0	0	0	0	1	0	1	0	0	0	1	0	0
sf-hsa-miR-137*(1)	0	0	0	0	0	0	0	0	2	0	0	2	0	0	0	0	0	1	0	0	1	0	1	1	0
sf-hsa-miR-3155-3p(1)	0	1	0	0	0	0	0	1	0	0	0	0	0	0	0	0	0	0	0	3	1	1	0	0	0
sf-hsa-miR-3189(1)	0	1	0	0	0	0	0	1	0	0	0	1	0	2	0	1	0	0	0	0	1	0	0	1	0
sf-hsa-miR-3944-5p(1)	0	0	1	0	0	0	1	0	0	0	0	1	0	0	0	0	0	0	1	2	1	0	1	0	0
sf-hsa-miR-495*(2)	0	0	0	0	0	0	0	1	0	0	0	0	0	0	0	0	0	0	1	0	0	0	1	2	0
iltv-miR-I5	0	0	0	0	0	1.5	0	0	0	0	0	0	0	1	0	0	0	0	1	2	0	0	1	1	0
rlcv-miR-rL1-4-5p	1	0	0	0	0	0	0.5	0	0	0	0	0	0	0	0	0	0	0	0	0	1	0	0	0	0
sf-hsa-miR-1256-5p(1)	1	1	0	1	0	0	1	0	1	0	1	0	0	0	0	0	0	0	0	0	0	0	0	0	0
sf-hsa-miR-1294-3p(1)	0	1	0	0	0	0	0	1	1	0	0	0	0	0	0	0	1	0	0	0	0	0	1	0	0
sf-hsa-miR-149*(1)	0	0	0	0	1	0	0	0	1	0	0	0	0	0	0	1	0	0	0	0	0	0	2	0	0
sf-hsa-miR-2114*(1)	0	0	0	0	0	0	0	0	0	0	1	1	0	1	0	0	0	0	1	0	1	0	0	2	0
sf-hsa-miR-3129-5p(1)	0	0	0	0	0	0	0	0	0	0	1	0	0	0	0	1	0	0	0	0	0	0	1	0	1
sf-hsa-miR-3138-3p(1)	0	1	1	1	0	0	0	0	0	0	1	0	1	0	0	0	0	0	0	0	0	0	1	0	0
sf-hsa-miR-3149(1)	2	0	1	0	0	0	0	0	0	0	0	0	0	0	0	0	0	0	0	0	0	0	0	0	0
sf-hsa-miR-3158*(1)	0	0	0	1	0	0	0	1	0	0	1	0	0	0	0	0	0	0	0	0	0	0	0	0	0
sf-hsa-miR-3612*(1)	0	0	0	0	0	0	0	0	0	0	0	0	0	0	0	0	0	0	1	1	0	1	0	0	0
sf-hsa-miR-3619-3p(1)	1	0	1	0	0	0	0	0	1	0	0	0	0	0	0	0	0	0	0	0	0	0	2	0	0
sf-hsa-miR-3942-3p(1)	0	0	0	0	0	0	0	0	0	0	0	0	0	0	0	1	0	0	1	0	0	0	0	0	1
sf-hsa-miR-508*(1)	0	0	0	0	0	1	0	1	0	0	0	0	0	0	0	0	1	1	1	1	0	0	0	2	0
sf-hsa-miR-514b-5p(1)	1	0	1	0	0	0	0	0	0	0	0	0	0	0	0	0	0	0	1	1	1	1	0	1	0
sf-hsa-miR-513a-1-3p(3)	0	0	0	0	0	0	0.99	0	1	0	0	0	0	0	1	0	1	0	1	1	0	0	0	0	0
ebv-miR-BART4	0	0	0	0	0	0	0	0	0	0	0	0	0	0	0	0	0	0	3	1	0	1	1	0	0
sf-hsa-miR-767(1)	0	1	0	0	0	0.5	1	0	0	0	0	0	0	0	0	0.5	0	0	0	0	0	0	0	1	0
sf-hsa-miR-515-1-5p(9)	0	0	0	0	0	0	0	0	1	0	1	0	0	0	0	0	0	0	0.25	0	0	0	1	0.99	0
hcmv-miR-US4	0	0	0	1	0	0	0	1	0	0	0	0	0	0	1	0	0	0	0	1	0	0	0	0	0
sf-hsa-miR-1180*(1)	0	0	0	1	0	0	0	0	1	0	0	1	0	0	0	0	0	0	0	1	0	0	2	0	0
sf-hsa-miR-1250(1)	0	0	1	1	0	0	0	0	1	0	1	0	1	0	0	1	0	0	0	0	0	0	0	0	0
sf-hsa-miR-1269(1)	0	0	1	0	0	2	0	0	2	0	0	0	0	1	0	0	0	0	0	0	0	0	0	0	0
sf-hsa-miR-1295(1)	0	0	0	0	0	0	0	0	0	0	1	0	1	0	0	0	0	0	0	0	0	0	0	1	0
sf-hsa-miR-181d*(1)	0	0	0	0	1	0	0	0	0	0	0	1	0	0	0	1	1	0	0	0	0	2	0	0	0
sf-hsa-miR-197*(1)	0	0	0	0	1	0	0	1	1	0	0	0	0	1	1	0	0	0	0	0	0	0	0	0	0
sf-hsa-miR-3124(1)	0	0	0	0	1	0	0	0	2	0	1	0	0	0	0	0	0	1	0	0	0	0	0	0	0
sf-hsa-miR-3126-5p(1)	0	1	0	0	0	0	1	0	0	0	0	0	0	0	0	0	0	0	1	1	1	0	0	1	0
sf-hsa-miR-3143-5p(1)	0	0	0	0	1	0	0	1	0	0	1	0	0	0	0	0	0	0	0	0	1	0	2	0	0
sf-hsa-miR-3157-3p(1)	0	0	0	0	0	0	0	0	0	0	0	0	2	0	0	0	0	0	0	1	0	0	0	0	1
sf-hsa-miR-3173*(1)	0	0	0	0	0	0	0	0	0	0	1	1	0	0	0	0	0	0	0	1	0	1	1	0	0
sf-hsa-miR-3175(1)	1	0	0	0	0	0	1	1	0	0	0	0	0	0	0	0	0	0	1	0	0	0	1	1	0
sf-hsa-miR-320*-RNASEN(1)	0	0	0	0	0	0	0	0	0	0	0	0	0	0	0	0	0	0	0	0	0	0	0	1	0
sf-hsa-miR-367(1)	0	0	0	0	0	0	0	0	0	0	1	0	0	0	0	0	0	0	0	0	0	0	1	1	0
sf-hsa-miR-3679-5p(1)	0	1	1	0	0	0	0	0	0	0	0	0	0	1	0	0	0	0	0	0	0	1	2	0	0
sf-hsa-miR-4326*(1)	1	0.5	0.5	0	0	0	0	0	1	0.5	0.5	1	0	0.5	0	0.5	0	0	0	0	0	0	0	0.5	0
sf-hsa-miR-490-3p(1)	0	0	0	1	0	2	0	0	0	0	0	0	0	0	0	1	0	0	0	1	0	0	0	0	0
sf-hsa-miR-497*(1)	0	1	0	0	0	0	0	0	0	0	0	0	0	0	0	0	0	0	0	0	0	0	1	0	1
sf-hsa-miR-887*(1)	0	0	1	0	0	0	0	0	1	0	0	0	0	0	0	0	0	0	0	0	1	1	0	0	0
ebv-miR-BART10	0	1	0	0	0	0.5	0	0	0	0	0	0	0	0	0	0	0	0	0	0	1	0	0	1	0
sf-hsa-miR-450b*(1)	0	0	0	1	0	0	0	0	0	0	0	0	0	0	0	0	0	0	0	0	0	0	1	0	0
bhv1-miR-B4	0	0	0	0	0	0	0	0	0	0	0	0	0	1	0	0	0	0	0	0	0	0	0	0	0
hsv2-miR-H10	0	1	0	0	0	0	0	0	0	0	0	0	0	1	0	0	0	1	0	0	0	0	0	0	0
rlcv-miR-rL1-25	0	0	0	0	0	1	0	0	0	0	0	0	0	0	0	0	0	0	0	0	4	0	1	0	0
sf-hsa-miR-1278(1)	0	0	0	1	0	0	0	0	0	0	1	0	0	0	1	0	0	0	0	1	1	0	0	0	0
sf-hsa-miR-1289-3p(1)	0	0	0	0	0	0	0	0	2	0	0	0	0	3	0	0	0	0	0	0	1	0	0	0	0
sf-hsa-miR-1301*(1)	0	0	0	0	0	0	0	0	0	0	1	0	0	0	0	0	0	0	1	2	0	0	0	0	2
sf-hsa-miR-219-2-3p(1)	0	0	0	0	0	0	0	0	1	0	0	0	0	1	0	0	0	0	0	0	0	1	1	1	0
sf-hsa-miR-3074-5p(1)	0	0	0	0	0	1	0	1	0	1	0	0	0	0	0	0	0	0	2	0	0	0	0	0	0
sf-hsa-miR-3174*(1)	0	0	0	0	0	0	0	0	0	0	0	0	0	0	0	2	0	0	1	1	0	0	0	0	0
sf-hsa-miR-3177*(1)	0	0	0	1	0	1	0	0	0	0	1	0	0	0	1	0	0	0	0	0	1	0	0	0	0
sf-hsa-miR-511-1-5p(2)	0	0	0	0	0	1	0	0	0	0	2	0	0	0	0	0	0	0	0	0	0	1	0	0	1
sf-hsa-miR-643*(1)	1	0	1	0	0	1	0	0	0	0	0	1	0	0	0	0	0	0	0	1	0	0	0	0	0
sf-hsa-miR-3622-3p(1)	0	0	1	0	0	0	0	0	0	0	0	0	0	0	0	0	0	0	1	0	0.5	0	0	0	0
hsv2-miR-H9-3p	0	0	0	0	0	0	0	0	0	0	0	1	0	0	0	1	0	0	0	1	0	1	1	0	0
iltv-miR-I1	0	0	0	0	0	0	0	0	0	0	0	0	0	1	0	0	0	0	0	1	0	1	0	1	0
mcmv-miR-M23-2	1	0	0	1	0	0	0	0	0	1	0	0	0	0	0	0	0	0	1	0	0	0	1	0	0
mdv1-miR-M8-3p	0	0	0	0	0	0	0	0	0	0	0	0	0	0	0	0	0	0	0	0	1	0	4	0	0
sf-hsa-miR-122*(1)	0	0	0	0	0	0	0	0	0	0	0	0	0	0	0	0	0	0	0	0	0	0	0	0	1
sf-hsa-miR-1298-3p(1)	1	0	0	0	0	0	0	0	0	0	0	0	0	0	0	0	0	0	0	0	1	0	1	1	0
sf-hsa-miR-139*(1)	1	0	0	0	0	0	0	0	0	0	0	0	0	1	0	0	1	0	0	0	0	1	0	1	0
sf-hsa-miR-1908(1)	0	0	0	0	1	0	0	0	0	0	0	0	0	0	1	0	0	0	1	0	0	0	1	0	0
sf-hsa-miR-1914-5p(1)	0	0	0	0	0	0	0	0	0	0	0	2	0	0	0	0	0	1	0	0	0	0	0	0	0
sf-hsa-miR-2115(1)	0	0	0	0	0	0	0	0	1	0	0	0	0	0	1	0	0	0	0	0	0	0	0	1	0
sf-hsa-miR-216a(1)	0	0	0	0	0	0	0	0	0	0	0	0	0	1	0	0	0	0	0	0	1	1	0	0	0
sf-hsa-miR-301b*(1)	0	0	0	0	0	0	1	0	0	0	0	0	0	0	0	0	0	0	1	0	0	0	0	0	0
sf-hsa-miR-3117*(1)	0	0	0	0	0	0	0	0	0	0	0	0	0	0	0	0	0	0	0	0	0	3	1	0	0
sf-hsa-miR-3150-5p(1)	0	0	1	0	1	0	0	0	0	0	1	0	0	0	0	0	0	0	1	0	0	0	0	0	0
sf-hsa-miR-3183(1)	0	0	1	1	0	0	0	0	0	0	0	0	0	0	1	0	0	1	0	1	0	0	0	0	0
sf-hsa-miR-3193*(1)	0	1	0	0	0	0	0	0	0	0	0	0	0	0	0	0	0	0	1	0	0	0	0	0	0
sf-hsa-miR-3198(1)	0	1	0	0	0	0	0	0	0	0	0	0	0	0	1	0	0	0	0	0	0	0	0	1	0
sf-hsa-miR-3611*(1)	0	0	0	0	0	0	0	0	0	0	0	0	1	0	0	0	0	1	0	0	0	0	0	1	0
sf-hsa-miR-3659(1)	0	0	0	0	0	0	1	0	0	0	0	0	0	0	0	1	0	0	2	0	0	0	1	0	0
sf-hsa-miR-3691*(1)	0	0	2	1	0	0	0	0	0	0	0	0	0	0	0	0	0	1	0	0	0	0	0	0	0
sf-hsa-miR-433*(1)	0	0	0	0	0	0	0	0	0	0	0	0	0	0	0	2	0	0	1	0	0	0	1	1	0
sf-hsa-miR-498-3p(1)	0	0	1	1	0	0	0	0	0	0	0	0	0	0	0	0	0	0	0	2	0	1	0	0	0
sf-hsa-miR-552-3p(1)	0	1	0	0	0	0	0	0	0	0	0	1	0	0	0	0	0	0	1	0	0	0	0	0	0
sf-hsa-miR-760*(1)	0	0	1	0	0	1	0	0	0	0	0	0	0	0	0	0	1	1	0	0	0	0	0	0	0
sf-hsa-miR-105-1(2)	0	1	0	0	0	0	0	0	0	1	0	0	0	0	0	0	0	0	1	0.66	1	0	0	0	0
hcmv-miR-UL70-3p	0	1	0	0	0	0	0	0.5	0	0	0	0	0	0	0	1	0	0	1	0	0	0	0	0	0
hsv1-miR-H1	1	1	0	0	0	1	0	0.5	0	0	0	0	0	0	0	0	0	0	0	0	0	0	0	1	0
hsv1-miR-H15	0	0	0	0	0	1	0	0	0	0	0	0	0	0	0	0	0	1	0	0	0	1	0	0.5	0
hsv2-miR-H23	0	0	0	0	0	0	0	0	0	0	0	0	0	0	0	0	0	0	0	1	0	1	0	1	0
sf-hsa-miR-371(1)	0	0	0	0	0	0	0	0	0	0	0	0	0	0	0	0	0	0	0.5	0	0	0	1	1	0
bhv1-miR-B6*	0	0	0	0	0	0	0	0	0	0	0	1	0	0	0	0	0	0	0	0	0	0	1	0	0
ebv-miR-BART11-3p	0	0	0	0	0	0	0	0	0	0	0	0	0	0	0	1	0	0	0	1	1	0	0	1	0
ebv-miR-BART12	2	0	0	0	0	0	0	0	0	0	0	0	0	0	0	0	0	0	0	0	1	0	0	0	0
ebv-miR-BHRF1-2*	0	0	0	0	0	0	0	0	0	0	0	0	0	0	0	0	0	0	1	0	1	0	0	0	0
hcmv-miR-UL112	0	0	0	0	0	1	0	0	0	0	0	0	0	0	0	0	0	0	1	0	0	0	0	1	0
hsv1-miR-H16	0	1	0	0	1	0	0	0	0	0	0	1	0	0	0	0	0	0	0	0	1	0	0	0	0
hsv1-miR-H18	0	1	0	0	0	0	0	0	0	1	0	0	0	0	0	0	0	0	0	0	0	0	0	1	1
hsv1-miR-H6-5p	0	0	0	0	0	0	0	0	0	0	0	0	0	0	0	0	0	0	0	0	0	0	1	1	0
kshv-miR-K12-8	0	0	0	1	0	0	0	0	0	0	0	0	0	0	0	0	1	0	0	0	0	0	1	0	1
mghv-miR-M1-10	0	0	0	2	0	0	0	0	0	0	0	0	0	0	0	0	0	0	0	0	0	0	0	2	0
rlcv-miR-rL1-10	1	0	0	1	0	0	0	0	0	0	0	0	0	0	0	0	0	0	0	0	0	1	0	0	0
rlcv-miR-rL1-23-3p	1	0	0	0	0	0	0	1	0	0	0	0	0	0	0	0	0	0	0	0	0	0	0	0	0
sf-hsa-miR-1193-5p(1)	0	0	0	0	0	0	0	1	1	0	0	0	0	0	0	0	0	0	0	0	0	0	0	1	0
sf-hsa-miR-1255a-3p(1)	0	0	0	0	0	1	0	0	0	0	0	0	0	0	0	0	0	0	1	0	0	0	1	0	0
sf-hsa-miR-1289-5p(1)	0	0	0	0	0	0	0	0	0	0	1	0	0	0	0	0	0	0	1	0	0	1	0	0	0
sf-hsa-miR-1912-3p(1)	0	0	0	0	0	0	0	0	0	0	0	0	0	1	0	0	0	0	2	0	0	0	0	0	0
sf-hsa-miR-208b*(1)	0	0	0	0	0	0	0	0	0	0	0	0	1	0	0	0	0	0	1	1	0	0	0	1	0
sf-hsa-miR-215*(1)	0	0	0	0	0	0	0	0	0	0	1	1	0	0	0	0	0	0	0	0	0	1	0	0	1
sf-hsa-miR-302b*(2)	0	0	0	0	0	0	0	0	0	0	0	0	0	0	0	0	0	0	0	2	0	0	0	2	0
sf-hsa-miR-3139(1)	0	0	0	0	0	0	0	0	0	0	0	0	0	0	0	0	0	0	0	1	1	1	0	1	0
sf-hsa-miR-3144(1)	0	0	0	0	0	0	0	0	0	0	0	0	0	1	0	0	0	0	0	0	0	1	0	0	0
sf-hsa-miR-3145-5p(1)	0	0	0	0	0	0	0	0	0	0	0	0	0	1	0	0	0	1	0	0	0	0	0	0	0
sf-hsa-miR-3146-3p(1)	0	0	0	0	0	0	0	0	0	0	0	0	0	0	0	0	0	1	0	0	0	0	1	0	0
sf-hsa-miR-3146-5p(1)	0	0	0	0	0	0	0	0	0	0	0	0	0	0	0	0	0	0	0	3	0	0	0	0	0
sf-hsa-miR-325*(1)	0	0	0	0	0	0	0	0	0	0	0	0	0	0	0	0	0	0	0	2	0	0	1	0	0
sf-hsa-miR-328*(1)	0	0	0	0	0	0	0	0	0	0	0	1	0	0	0	0	0	0	0	1	0	0	1	0	0
sf-hsa-miR-3680(1)	0	0	0	0	0	0	0	0	0	0	0	0	0	0	0	0	0	0	2	0	0	0	0	0	0
sf-hsa-miR-383(1)	0	1	0	0	0	0	0	0	0	0	0	0	0	0	0	0	0	0	0	0	1	0	0	0	0
sf-hsa-miR-3910(1)	0	0	0	0	0	0	0	0	0	0	0	0	0	0	0	0	0	0	0	0	0	0	0	1	0
sf-hsa-miR-3939-3p(1)	0	0	0	1	0	0	0	1	0	0	0	0	0	0	0	0	0	1	0	0	0	0	0	0	0
sf-hsa-miR-3939-5p(1)	0	1	0	0	0	0	0	0	0	0	0	0	0	0	0	0	0	0	0	1	1	0	0	1	0
sf-hsa-miR-449c-3p(1)	0	0	0	0	0	0	0	0	0	0	0	1	0	0	0	0	0	0	1	0	0	0	0	1	0
sf-hsa-miR-490-5p(1)	0	0	0	0	1	0	0	0	0	0	0	0	0	0	0	0	0	0	0	0	0	0	1	0	0
sf-hsa-miR-506*(1)	0	1	0	0	0	0	0	0	0	0	0	0	0	0	0	0	0	0	1	0	0	1	1	0	0
sf-hsa-miR-510-3p(1)	0	0	0	0	0	1	0	0	0	0	1	1	0	1	0	0	0	0	0	0	0	0	0	0	0
sf-hsa-miR-517a-1(3)	0	0	0	0	0	0	0	0	1	0	0	0	0	0	0	1	0	0	0	0	0	0	0	0	0
sf-hsa-miR-541-5p(1)	0	0	0	0	0	0	1	0	0	0	0	0	0	0	0	0	0	0	0	2	0	1	0	0	0
sf-hsa-miR-551b*(1)	0	0	0	0	1	0	0	0	0	0	0	0	0	0	0	0	0	0	0	0	0	0	1	1	1
sf-hsa-miR-610(2)	0	0	0	0	0	0	0	0	0	0	0	0	0	0	1	0	0	0	0	0	0	0	1	1	0
sf-hsa-miR-770-3p(1)	0	0	0	0	0	0	0	0	0	0	0	0	0	1	0	0	0	0	0	0	0	0	0	1	1
sf-hsa-miR-888(3)	0	0	0	0	0	0	0	0	0	0	0	0	0	0	0	0	1	0	1	1	0	0	1	0	0
sf-hsa-miR-891a(1)	0	0	0	0	0	0	0	0	0	0	0	2	0	0	0	0	0	0	0	0	0	0	0	0	0
sf-hsa-miR-891a*(2)	0	0	0	0	0	0	0	0	0	0	0	0	0	0	1	0	0	0	0	0	0	0	0	0	0
sf-hsa-miR-891b(1)	0	0	0	0	0	0	0	0	0	0	0	0	0	0	0	0	0	0	0	0	0	0	0	0	1
ebv-miR-BART1-5p	0	0	0	0	0	0	0	0	0	0	0	0	0	0	0	0	0	0	0.5	0	0	0	0	1	0
hsv1-miR-H17	0	0	0	0	0	0	0	0	0	0	0	0	0	1	0	0	0	1	0	0	0	0	0	0	0
iltv-miR-I7	0	0	0	0	0	0	0	0	0	0	0	0	0	1	1	0	0	0	0	0	0	0.5	0	1	0
sf-hsa-miR-2115*(1)	0	0	0	0	0	1	0	0	0	0	0	0	0	0	0	1	0	0	0	0	0	0	0	0	0
sf-hsa-miR-875-3p(1)	0	0	0	0	0	0	0	1	0	0	0	0.5	0	0	0	1	0	0	0	0	0	0	0	1	0
bhv1-miR-B1	0	0	0	0	0	0	0	0	0	0	0	0	0	0	0	0	0	0	2	1	0	0	0	0	0
bhv1-miR-B8-5p	0	0	0	1	0	1	0	1	0	0	0	0	0	0	0	0	0	0	0	0	0	0	0	0	0
ebv-miR-BART20-3p	0	0	0	0	0	0	0	0	0	0	0	0	0	0	0	0	0	0	0	0	0	0	0	1	0
ebv-miR-BART7*	0	0	0	0	0	0	0	0	0	0	0	0	0	0	0	0	0	0	0	1	1	0	1	0	0
hcmv-miR-UL36*	0	0	0	0	1	0	0	0	0	0	0	0	0	0	0	0	0	0	1	0	0	1	0	0	0
hcmv-miR-US25-1	0	0	0	0	0	0	0	0	0	0	0	0	1	0	0	0	0	0	0	0	0	1	0	1	0
hsv1-miR-H14-3p	0	0	0	0	0	0	0	1	0	0	0	0	0	0	0	0	0	0	0	0	0	0	0	0	0
hsv2-miR-H4-3p	0	0	0	0	0	0	0	0	0	0	0	0	0	0	0	0	0	0	3	0	0	0	0	0	0
kshv-miR-K12-2*	0	0	0	0	0	0	0	1	0	0	0	0	0	0	0	0	0	0	0	0	0	0	1	0	1
mcmv-miR-M95-1-3p	0	0	0	0	0	0	0	0	0	0	0	1	0	1	0	0	0	0	0	0	1	0	0	0	0
mcmv-miR-m01-4	0	0	1	0	0	1	1	0	0	0	0	0	0	0	0	0	0	0	0	0	0	0	0	0	0
mdv1-miR-M4*	0	0	0	0	1	0	0	0	0	0	0	0	0	1	0	0	0	0	0	0	0	0	0	0	0
mdv1-miR-M9-5p	0	0	0	0	0	0	0	0	0	0	0	0	0	0	0	0	0	0	0	1	0	1	0	0	0
mdv2-miR-M15*	0	0	0	0	0	0	0	0	0	0	0	0	0	0	0	0	0	0	1	1	0	0	0	1	0
mdv2-miR-M22*	0	0	0	0	0	0	0	0	1	0	0	0	0	0	0	0	0	0	1	0	1	0	0	0	0
mdv2-miR-M24*	0	0	0	0	0	0	0	0	0	0	0	0	0	0	0	0	0	0	2	0	0	0	0	0	0
mdv2-miR-M28*	0	0	0	0	0	0	0	0	0	0	0	0	0	1	2	0	0	0	0	0	0	0	0	0	0
mghv-miR-M1-12	0	1	0	0	1	0	0	0	0	0	0	0	0	0	0	0	0	0	0	0	0	0	0	1	0
mghv-miR-M1-14	0	0	0	0	0	0	0	0	0	0	0	0	0	0	0	0	0	0	0	2	0	0	0	0	1
mghv-miR-M1-14*	0	0	0	0	0	0	0	0	0	0	0	0	0	0	1	0	0	0	0	1	0	0	0	0	0
sf-hsa-miR-105-1*(2)	0	0	0	0	0	0	1	0	0	0	0	0	0	0	0	0	0	0	0	1	0	0	0	1	0
sf-hsa-miR-1179*(1)	0	0	0	0	0	0	0	0	0	0	0	1	0	0	0	0	0	0	1	1	0	0	0	0	0
sf-hsa-miR-1193-3p(1)	0	0	0	0	1	0	0	1	0	0	0	1	0	0	0	0	0	0	0	0	0	0	0	0	0
sf-hsa-miR-1245-3p(1)	0	1	0	0	0	0	0	0	2	0	0	0	0	0	0	0	0	0	0	0	0	0	0	0	0
sf-hsa-miR-1245-5p(1)	0	0	0	0	0	0	0	0	0	0	0	0	0	0	0	0	0	0	0	3	0	0	0	0	0
sf-hsa-miR-1247(1)	0	0	0	0	0	0	0	0	0	0	0	0	0	1	0	0	0	0	0	0	0	0	0	0	0
sf-hsa-miR-1249*(1)	0	0	0	0	1	0	1	0	0	0	0	0	0	0	0	0	0	0	0	0	0	0	0	0	0
sf-hsa-miR-1278*(1)	0	0	0	0	0	0	0	0	0	0	0	0	0	0	0	0	0	0	0	1	1	0	0	1	0
sf-hsa-miR-1286*(1)	0	0	0	0	0	0	0	0	0	0	0	1	0	0	0	0	1	0	0	1	0	0	0	0	0
sf-hsa-miR-1298-5p(1)	0	0	0	0	0	0	0	1	0	0	0	0	0	0	0	0	0	0	0	0	0	0	0	0	1
sf-hsa-miR-1305*(1)	0	0	0	0	0	0	0	0	0	0	0	0	0	0	0	0	0	0	0	0	0	0	0	0	0
sf-hsa-miR-134*(1)	0	0	0	0	0	0	0	1	0	0	0	0	0	0	0	0	0	0	0	0	0	0	1	0	0
sf-hsa-miR-1908*(1)	0	0	0	0	0	0	0	0	0	0	0	0	0	1	0	0	0	0	0	0	0	0	2	0	0
sf-hsa-miR-1910(1)	0	0	0	0	0	0	0	0	0	0	0	0	0	0	0	1	1	0	0	1	0	0	0	0	0
sf-hsa-miR-1910*(1)	0	0	0	0	0	0	0	0	0	0	0	0	0	0	0	0	0	0	2	0	0	0	1	0	0
sf-hsa-miR-208a(2)	0	0	0	0	0	0	0	0	1	2	0	0	0	0	0	0	0	0	0	0	0	0	0	0	0
sf-hsa-miR-217*(1)	0	0	0	0	0	0	0	0	0	0	0	0	0	3	0	0	0	0	0	0	0	0	0	0	0
sf-hsa-miR-302a-5p(1)	0	0	0	0	0	0	0	0	0	0	0	0	0	0	0	0	0	0	0	0	0	0	0	1	1
sf-hsa-miR-3138-5p(1)	0	1	0	0	0	0	0	0	0	0	0	0	1	0	0	0	0	0	0	0	0	1	0	0	0
sf-hsa-miR-3140-5p(1)	0	0	0	0	0	0	0	0	0	0	1	0	0	0	0	0	0	0	0	0	0	0	0	0	0
sf-hsa-miR-3176*(1)	0	0	0	0	0	0	0	0	0	0	0	0	0	1	0	0	0	0	0	0	0	0	0	0	0
sf-hsa-miR-3193(1)	1	0	0	0	0	0	0	0	0	0	0	1	0	0	0	0	0	1	0	0	0	0	0	0	0
sf-hsa-miR-3200*(1)	0	1	0	1	0	0	0	0	0	0	0	0	0	0	0	0	0	0	0	0	0	1	0	0	0
sf-hsa-miR-323a*(1)	0	0	0	0	0	0	0	0	0	0	0	0	0	0	0	0	0	1	0	0	0	0	0	2	0
sf-hsa-miR-326*(1)	0	0	0	0	1	1	0	0	0	0	0	0	0	0	0	0	0	0	0	0	0	0	0	0	0
sf-hsa-miR-329-1*(2)	0	0	0	0	0	0	0	0	0	0	0	0	0	0	0	0	0	0	0	1	0	0	1	1	0
sf-hsa-miR-363*(1)	0	0	0	0	0	0	0	0	1	0	1	0	0	0	0	0	0	0	0	1	0	0	0	0	0
sf-hsa-miR-3679-3p(1)	0	0	0	0	0	0	0	0	1	0	0	0	0	0	0	1	0	1	0	0	0	0	0	0	0
sf-hsa-miR-3680*(1)	0	0	0	0	0	0	0	0	0	0	0	0	0	0	0	1	0	0	0	0	0	1	0	0	0
sf-hsa-miR-373(1)	0	0	0	0	0	0	0	0	0	0	0	0	1	0	0	1	0	0	0	0	0	0	1	0	0
sf-hsa-miR-3910*(1)	0	0	0	0	0	0	0	0	0	0	0	0	0	0	0	0	0	0	0	0	2	0	1	0	0
sf-hsa-miR-3940*(1)	0	0	0	0	0	0	0	0	0	0	0	0	0	2	1	0	0	0	0	0	0	0	0	0	0
sf-hsa-miR-488*(1)	0	0	0	0	0	0	0	0	0	0	1	0	0	0	0	0	0	0	1	0	0	0	0	0	0
sf-hsa-miR-504*(1)	0	0	0	0	0	0	0	0	0	0	0	0	0	0	0	0	0	1	0	0	0	0	0	0	1
sf-hsa-miR-510-5p(1)	0	0	1	0	0	0	0	0	0	0	1	0	0	0	0	0	0	1	0	0	0	0	0	0	0
sf-hsa-miR-513b*(1)	0	0	0	1	0	0	0	0	0	0	0	0	0	0	0	0	0	0	0	1	0	0	0	1	0
sf-hsa-miR-559-5p(1)	0	0	0	0	0	0	0	0	0	0	0	0	0	0	0	0	0	1	1	0	0	0	0	1	0
sf-hsa-miR-581(1)	0	0	0	0	0	0	0	0	0	0	0	0	0	0	1	0	0	0	1	0	0	0	0	0	0
sf-hsa-miR-605-5p(1)	0	0	0	0	0	0	0	0	0	0	0	0	0	0	0	0	0	0	0	0	0	0	0	0	0
sf-hsa-miR-670*(1)	0	0	0	0	0	0	0	0	0	0	0	0	0	0	0	0	0	0	0	0	0	0	1	1	0
sf-hsa-miR-889*(1)	0	0	0	0	0	0	0	0	0	0	0	0	0	0	0	0	0	0	1	0	0	0	0	2	0
sf-hsa-miR-512-1-3p(2)	0	0	0	0	0	0	0	0	0	0	0	0	0	0	0	0	0	0	1	0	0	0.66	1	0	0
kshv-miR-K12-10b	1	0	0	0	0	0	0	0	0	0	0.5	0	0	0	0	0	1	0	0	0	0	0	0	0	0
sf-hsa-miR-3938*(1)	0.5	0	0	0	0	0	0	0	1	0	0	0	0	0	0	0	0	0	0	0	0	0	0	0	0
sf-hsa-miR-892b(1)	0	0	0	0	0	0	0	0	0	0	1	0	0	0	0	0	0	0	0	1	0	0	0	0	0
sf-hsa-miR-516a(1)	0	0	0	0	0	0	0	0	0	0	0	0	0	0	0	0	0	0	0.12	0	1	0	0.2	0	0
bhv1-miR-B2	0	0	0	0	0	0	0	0	0	0	0	0	1	0	0	0	0	0	0	1	0	0	0	0	0
bhv1-miR-B5	0	0	0	0	0	0	0	0	0	0	0	0	0	0	0	0	0	0	0	0	0	0	0	1	0
bhv1-miR-B8-3p	0	0	0	0	0	0	0	0	0	0	0	0	0	0	0	0	0	0	0	0	0	0	0	1	0
ebv-miR-BART2-3p	0	0	0	0	0	0	0	0	0	0	0	0	0	0	0	0	0	0	0	0	1	0	0	0	0
ebv-miR-BART5	0	0	0	0	0	0	0	0	0	0	0	1	0	0	0	0	0	0	0	1	0	0	0	0	0
ebv-miR-BART8*	0	0	0	1	0	0	0	0	0	0	0	0	0	0	0	0	0	0	0	0	1	0	0	0	0
hcmv-miR-UL36	0	0	0	0	0	0	0	0	0	0	0	1	0	0	0	0	0	0	0	1	0	0	0	0	0
hcmv-miR-US25-2-5p	0	0	0	0	0	0	0	0	0	0	0	0	0	0	0	0	0	1	1	0	0	0	0	0	0
hcmv-miR-US5-2	0	0	0	0	0	0	0	1	0	0	0	0	0	0	0	0	0	0	0	1	0	0	0	0	0
hsv1-miR-H1*	0	0	0	0	0	0	0	0	0	0	0	0	0	0	0	0	0	0	0	1	0	0	0	0	0
hsv1-miR-H2	0	0	0	0	0	0	0	0	0	0	0	0	0	0	0	0	0	0	0	0	0	0	0	0	1
hsv1-miR-H7	0	0	0	0	0	0	0	0	0	0	0	0	0	1	0	0	0	0	1	0	0	0	0	0	0
hsv2-miR-H13	0	0	0	0	0	0	0	0	0	0	0	0	0	0	0	0	0	0	0	0	1	0	0	0	0
hsv2-miR-H19	0	0	0	0	0	0	0	1	0	0	0	0	0	0	0	0	0	0	1	0	0	0	0	0	0
hsv2-miR-H2	0	0	0	0	0	0	0	0	0	0	0	0	0	0	0	0	0	0	0	1	1	0	0	0	0
hsv2-miR-H22	0	0	0	0	0	1	0	0	0	0	0	0	0	0	0	0	0	1	0	0	0	0	0	0	0
hsv2-miR-H24	0	0	0	0	0	0	0	0	0	0	0	0	0	0	0	0	0	0	0	0	0	0	0	0	0
hsv2-miR-H6	0	0	0	0	0	0	0	0	0	0	0	0	0	0	0	0	0	0	0	1	0	0	0	1	0
hsv2-miR-H7-5p	0	0	0	0	1	0	0	0	0	0	0	0	0	0	0	0	0	0	0	0	0	0	0	0	0
hvt-miR-H11	1	0	0	0	0	0	0	0	0	0	0	0	0	0	0	0	0	0	0	1	0	0	0	0	0
hvt-miR-H15	0	0	0	0	0	0	0	0	0	0	0	0	0	0	0	0	0	0	0	0	0	0	0	0	1
hvt-miR-H3-3p	0	0	0	0	0	0	0	0	0	0	0	0	0	1	0	0	0	0	0	0	0	0	0	0	0
hvt-miR-H5*	0	0	0	0	0	0	0	0	0	0	0	0	0	0	0	0	0	0	0	0	0	0	0	0	0
iltv-miR-I2	0	0	0	0	0	0	0	0	0	1	0	0	0	1	0	0	0	0	0	0	0	0	0	0	0
iltv-miR-I6*	0	0	0	0	0	0	0	0	0	0	0	0	0	0	0	0	0	0	0	0	0	0	0	1	0
kshv-miR-K12-1	0	0	0	0	0	0	0	0	0	1	0	0	0	0	0	0	0	0	0	0	0	0	0	1	0
kshv-miR-K12-3	0	0	0	0	0	0	0	0	0	0	0	0	0	0	0	0	0	0	0	0	0	1	0	0	1
kshv-miR-K12-5	0	0	0	0	0	0	0	0	0	0	0	0	0	0	0	0	0	0	0	0	0	0	0	0	0
kshv-miR-K12-8*	0	0	0	0	0	1	0	0	0	0	0	0	0	0	0	0	0	0	0	0	0	0	0	0	0
kshv-miR-K12-9	0	0	0	0	0	0	0	0	0	0	0	0	0	0	0	0	0	0	0	0	0	0	0	0	0
mcv-miR-M1-5p	0	0	0	0	0	1	0	0	0	0	0	0	0	0	0	0	0	0	0	0	0	0	1	0	0
mdv1-miR-M1	0	0	0	0	0	0	0	0	0	0	0	0	0	0	0	0	0	0	1	0	0	0	0	0	0
mdv1-miR-M6-3p	1	0	0	0	0	0	0	1	0	0	0	0	0	0	0	0	0	0	0	0	0	0	0	0	0
mdv1-miR-M7*	0	0	0	0	0	0	0	0	0	0	0	0	0	0	0	0	0	0	0	0	0	0	1	0	0
mdv2-miR-M16*	0	0	0	0	0	0	0	0	0	0	0	0	0	0	0	0	0	0	0	1	0	0	0	1	0
mdv2-miR-M19-3p	0	0	0	0	0	0	0	0	0	0	0	0	0	0	0	0	0	0	0	0	0	0	0	1	1
mdv2-miR-M20	0	0	0	0	0	0	0	0	0	0	0	0	0	0	0	0	0	0	0	1	0	0	0	1	0
mdv2-miR-M21	0	0	0	0	0	0	0	0	0	0	0	1	0	0	1	0	0	0	0	0	0	0	0	0	0
mdv2-miR-M27-3p	0	0	0	1	0	0	0	0	0	0	0	0	0	0	0	0	0	0	1	0	0	0	0	0	0
mdv2-miR-M30	0	0	0	0	0	0	0	0	0	0	0	0	0	0	0	0	0	0	1	0	0	0	0	1	0
mghv-miR-M1-7-3p	0	0	0	0	0	0	0	0	0	0	0	0	0	0	0	0	0	0	1	0	0	0	0	0	0
mghv-miR-M1-9	0	1	1	0	0	0	0	0	0	0	0	0	0	0	0	0	0	0	0	0	0	0	0	0	0
mghv-mir-M1-2-5p	0	0	0	0	0	0	0	0	0	0	0	0	0	0	0	0	0	0	1	0	0	0	0	0	0
rlcv-miR-rL1-12-3p	0	0	0	0	0	0	0	0	0	0	0	0	0	0	0	0	0	0	0	0	0	0	1	1	0
rlcv-miR-rL1-14-5p	0	0	0	0	0	0	0	0	0	1	0	0	0	0	0	0	0	0	0	0	0	0	0	0	0
rlcv-miR-rL1-16-3p	0	0	0	0	0	0	0	0	0	0	0	1	0	0	0	0	0	0	0	0	0	0	0	1	0
rlcv-miR-rL1-32-3p	0	0	0	0	0	0	0	0	0	0	0	0	0	0	0	0	0	0	0	0	1	0	0	1	0
rlcv-miR-rL1-4-3p	0	0	0	0	0	0	0	0	0	0	0	0	0	0	0	0	0	0	0	0	1	0	0	0	0
rlcv-miR-rL1-5-5p	0	0	0	0	0	0	0	0	0	0	0	0	0	0	0	0	0	0	1	0	0	0	0	0	0
rrv-miR-rR1-7-5p	0	0	0	0	0	1	0	0	0	0	0	0	0	0	0	0	0	0	0	1	0	0	0	0	0
sf-hsa-miR-1247*(1)	0	0	0	0	0	0	0	0	0	0	0	0	0	0	0	0	0	0	0	0	0	0	1	0	0
sf-hsa-miR-1252*(1)	0	0	0	0	0	0	0	0	0	0	0	0	0	0	0	0	0	0	0	0	0	0	0	0	0
sf-hsa-miR-1264*(1)	0	0	0	0	0	0	0	1	0	0	0	0	0	0	0	0	0	0	0	0	0	1	0	0	0
sf-hsa-miR-1270-1*(2)	0	0	0	0	0	0	0	0	1	0	0	0	0	0	0	0	0	0	0	0	0	0	0	0	0
sf-hsa-miR-133b*(1)	0	1	0	0	0	0	0	0	0	0	0	0	0	0	0	0	0	0	0	0	0	0	0	1	0
sf-hsa-miR-135a-1*(1)	0	0	0	0	0	0	0	0	0	0	0	0	0	0	0	0	0	0	0	0	0	0	0	0	0
sf-hsa-miR-1537*(1)	0	0	0	0	0	0	0	0	0	0	0	0	0	0	0	0	1	0	0	0	0	0	0	0	0
sf-hsa-miR-211*(1)	0	0	0	0	0	0	0	0	0	0	0	0	0	0	0	0	0	0	1	0	0	0	1	0	0
sf-hsa-miR-223*(1)	0	0	0	0	0	0	0	0	0	0	0	0	0	0	0	0	0	0	0	0	0	0	0	1	0
sf-hsa-miR-2278*(1)	0	0	0	0	0	1	0	0	0	0	0	0	0	0	0	0	0	0	0	0	0	0	0	0	0
sf-hsa-miR-3074-3p(1)	1	0	0	0	0	0	0	0	0	0	0	0	0	0	0	0	0	0	0	0	0	0	0	0	0
sf-hsa-miR-3124*(1)	0	0	0	0	0	0	0	0	0	0	0	0	0	0	0	0	0	0	0	0	1	0	0	1	0
sf-hsa-miR-3126-3p(1)	0	0	0	0	0	0	0	0	0	0	0	0	0	0	0	0	0	0	0	0	0	1	0	1	0
sf-hsa-miR-3127-3p(1)	0	0	0	0	0	0	0	0	0	0	0	0	0	0	0	0	0	0	0	0	0	0	0	1	0
sf-hsa-miR-3151(1)	0	0	0	0	0	0	0	0	0	0	0	0	0	0	0	0	0	0	0	0	0	0	1	1	0
sf-hsa-miR-3152(1)	0	0	0	0	0	0	0	0	0	0	0	1	0	0	0	0	0	0	1	0	0	0	0	0	0
sf-hsa-miR-3170*(1)	0	0	0	0	0	0	0	0	0	0	0	0	0	1	0	0	0	0	0	0	0	0	0	0	0
sf-hsa-miR-3171-3p(1)	0	0	0	0	0	0	0	0	0	0	0	0	0	0	0	0	0	0	1	0	0	1	0	0	0
sf-hsa-miR-3175*(1)	0	0	0	1	0	0	0	1	0	0	0	0	0	0	0	0	0	0	0	0	0	0	0	0	0
sf-hsa-miR-3183*(1)	0	0	0	0	0	0	0	0	0	0	0	0	0	1	0	0	0	0	1	0	0	0	0	0	0
sf-hsa-miR-3189*(1)	0	0	0	0	0	0	0	1	0	0	0	0	0	0	0	0	0	0	0	0	0	0	0	0	0
sf-hsa-miR-3194-3p(1)	0	0	0	0	0	0	0	0	0	0	0	0	0	1	0	0	0	0	0	0	0	0	0	0	0
sf-hsa-miR-3198*(1)	0	0	0	0	0	0	0	0	1	0	0	0	0	0	0	0	0	0	0	1	0	0	0	0	0
sf-hsa-miR-346(1)	0	0	0	0	0	0	0	0	1	0	0	0	0	0	0	0	0	0	0	1	0	0	0	0	0
sf-hsa-miR-3612(1)	0	0	0	0	0	0	0	0	0	0	0	0	0	0	0	0	0	0	0	1	0	0	0	0	1
sf-hsa-miR-3617*(1)	0	0	0	0	0	0	0	0	0	0	0	0	0	0	0	0	0	0	0	0	0	0	1	1	0
sf-hsa-miR-3667-5p(1)	0	0	0	0	0	0	0	0	0	0	0	0	1	0	0	0	0	0	0	0	0	0	0	1	0
sf-hsa-miR-3682-3p(1)	0	0	0	0	0	0	0	0	0	0	0	0	0	0	0	0	0	0	1	0	0	0	1	0	0
sf-hsa-miR-373*(2)	0	0	0	0	0	0	0	0	0	1	0	0	0	0	0	0	0	0	0	0	0	0	1	0	0
sf-hsa-miR-383*(1)	0	0	0	0	0	0	0	0	0	0	0	0	0	0	0	0	0	0	1	0	1	0	0	0	0
sf-hsa-miR-384-3p(1)	0	1	0	0	0	0	0	0	0	0	0	0	0	0	0	0	0	0	0	1	0	0	0	0	0
sf-hsa-miR-3928*(1)	0	0	0	0	0	0	0	0	0	0	0	0	0	0	0	0	0	0	0	0	0	0	0	0	0
sf-hsa-miR-448-5p(1)	0	0	0	0	0	0	0	0	0	0	0	0	0	0	0	0	0	0	0	2	0	0	0	0	0
sf-hsa-miR-449a*(1)	0	0	0	0	0	0	0	0	0	0	0	0	0	0	0	0	0	0	0	0	0	1	1	0	0
sf-hsa-miR-484*-RNASEN(1)	0	0	1	0	0	0	0	0	0	0	0	0	0	1	0	0	0	0	0	0	0	0	0	0	0
sf-hsa-miR-489*(1)	0	1	0	0	0	0	0	0	0	0	0	0	0	0	0	0	0	0	0	0	0	1	0	0	0
sf-hsa-miR-512-1-5p(2)	0	0	0	0	0	0	0	0	0	0	0	0	0	0	0	0	0	0	0	0	0	0	0	1	0
sf-hsa-miR-520b-5p(2)	0	0	0	1	0	0	0	0	0	0	0	0	0	0	0	0	0	0	0	0	0	0	0	1	0
sf-hsa-miR-551a*(1)	0	0	0	0	0	0	0	0	0	0	0	0	2	0	0	0	0	0	0	0	0	0	0	0	0
sf-hsa-miR-552-5p(1)	0	0	0	0	0	0	0	0	0	0	0	0	0	1	0	0	0	0	0	1	0	0	0	0	0
sf-hsa-miR-580*(1)	0	0	0	0	0	0	0	0	0	0	0	0	0	0	0	0	0	0	0	0	0	0	1	0	0
sf-hsa-miR-581*(1)	0	0	0	0	0	0	0	0	0	0	1	0	0	0	0	0	0	0	0	0	0	0	1	0	0
sf-hsa-miR-599(1)	0	0	0	0	0	0	0	0	0	0	0	0	0	0	0	0	0	0	0	0	0	0	1	0	0
sf-hsa-miR-605-3p(1)	0	0	0	0	0	0	0	0	0	0	0	0	0	0	0	0	0	0	0	0	0	0	0	0	0
sf-hsa-miR-665*(1)	0	0	0	0	0	0	0	0	0	0	0	0	0	0	0	0	0	0	0	1	0	0	0	0	0
sf-hsa-miR-668(1)	0	0	0	0	0	0	0	0	0	0	0	0	0	0	0	0	0	0	0	0	0	0	0	0	1
sf-hsa-miR-890-5p(1)	0	0	0	0	0	0	0	0	0	0	0	0	0	0	0	0	0	0	0	1	0	0	0	0	0
sf-hsa-miR-937*(1)	0	0	0	0	0	0	0	0	0	0	0	1	0	0	0	0	0	0	0	0	0	0	0	0	0
sf-hsa-miR-525-3p(2)	0	0	0	0	0	0	0	0	0	0	0	0	0	1	0	0	0	0	0	0	0.66	0	0	0	0
ebv-miR-BART14	0	0	0	0	0	0	0	0	1	0	0	0	0	0	0	0	0	0	0	0	0	0	0	0	0
ebv-miR-BART15	0	0	0	0	0	0	0	0.5	0	0	0	0	0	0	0	0	0	0	0	0	0	0	0	0	0
hvt-miR-H12-5p	0	0	0	0	0	0	0	0	0	0	0	0	0	0	0	0	0	0	0	1	0	0	0.5	0	0
hvt-miR-H9-5p	0	0	0	0	0	0	0	0	0	0	0	0	0	0	0	0	0	0	0	0	1	0	0.5	0	0
rlcv-miR-rL1-29	0	0	0	0	0	0	0	0	0	0	0	0	0	0	0	0	0	0	0	1.5	0	0	0	0	0
sf-hsa-miR-518c*(1)	0	0	0	0	0	0	0	0	0	0	0	0	0	0	0	0	0	0	0.12	0	0	0	1	0	0
bhv1-miR-B3	1	0	0	0	0	0	0	0	0	0	0	0	0	0	0	0	0	0	0	0	0	0	0	0	0
ebv-miR-BART10*	0	0	0	0	0	0	0	0	0	0	1	0	0	0	0	0	0	0	0	0	0	0	0	0	0
ebv-miR-BART13	0	0	0	0	0	0	0	0	0	0	0	0	0	0	0	0	0	0	1	0	0	0	0	0	0
ebv-miR-BART16	0	0	0	0	0	0	0	0	0	0	0	0	0	0	0	0	0	0	0	0	0	0	0	0	0
ebv-miR-BART18-3p	0	0	0	0	0	0	0	0	0	0	0	0	0	0	0	0	0	0	0	0	0	0	0	0	0
ebv-miR-BART20-5p	0	0	0	0	0	0	0	0	0	0	0	1	0	0	0	0	0	0	0	0	0	0	0	0	0
ebv-miR-BART21-3p	0	0	0	0	0	0	0	0	0	0	0	0	0	0	0	0	0	0	1	0	0	0	0	0	0
ebv-miR-BART5*	0	0	0	0	0	0	0	0	0	0	0	0	0	0	0	0	0	0	0	1	0	0	0	0	0
ebv-miR-BART6-5p	0	0	0	0	0	0	0	0	0	0	0	0	0	0	0	0	0	0	0	0	0	0	0	0	0
ebv-miR-BART7	0	0	0	0	0	0	0	0	0	0	0	0	0	0	0	0	0	0	0.5	0	0	0	0	0	0.5
ebv-miR-BART8	0	0	0	0	0	0	0	0	0	0	0	0	0	0	0	0	0	0	0	0	0	1	0	0	0
ebv-miR-BART9	0	0	0	0	0	0	0	0	0	0	0	0	0	0	1	0	0	0	0	0	0	0	0	0	0
ebv-miR-BART9*	0	0	0	0	0	0	0	0	0	0	0	0	0	0	0	0	0	0	0	0	0	0	0	0	0
ebv-miR-BHRF1-1	0	0	0	1	0	0	0	0	0	0	0	0	0	0	0	0	0	0	0	0	0	0	0	0	0
ebv-miR-BHRF1-2	0	0	0	0	0	0	0	0	0	0	0	0	0	0	0	0	0	0	0	0	1	0	0	0	0
hbv-miR-B20	0	0	0	0	0	0	0	0	1	0	0	0	0	0	0	0	0	0	0	0	0	0	0	0	0
hbv-miR-B2RC	0	0	0	0	0	0	0	0	0	0	0	0	0	0	1	0	0	0	0	0	0	0	0	0	0
hbv-miR-B4	0	0	0	0	0	0	0	1	0	0	0	0	0	0	0	0	0	0	0	0	0	0	0	0	0
hcmv-miR-UL148D	0	0	0	0	0	0	0	1	0	0	0	0	0	0	0	0	0	0	0	0	0	0	0	0	0
hcmv-miR-UL22A*	0	0	0	0	0	0	0	0	0	0	0	0	0	0	0	0	0	0	0	0	0	0	0	1	0
hcmv-miR-US25-1*	0	0	0	0	0	0	0	0	0	0	0	0	0	0	0	0	0	0	0	0	0	0	0	0	0
hcmv-miR-US33-3p	0	0	0	0	0	0	0	0	0	0	0	0	0	0	0	0	1	0	0	0	0	0	0	0	0
hcmv-miR-US33-5p	0	0	0	0	0	0	0	0	0	0	0	1	0	0	0	0	0	0	0	0	0	0	0	0	0
hcmv-miR-US5-1	0	0	0	0	0	0	0	0	0	0	0	0	0	0	0	0	0	0	0	1	0	0	0	0	0
hiv1-miR-H1	0	0	0	0	0	0	0	0	0	0	0	0	0	1	0	0	0	0	0	0	0	0	0	0	0
hiv1-miR-N367	0	0	0	0	0	0	0	0	0	0	0	0	0	0	0	0	0	0	0	0	0	0	0	1	0
hsv1-miR-H2*	0	0	0	0	0	0	0	0	0	0	0	0	0	0	0	0	0	0	0	0	0	0	1	0	0
hsv1-miR-H4*	0	0	0	0	0	0	0	0	0	0	0	0	0	0	0	0	0	0	0	1	0	0	0	0	0
hsv1-miR-H5-5p	0	0	0	0	0	0	0	0	0	0	0	0	0	0	0	0	0	0	0	0	0	0	0	0	0
hsv1-miR-H8	0	0	0	0	0	0	0	1	0	0	0	0	0	0	0	0	0	0	0	0	0	0	0	0	0
hsv1-miR-H8*	0	0	0	0	0	0	0	0	0	0	0	0	0	0	0	0	0	0	0	0	0	0	0	0	0
hsv2-miR-H21	0	0	0	0	0	0	0	0	0	0	0	0	0	0	0	0	0	0	0	0	1	0	0	0	0
hsv2-miR-H25	0	0	0	0	0	0	0	0	0	0	0	0	0	0	0	0	0	0	0	0	0	1	0	0	0
hsv2-miR-H5	0	0	0	0	0	0	1	0	0	0	0	0	0	0	0	0	0	0	0	0	0	0	0	0	0
hsv2-miR-H7-3p	0	0	0	0	0	0	0	0	0	0	0	0	0	0	0	0	0	0	0	0	0	0	0	0	1
hsv2-miR-H9-5p	0	0	0	0	0	0	0	0	0	0	0	0	0	0	0	0	1	0	0	0	0	0	0	0	0
hvt-miR-H1	0	0	0	0	0	0	0	0	0	0	0	0	0	0	0	0	0	0	0	0	0	0	0	0	0
hvt-miR-H12-3p	0	0	0	0	0	0	0	0	0	0	0	0	0	0	0	0	0	0	0	0	0.5	0	0	0	0
hvt-miR-H13	0	0	0	0	0	1	0	0	0	0	0	0	0	0	0	0	0	0	0	0	0	0	0	0	0
hvt-miR-H16-3p	0	0	0	0	0	0	0	0	0	0	0	0	0	0	0	0	0	0	0	0	0	0	0	1	0
hvt-miR-H18-3p	0	0	0	0	0	0	0	0	0	0	0	0	0	0	0	0	0	0	1	0	0	0	0	0	0
hvt-miR-H7-3p	0	0	0	0	0	0	0	0	0	0	0	0	0	0	0	0	0	0	0	1	0	0	0	0	0
hvt-miR-H9-3p	0	0	0	0	0	0	0	0	0	0	0	0	0	0	0	0	0	0	0	0	0.5	0	0	0	0
iltv-miR-I3	0	0	0	0	0	0	0	0	0	0	0	0	0	0	0	0	0	0	0	0	0	0	0	0.5	0
jcv-miR-J1-3p	0	0	0	0	0	0	0	0	0	0	0	0	0	0	0	0	0	0	0	0	0	0	0	0	0
kshv-miR-K12-2	0	0	0	0	0	0	0	0	0	0	0	0	0	0	0	0	0	0	0	0	0	0	0	1	0
kshv-miR-K12-7	0	0	0	0	0	0	0	0	0	0	0	0	0	0	0	0	0	0	0	0	0	0	0	0	0
mcmv-miR-M23-1-3p	0	0	0	0	0	0	0	0	0	0	0	0	0	0	0	0	0	0	0	0	0	0	0	0	0
mcmv-miR-M87-1	0	0	0	0	0	0	0	0	0	0	0	0	0	0	0	0	0	0	0	1	0	0	0	0	0
mcmv-miR-m01-3	0	0	0	0	0	0	0	0	0	0	0	0	0	0	0	0	0	0	1	0	0	0	0	0	0
mcmv-miR-m107-1-5p	0	0	0	0	0	0	0	0	0	0	0	0	0	0	0	0	0	0	1	0	0	0	0	0	0
mcmv-miR-m108-1*	1	0	0	0	0	0	0	0	0	0	0	0	0	0	0	0	0	0	0	0	0	0	0	0	0
mcmv-miR-m108-2-5p.2	0	0	0	0	0	0	0	0	0	0	0	0	0	0	0	0	0	0	0	0	1	0	0	0	0
mcmv-miR-m59-2	0	0	0	0	0	0	0	0	0	0	0	0	0	0	0	0	0	0	0	0	0	0	0	1	0
mcv-miR-M1-3p	0	0	0	0	0	0	0	0	0	0	0	0	0	0	0	0	0	0	0	0	0	0	0	0	0
mdv1-miR-M10-5p	0	0	0	0	0	0	0	0	0	0	0	0	0	0	0	0	0	0	0	0	0	0	0	0	1
mdv1-miR-M11-3p	0	0	0	0	0	0	0	0	0	0	0	1	0	0	0	0	0	0	0	0	0	0	0	0	0
mdv1-miR-M3	0	0	0	0	0	0	0	0	0	0	0	0	0	0	0	0	0	0	0	1	0	0	0	0	0
mdv1-miR-M31	0	0	0	0	0	0	0	0	0	0	0	0	0	0	0	0	0	0	0	0	0	0	0	0	0
mdv1-miR-M4	0	0	0	0	0	0	0	0	0	0	0	0	0	0	0	0	0	0	0	0	0	0	0	0	0
mdv1-miR-M6-5p	0	0	0	0	0	0	0	0	0	0	0	0	0	0	0	0	0	0	0	0	0	0	0	0	0
mdv1-miR-M7	0	0	0	0	0	0	0	0	0	0	0	0	0	0	0	0	0	0	0	1	0	0	0	0	0
mdv1-miR-M8-5p	1	0	0	0	0	0	0	0	0	0	0	0	0	0	0	0	0	0	0	0	0	0	0	0	0
mdv1-miR-M9-3p	0	0	0	0	0	0	0	0	0	0	0	0	0	0	0	0	0	0	1	0	0	0	0	0	0
mdv2-miR-M15	0	0	0	0	0	0	0	0	0	0	0	0	0	0	0	0	0	0	0	0	1	0	0	0	0
mdv2-miR-M17	0	0	0	0	0	0	0	0	0	0	0	1	0	0	0	0	0	0	0	0	0	0	0	0	0
mdv2-miR-M18-3p	0	0	0	0	0	0	0	0	0	0	0	0	0	0	0	0	0	0	0	0	0	1	0	0	0
mdv2-miR-M18-5p	0	0	0	0	0	0	0	0	0	0	0	0	0	0	0	0	0	0	0	0	1	0	0	0	0
mdv2-miR-M20*	0	0	0	0	0	0	0	0	0	0	0	0	0	0	0	0	0	0	0	1	0	0	0	0	0
mdv2-miR-M21*	0	0	0	0	0	0	0	0	0	0	0	0	0	0	0	0	0	0	0	0	0	0	0	0	0
mdv2-miR-M22	0	0	0	0	0	0	0	0	0	0	0	0	0	0	0	0	0	0	0	0	0	0	0	0	0
mdv2-miR-M23	0	0	0	0	0	0	0	0	0	0	0	0	0	0	0	0	0	1	0	0	0	0	0	0	0
mdv2-miR-M25-3p	0	0	0	0	0	0	0	0	0	0	0	0	0	0	0	0	0	0	0	0	1	0	0	0	0
mdv2-miR-M27-5p	0	0	0	0	0	0	0	0	0	0	0	0	0	0	0	0	0	0	0	0	0	0	0	0	0
mdv2-miR-M29-3p	0	0	0	0	0	0	0	0	0	0	0	0	0	0	0	0	0	0	0	0	0	0	0	0	0
mdv2-miR-M30*	0	0	0	0	0	0	0	0	0	0	0	0	0	0	1	0	0	0	0	0	0	0	0	0	0
mghv-miR-M1-12*	0	0	0	0	0	0	0	0	0	0	0	0	0	0	0	0	0	0	1	0	0	0	0	0	0
mghv-miR-M1-13*	0	0	0	0	0	0	0	0	0	0	0	0	0	0	0	0	0	0	1	0	0	0	0	0	0
mghv-miR-M1-2-3p	0	0	0	0	0	0	0	0	0	0	0	0	0	0	0	0	0	0	0	0	0	0	0	0	0
mghv-miR-M1-3	0	0	0	0	0	0	0	0	0	0	0	0	0	0	0	0	0	0	0	0	0	0	1	0	0
mghv-miR-M1-4	0	0	0	0	0	0	0	0	0	0	0	0	0	0	0	0	0	0	0	0	0	1	0	0	0
mghv-miR-M1-7-5p	0	0	0	0	0	0	0	0	0	0	0	0	0	0	0	0	0	0	0	0	0	1	0	0	0
mghv-mir-M1-5*	0	0	0	0	0	0	0	0	1	0	0	0	0	0	0	0	0	0	0	0	0	0	0	0	0
rlcv-miR-rL1-11	0	0	0	0	0	0	0	0	0	0	0	0	0	0	0	0	0	0	0	0	0	0	0	0	0
rlcv-miR-rL1-12-5p	0	0	0	1	0	0	0	0	0	0	0	0	0	0	0	0	0	0	0	0	0	0	0	0	0
rlcv-miR-rL1-13	0	0	0	0	0	0	0	0	0	0	0	0	0	0	0	0	0	0	0.5	0	0	0	0	0	0.5
rlcv-miR-rL1-16-5p	0	0	0	0	0	0	0	0	0	0	0	0	0	0	0	0	0	0	0	0	0	0	1	0	0
rlcv-miR-rL1-20-3p	0	0	0	0	0	0	0	0	0	0	0	0	0	0	0	0	0	0	0	0	0	1	0	0	0
rlcv-miR-rL1-20-5p	0	0	0	0	0	0	0	1	0	0	0	0	0	0	0	0	0	0	0	0	0	0	0	0	0
rlcv-miR-rL1-21	0	0	0	0	0	0	0	0	1	0	0	0	0	0	0	0	0	0	0	0	0	0	0	0	0
rlcv-miR-rL1-23-5p	0	0	0	0	0	0	0	0	0	0	0	0	0	0	0	0	0	0	0	0	0	0	0	0	0
rlcv-miR-rL1-24-3p	0	0	0	0	0	0	0	0	0	0	0	0	0	0	0	0	1	0	0	0	0	0	0	0	0
rlcv-miR-rL1-3	0	0	0	0	0	0	0	0	0	0	0	0	0	0	0	0	0	1	0	0	0	0	0	0	0
rlcv-miR-rL1-7	0	0	0	0	0	0	0	0	0	0	0	0	0	0	0	0	0	0	0	0	0	0	0	0	0
rrv-miR-rR1-1	0	0	0	0	0	0	0	0	0	0	0	0	0	0	1	0	0	0	0	0	0	0	0	0	0
rrv-miR-rR1-1*	0	1	0	0	0	0	0	0	0	0	0	0	0	0	0	0	0	0	0	0	0	0	0	0	0
rrv-miR-rR1-5	0	0	0	0	0	0	0	0	0	0	0	0	0	0	0	0	0	1	0	0	0	0	0	0	0
sf-hsa-miR-1258-5p(1)	0	0	0	0	0	0	0	0	0	0	0	0	0	0	0	0	0	0	0	1	0	0	0	0	0
sf-hsa-miR-1263-5p(1)	0	0	0	0	0	0	0	0	0	0	1	0	0	0	0	0	0	0	0	0	0	0	0	0	0
sf-hsa-miR-1269*(1)	0	0	1	0	0	0	0	0	0	0	0	0	0	0	0	0	0	0	0	0	0	0	0	0	0
sf-hsa-miR-1323(1)	0	0	0	0	0	0	0	0	0	0	0	0	0	1	0	0	0	0	0	0	0	0	0	0	0
sf-hsa-miR-1323*(1)	0	0	0	0	0	0	0	0	0	0	0	0	0	0	0	0	0	0	0	1	0	0	0	0	0
sf-hsa-miR-150*(1)	0	0	0	0	0	0	0	0	0	0	0	0	0	0	0	0	0	0	0	0	0	0	1	0	0
sf-hsa-miR-184*(1)	0	0	0	0	0	0	0	0	0	0	0	0	0	0	0	0	0	0	0	1	0	0	0	0	0
sf-hsa-miR-187*(1)	0	0	0	0	0	0	0	0	0	0	0	0	0	0	0	0	0	0	0	0	0	0	0	0	0
sf-hsa-miR-1914-3p(1)	1	0	0	0	0	0	0	0	0	0	0	0	0	0	0	0	0	0	0	0	0	0	0	0	0
sf-hsa-miR-216a*(1)	0	0	0	0	0	0	0	0	0	0	0	1	0	0	0	0	0	0	0	0	0	0	0	0	0
sf-hsa-miR-216b*(1)	0	0	0	0	0	0	0	0	0	0	0	0	0	0	0	0	0	0	0	0	1	0	0	0	0
sf-hsa-miR-3144*(1)	0	0	0	0	0	0	0	0	0	0	0	0	0	0	0	0	0	0	1	0	0	0	0	0	0
sf-hsa-miR-3150-3p(1)	0	0	0	0	0	1	0	0	0	0	0	0	0	0	0	0	0	0	0	0	0	0	0	0	0
sf-hsa-miR-325(1)	0	0	0	0	0	0	0	0	0	0	0	0	0	1	0	0	0	0	0	0	0	0	0	0	0
sf-hsa-miR-3614-3p(1)	0	0	0	0	0	0	0	0	0	0	0	0	0	0	0	0	0	0	0	0	0	0	1	0	0
sf-hsa-miR-3659*(1)	0	0	0	0	0	0	0	0	0	0	0	0	0	0	0	0	0	0	0	0	0	0	0	0	0
sf-hsa-miR-3681*(1)	0	0	0	0	0	0	0	0	0	0	0	0	0	1	0	0	0	0	0	0	0	0	0	0	0
sf-hsa-miR-371*(1)	0	0	0	0	0	0	0	0	0	0	0	0	0	0	0	0	0	0	0	0	0	0	0	1	0
sf-hsa-miR-372*(1)	0	0	0	0	0	0	0	0	0	0	0	0	0	0	0	0	0	0	0	0	1	0	0	0	0
sf-hsa-miR-375*(1)	0	0	0	0	0	0	0	0	0	0	0	0	0	0	0	0	0	0	0	0	0	0	0	0	0
sf-hsa-miR-3922*(1)	0	0	0	0	0	0	0	0	1	0	0	0	0	0	0	0	0	0	0	0	0	0	0	0	0
sf-hsa-miR-432*(1)	0	0	0	0	0	0	0	0	0	0	1	0	0	0	0	0	0	0	0	0	0	0	0	0	0
sf-hsa-miR-498-5p(1)	0	0	0	0	0	0	0	0	0	0	0	0	0	0	0	0	0	0	0	0	0	0	0	0	0
sf-hsa-miR-549-5p(1)	0	0	0	0	0	0	0	0	0	0	0	0	0	0	0	0	0	1	0	0	0	0	0	0	0
sf-hsa-miR-585*(1)	0	0	0	0	0	0	0	0	0	0	0	0	0	0	0	0	0	0	0	0	1	0	0	0	0
sf-hsa-miR-668*(1)	0	0	0	0	0	0	0	0	0	0	0	0	0	0	0	0	0	0	0	0	0	1	0	0	0
sf-hsa-miR-770-5p(1)	0	0	0	0	0	0	0	0	0	0	0	0	1	0	0	0	0	0	0	0	0	0	0	0	0
sf-hsa-miR-875-5p(1)	0	0	1	0	0	0	0	0	0	0	0	0	0	0	0	0	0	0	0	0	0	0	0	0	0
sf-hsa-miR-885(1)	0	0	0	0	0	0	0	0	0	0	0	0	0	0	0	0	0	0	0	0	0	0	0	0	0
sf-hsa-miR-885*(1)	0	0	0	0	0	0	0	0	0	0	1	0	0	0	0	0	0	0	0	0	0	0	0	0	0
sf-hsa-miR-890-3p(1)	0	0	0	0	0	0	0	0	0	0	0	0	0	0	0	0	0	0	0	1	0	0	0	0	0
sf-hsa-miR-892a(1)	0	0	0	0	0	0	0	0	0	0	0	0	0	0	0	0	0	0	0	0	0	0	0	0	0
sf-hsa-miR-124-1*(3)	0	0	0	0	0	0	0	0	0	0	0	0	0	0	0	0.99	0	0	0	0	0	0	0	0	0
ebv-miR-BART1-3p	0	0	0	0	0	0	0	0	0	0	0	0	0	0	0	0	0	0	0.5	0	0	0	0	0	0
ebv-miR-BART19-3p	0	0	0	0	0	0	0	0	0	0	0	0	0	0	0	0	0	0	0	0.5	0	0	0	0	0
hsv1-miR-H11	0	0	0	0	0	0	0	0	0	0	0	0	0	0	0	0	0	0	0	0	0	0	0	0	0
hsv1-miR-H3	0	0	0	0	0	0	0	0	0	0	0	0	0	0	0	0	0	0	0	0	0	0	0	0	0
hsv2-miR-H11	0	0	0	0	0	0	0	0	0	0	0	0	0	0	0	0	0	0	0	0	0	0	0	0	0
hsv2-miR-H3	0	0	0	0	0	0	0	0	0	0	0	0	0	0	0	0	0	0	0	0	0	0	0	0	0
hsv2-miR-H6*	0	0	0	0	0	0	0	0	0	0	0	0	0	0	0	0	0	0	0	0	0	0	0	0	0
hvt-miR-H16-5p	0	0	0	0	0	0	0	0	0	0	0	0	0	0	0	0	0	0	0	0.5	0	0	0	0	0
hvt-miR-H17*	0	0	0	0	0	0	0	0	0	0	0	0	0	0	0	0	0	0	0	0.5	0	0	0	0	0
kshv-miR-K12-10a	0	0	0	0	0	0	0	0	0	0	0.5	0	0	0	0	0	0	0	0	0	0	0	0	0	0
kshv-miR-K12-10a*	0	0	0	0	0	0	0	0	0	0	0	0	0	0	0	0	0	0	0	0	0	0	0	0	0
mdv2-miR-M32*	0	0	0	0	0	0	0	0	0	0	0	0	0	0	0	0	0	0	0	0	0	0	0	0	0
mghv-miR-M1-8	0	0	0	0	0	0	0	0	0	0	0	0	0	0	0	0	0	0	0	0	0	0	0	0.5	0
rlcv-miR-rL1-6	0	0	0	0	0	0	0	0	0	0	0	0	0	0	0	0	0	0	0.5	0	0	0	0	0	0
rlcv-miR-rL1-6-5p	0	0	0	0	0	0	0	0	0	0	0	0	0	0	0	0	0	0	0.5	0	0	0	0	0	0
sf-hsa-miR-1251*(1)	0	0	0	0	0	0	0	0	0	0	0	0	0	0	0	0	0	0	0	0	0	0	0	0.5	0
sf-hsa-miR-302c*(1)	0	0	0	0	0	0	0	0	0	0	0	0	0	0	0	0	0	0	0	0	0	0.5	0	0	0
hvt-miR-H4	0	0	0	0	0	0	0	0	0	0	0	0	0	0	0	0	0	0	0	0	0	0.25	0	0	0
sf-hsa-miR-520d-5p(2)	0	0	0	0	0	0	0	0	0	0	0	0	0	0	0	0	0	0	0	0	0	0	0	0	0
bhv1-miR-B10	0	0	0	0	0	0	0	0	0	0	0	0	0	0	0	0	0	0	0	0	0	0	0	0	0
bhv1-miR-B6	0	0	0	0	0	0	0	0	0	0	0	0	0	0	0	0	0	0	0	0	0	0	0	0	0
bhv1-miR-B7	0	0	0	0	0	0	0	0	0	0	0	0	0	0	0	0	0	0	0	0	0	0	0	0	0
bhv1-miR-B9	0	0	0	0	0	0	0	0	0	0	0	0	0	0	0	0	0	0	0	0	0	0	0	0	0
bkv-miR-B1-3p	0	0	0	0	0	0	0	0	0	0	0	0	0	0	0	0	0	0	0	0	0	0	0	0	0
ebv-miR-BART11-5p	0	0	0	0	0	0	0	0	0	0	0	0	0	0	0	0	0	0	0	0	0	0	0	0	0
ebv-miR-BART13*	0	0	0	0	0	0	0	0	0	0	0	0	0	0	0	0	0	0	0	0	0	0	0	0	0
ebv-miR-BART14*	0	0	0	0	0	0	0	0	0	0	0	0	0	0	0	0	0	0	0	0	0	0	0	0	0
ebv-miR-BART17-3p	0	0	0	0	0	0	0	0	0	0	0	0	0	0	0	0	0	0	0	0	0	0	0	0	0
ebv-miR-BART17-5p	0	0	0	0	0	0	0	0	0	0	0	0	0	0	0	0	0	0	0	0	0	0	0	0	0
ebv-miR-BART18-5p	0	0	0	0	0	0	0	0	0	0	0	0	0	0	0	0	0	0	0	0	0	0	0	0	0
ebv-miR-BART19-5p	0	0	0	0	0	0	0	0	0	0	0	0	0	0	0	0	0	0	0	0	0	0	0	0	0
ebv-miR-BART2-5p	0	0	0	0	0	0	0	0	0	0	0	0	0	0	0	0	0	0	0	0	0	0	0	0	0
ebv-miR-BART21-5p	0	0	0	0	0	0	0	0	0	0	0	0	0	0	0	0	0	0	0	0	0	0	0	0	0
ebv-miR-BART22	0	0	0	0	0	0	0	0	0	0	0	0	0	0	0	0	0	0	0	0	0	0	0	0	0
ebv-miR-BART3	0	0	0	0	0	0	0	0	0	0	0	0	0	0	0	0	0	0	0	0	0	0	0	0	0
ebv-miR-BART3*	0	0	0	0	0	0	0	0	0	0	0	0	0	0	0	0	0	0	0	0	0	0	0	0	0
ebv-miR-BART4*	0	0	0	0	0	0	0	0	0	0	0	0	0	0	0	0	0	0	0	0	0	0	0	0	0
ebv-miR-BHRF1-3	0	0	0	0	0	0	0	0	0	0	0	0	0	0	0	0	0	0	0	0	0	0	0	0	0
hcmv-miR-UL22A	0	0	0	0	0	0	0	0	0	0	0	0	0	0	0	0	0	0	0	0	0	0	0	0	0
hcmv-miR-UL70-5p	0	0	0	0	0	0	0	0	0	0	0	0	0	0	0	0	0	0	0	0	0	0	0	0	0
hiv1-miR-TAR-3p	0	0	0	0	0	0	0	0	0	0	0	0	0	0	0	0	0	0	0	0	0	0	0	0	0
hiv1-miR-TAR-5p	0	0	0	0	0	0	0	0	0	0	0	0	0	0	0	0	0	0	0	0	0	0	0	0	0
hsv1-miR-H12	0	0	0	0	0	0	0	0	0	0	0	0	0	0	0	0	0	0	0	0	0	0	0	0	0
hsv1-miR-H13	0	0	0	0	0	0	0	0	0	0	0	0	0	0	0	0	0	0	0	0	0	0	0	0	0
hsv1-miR-H14-5p	0	0	0	0	0	0	0	0	0	0	0	0	0	0	0	0	0	0	0	0	0	0	0	0	0
hsv1-miR-H3*	0	0	0	0	0	0	0	0	0	0	0	0	0	0	0	0	0	0	0	0	0	0	0	0	0
hsv1-miR-H4	0	0	0	0	0	0	0	0	0	0	0	0	0	0	0	0	0	0	0	0	0	0	0	0	0
hsv1-miR-H5-3p	0	0	0	0	0	0	0	0	0	0	0	0	0	0	0	0	0	0	0	0	0	0	0	0	0
hsv1-miR-H6-3p	0	0	0	0	0	0	0	0	0	0	0	0	0	0	0	0	0	0	0	0	0	0	0	0	0
hsv1-miR-H7*	0	0	0	0	0	0	0	0	0	0	0	0	0	0	0	0	0	0	0	0	0	0	0	0	0
hsv2-miR-H11*	0	0	0	0	0	0	0	0	0	0	0	0	0	0	0	0	0	0	0	0	0	0	0	0	0
hsv2-miR-H12	0	0	0	0	0	0	0	0	0	0	0	0	0	0	0	0	0	0	0	0	0	0	0	0	0
hsv2-miR-H20	0	0	0	0	0	0	0	0	0	0	0	0	0	0	0	0	0	0	0	0	0	0	0	0	0
hsv2-miR-H23*	0	0	0	0	0	0	0	0	0	0	0	0	0	0	0	0	0	0	0	0	0	0	0	0	0
hsv2-miR-H4-5p	0	0	0	0	0	0	0	0	0	0	0	0	0	0	0	0	0	0	0	0	0	0	0	0	0
hvt-miR-H10	0	0	0	0	0	0	0	0	0	0	0	0	0	0	0	0	0	0	0	0	0	0	0	0	0
hvt-miR-H14	0	0	0	0	0	0	0	0	0	0	0	0	0	0	0	0	0	0	0	0	0	0	0	0	0
hvt-miR-H15*	0	0	0	0	0	0	0	0	0	0	0	0	0	0	0	0	0	0	0	0	0	0	0	0	0
hvt-miR-H17	0	0	0	0	0	0	0	0	0	0	0	0	0	0	0	0	0	0	0	0	0	0	0	0	0
hvt-miR-H18-5p	0	0	0	0	0	0	0	0	0	0	0	0	0	0	0	0	0	0	0	0	0	0	0	0	0
hvt-miR-H2	0	0	0	0	0	0	0	0	0	0	0	0	0	0	0	0	0	0	0	0	0	0	0	0	0
hvt-miR-H3-5p	0	0	0	0	0	0	0	0	0	0	0	0	0	0	0	0	0	0	0	0	0	0	0	0	0
hvt-miR-H4*	0	0	0	0	0	0	0	0	0	0	0	0	0	0	0	0	0	0	0	0	0	0	0	0	0
hvt-miR-H7-5p	0	0	0	0	0	0	0	0	0	0	0	0	0	0	0	0	0	0	0	0	0	0	0	0	0
hvt-miR-H8	0	0	0	0	0	0	0	0	0	0	0	0	0	0	0	0	0	0	0	0	0	0	0	0	0
iltv-miR-I1*	0	0	0	0	0	0	0	0	0	0	0	0	0	0	0	0	0	0	0	0	0	0	0	0	0
iltv-miR-I4	0	0	0	0	0	0	0	0	0	0	0	0	0	0	0	0	0	0	0	0	0	0	0	0	0
iltv-miR-I5*	0	0	0	0	0	0	0	0	0	0	0	0	0	0	0	0	0	0	0	0	0	0	0	0	0
iltv-miR-I6	0	0	0	0	0	0	0	0	0	0	0	0	0	0	0	0	0	0	0	0	0	0	0	0	0
jcv-miR-J1-5p	0	0	0	0	0	0	0	0	0	0	0	0	0	0	0	0	0	0	0	0	0	0	0	0	0
kshv-miR-K12-1*	0	0	0	0	0	0	0	0	0	0	0	0	0	0	0	0	0	0	0	0	0	0	0	0	0
kshv-miR-K12-11*	0	0	0	0	0	0	0	0	0	0	0	0	0	0	0	0	0	0	0	0	0	0	0	0	0
kshv-miR-K12-12	0	0	0	0	0	0	0	0	0	0	0	0	0	0	0	0	0	0	0	0	0	0	0	0	0
kshv-miR-K12-12*	0	0	0	0	0	0	0	0	0	0	0	0	0	0	0	0	0	0	0	0	0	0	0	0	0
kshv-miR-K12-3*	0	0	0	0	0	0	0	0	0	0	0	0	0	0	0	0	0	0	0	0	0	0	0	0	0
kshv-miR-K12-4-3p	0	0	0	0	0	0	0	0	0	0	0	0	0	0	0	0	0	0	0	0	0	0	0	0	0
kshv-miR-K12-4-5p	0	0	0	0	0	0	0	0	0	0	0	0	0	0	0	0	0	0	0	0	0	0	0	0	0
kshv-miR-K12-5*	0	0	0	0	0	0	0	0	0	0	0	0	0	0	0	0	0	0	0	0	0	0	0	0	0
kshv-miR-K12-6-5p	0	0	0	0	0	0	0	0	0	0	0	0	0	0	0	0	0	0	0	0	0	0	0	0	0
kshv-miR-K12-7*	0	0	0	0	0	0	0	0	0	0	0	0	0	0	0	0	0	0	0	0	0	0	0	0	0
kshv-miR-K12-9*	0	0	0	0	0	0	0	0	0	0	0	0	0	0	0	0	0	0	0	0	0	0	0	0	0
mcmv-miR-M23-1-5p	0	0	0	0	0	0	0	0	0	0	0	0	0	0	0	0	0	0	0	0	0	0	0	0	0
mcmv-miR-M23-2*	0	0	0	0	0	0	0	0	0	0	0	0	0	0	0	0	0	0	0	0	0	0	0	0	0
mcmv-miR-M44-1	0	0	0	0	0	0	0	0	0	0	0	0	0	0	0	0	0	0	0	0	0	0	0	0	0
mcmv-miR-M55-1	0	0	0	0	0	0	0	0	0	0	0	0	0	0	0	0	0	0	0	0	0	0	0	0	0
mcmv-miR-M95-1-5p	0	0	0	0	0	0	0	0	0	0	0	0	0	0	0	0	0	0	0	0	0	0	0	0	0
mcmv-miR-m01-1	0	0	0	0	0	0	0	0	0	0	0	0	0	0	0	0	0	0	0	0	0	0	0	0	0
mcmv-miR-m01-2	0	0	0	0	0	0	0	0	0	0	0	0	0	0	0	0	0	0	0	0	0	0	0	0	0
mcmv-miR-m01-2*	0	0	0	0	0	0	0	0	0	0	0	0	0	0	0	0	0	0	0	0	0	0	0	0	0
mcmv-miR-m01-3*	0	0	0	0	0	0	0	0	0	0	0	0	0	0	0	0	0	0	0	0	0	0	0	0	0
mcmv-miR-m01-4*	0	0	0	0	0	0	0	0	0	0	0	0	0	0	0	0	0	0	0	0	0	0	0	0	0
mcmv-miR-m107-1-3p	0	0	0	0	0	0	0	0	0	0	0	0	0	0	0	0	0	0	0	0	0	0	0	0	0
mcmv-miR-m108-1	0	0	0	0	0	0	0	0	0	0	0	0	0	0	0	0	0	0	0	0	0	0	0	0	0
mcmv-miR-m108-2-5p.1	0	0	0	0	0	0	0	0	0	0	0	0	0	0	0	0	0	0	0	0	0	0	0	0	0
mcmv-miR-m21-1	0	0	0	0	0	0	0	0	0	0	0	0	0	0	0	0	0	0	0	0	0	0	0	0	0
mcmv-miR-m22-1	0	0	0	0	0	0	0	0	0	0	0	0	0	0	0	0	0	0	0	0	0	0	0	0	0
mcmv-miR-m59-1	0	0	0	0	0	0	0	0	0	0	0	0	0	0	0	0	0	0	0	0	0	0	0	0	0
mcmv-miR-m88-1	0	0	0	0	0	0	0	0	0	0	0	0	0	0	0	0	0	0	0	0	0	0	0	0	0
mcmv-miR-m88-1*	0	0	0	0	0	0	0	0	0	0	0	0	0	0	0	0	0	0	0	0	0	0	0	0	0
mdv1-miR-M1*	0	0	0	0	0	0	0	0	0	0	0	0	0	0	0	0	0	0	0	0	0	0	0	0	0
mdv1-miR-M10-3p	0	0	0	0	0	0	0	0	0	0	0	0	0	0	0	0	0	0	0	0	0	0	0	0	0
mdv1-miR-M11-5p	0	0	0	0	0	0	0	0	0	0	0	0	0	0	0	0	0	0	0	0	0	0	0	0	0
mdv1-miR-M12	0	0	0	0	0	0	0	0	0	0	0	0	0	0	0	0	0	0	0	0	0	0	0	0	0
mdv1-miR-M12*	0	0	0	0	0	0	0	0	0	0	0	0	0	0	0	0	0	0	0	0	0	0	0	0	0
mdv1-miR-M13	0	0	0	0	0	0	0	0	0	0	0	0	0	0	0	0	0	0	0	0	0	0	0	0	0
mdv1-miR-M2-3p	0	0	0	0	0	0	0	0	0	0	0	0	0	0	0	0	0	0	0	0	0	0	0	0	0
mdv1-miR-M2-5p	0	0	0	0	0	0	0	0	0	0	0	0	0	0	0	0	0	0	0	0	0	0	0	0	0
mdv1-miR-M3*	0	0	0	0	0	0	0	0	0	0	0	0	0	0	0	0	0	0	0	0	0	0	0	0	0
mdv1-miR-M5	0	0	0	0	0	0	0	0	0	0	0	0	0	0	0	0	0	0	0	0	0	0	0	0	0
mdv1-miR-M5*	0	0	0	0	0	0	0	0	0	0	0	0	0	0	0	0	0	0	0	0	0	0	0	0	0
mdv2-miR-M14-3p	0	0	0	0	0	0	0	0	0	0	0	0	0	0	0	0	0	0	0	0	0	0	0	0	0
mdv2-miR-M14-5p	0	0	0	0	0	0	0	0	0	0	0	0	0	0	0	0	0	0	0	0	0	0	0	0	0
mdv2-miR-M16	0	0	0	0	0	0	0	0	0	0	0	0	0	0	0	0	0	0	0	0	0	0	0	0	0
mdv2-miR-M17*	0	0	0	0	0	0	0	0	0	0	0	0	0	0	0	0	0	0	0	0	0	0	0	0	0
mdv2-miR-M19-5p	0	0	0	0	0	0	0	0	0	0	0	0	0	0	0	0	0	0	0	0	0	0	0	0	0
mdv2-miR-M23*	0	0	0	0	0	0	0	0	0	0	0	0	0	0	0	0	0	0	0	0	0	0	0	0	0
mdv2-miR-M24	0	0	0	0	0	0	0	0	0	0	0	0	0	0	0	0	0	0	0	0	0	0	0	0	0
mdv2-miR-M25-5p	0	0	0	0	0	0	0	0	0	0	0	0	0	0	0	0	0	0	0	0	0	0	0	0	0
mdv2-miR-M26*	0	0	0	0	0	0	0	0	0	0	0	0	0	0	0	0	0	0	0	0	0	0	0	0	0
mdv2-miR-M28	0	0	0	0	0	0	0	0	0	0	0	0	0	0	0	0	0	0	0	0	0	0	0	0	0
mdv2-miR-M29-5p	0	0	0	0	0	0	0	0	0	0	0	0	0	0	0	0	0	0	0	0	0	0	0	0	0
mdv2-miR-M32	0	0	0	0	0	0	0	0	0	0	0	0	0	0	0	0	0	0	0	0	0	0	0	0	0
mghv-miR-M1-1	0	0	0	0	0	0	0	0	0	0	0	0	0	0	0	0	0	0	0	0	0	0	0	0	0
mghv-miR-M1-10*	0	0	0	0	0	0	0	0	0	0	0	0	0	0	0	0	0	0	0	0	0	0	0	0	0
mghv-miR-M1-11-3p	0	0	0	0	0	0	0	0	0	0	0	0	0	0	0	0	0	0	0	0	0	0	0	0	0
mghv-miR-M1-11-5p	0	0	0	0	0	0	0	0	0	0	0	0	0	0	0	0	0	0	0	0	0	0	0	0	0
mghv-miR-M1-13	0	0	0	0	0	0	0	0	0	0	0	0	0	0	0	0	0	0	0	0	0	0	0	0	0
mghv-miR-M1-15	0	0	0	0	0	0	0	0	0	0	0	0	0	0	0	0	0	0	0	0	0	0	0	0	0
mghv-miR-M1-5	0	0	0	0	0	0	0	0	0	0	0	0	0	0	0	0	0	0	0	0	0	0	0	0	0
mghv-miR-M1-6*	0	0	0	0	0	0	0	0	0	0	0	0	0	0	0	0	0	0	0	0	0	0	0	0	0
mghv-mir-M1-1*	0	0	0	0	0	0	0	0	0	0	0	0	0	0	0	0	0	0	0	0	0	0	0	0	0
mghv-mir-M1-3*	0	0	0	0	0	0	0	0	0	0	0	0	0	0	0	0	0	0	0	0	0	0	0	0	0
mghv-mir-M1-4*	0	0	0	0	0	0	0	0	0	0	0	0	0	0	0	0	0	0	0	0	0	0	0	0	0
mghv-mir-M1-8*	0	0	0	0	0	0	0	0	0	0	0	0	0	0	0	0	0	0	0	0	0	0	0	0	0
rlcv-miR-rL1-1	0	0	0	0	0	0	0	0	0	0	0	0	0	0	0	0	0	0	0	0	0	0	0	0	0
rlcv-miR-rL1-14-3p	0	0	0	0	0	0	0	0	0	0	0	0	0	0	0	0	0	0	0	0	0	0	0	0	0
rlcv-miR-rL1-15	0	0	0	0	0	0	0	0	0	0	0	0	0	0	0	0	0	0	0	0	0	0	0	0	0
rlcv-miR-rL1-17	0	0	0	0	0	0	0	0	0	0	0	0	0	0	0	0	0	0	0	0	0	0	0	0	0
rlcv-miR-rL1-18	0	0	0	0	0	0	0	0	0	0	0	0	0	0	0	0	0	0	0	0	0	0	0	0	0
rlcv-miR-rL1-19	0	0	0	0	0	0	0	0	0	0	0	0	0	0	0	0	0	0	0	0	0	0	0	0	0
rlcv-miR-rL1-2	0	0	0	0	0	0	0	0	0	0	0	0	0	0	0	0	0	0	0	0	0	0	0	0	0
rlcv-miR-rL1-22	0	0	0	0	0	0	0	0	0	0	0	0	0	0	0	0	0	0	0	0	0	0	0	0	0
rlcv-miR-rL1-24-5p	0	0	0	0	0	0	0	0	0	0	0	0	0	0	0	0	0	0	0	0	0	0	0	0	0
rlcv-miR-rL1-26	0	0	0	0	0	0	0	0	0	0	0	0	0	0	0	0	0	0	0	0	0	0	0	0	0
rlcv-miR-rL1-27	0	0	0	0	0	0	0	0	0	0	0	0	0	0	0	0	0	0	0	0	0	0	0	0	0
rlcv-miR-rL1-28	0	0	0	0	0	0	0	0	0	0	0	0	0	0	0	0	0	0	0	0	0	0	0	0	0
rlcv-miR-rL1-30	0	0	0	0	0	0	0	0	0	0	0	0	0	0	0	0	0	0	0	0	0	0	0	0	0
rlcv-miR-rL1-31-3p	0	0	0	0	0	0	0	0	0	0	0	0	0	0	0	0	0	0	0	0	0	0	0	0	0
rlcv-miR-rL1-31-5p	0	0	0	0	0	0	0	0	0	0	0	0	0	0	0	0	0	0	0	0	0	0	0	0	0
rlcv-miR-rL1-33	0	0	0	0	0	0	0	0	0	0	0	0	0	0	0	0	0	0	0	0	0	0	0	0	0
rlcv-miR-rL1-34-3p	0	0	0	0	0	0	0	0	0	0	0	0	0	0	0	0	0	0	0	0	0	0	0	0	0
rlcv-miR-rL1-34-5p	0	0	0	0	0	0	0	0	0	0	0	0	0	0	0	0	0	0	0	0	0	0	0	0	0
rlcv-miR-rL1-35-3p	0	0	0	0	0	0	0	0	0	0	0	0	0	0	0	0	0	0	0	0	0	0	0	0	0
rlcv-miR-rL1-35-5p	0	0	0	0	0	0	0	0	0	0	0	0	0	0	0	0	0	0	0	0	0	0	0	0	0
rlcv-miR-rL1-5-3p	0	0	0	0	0	0	0	0	0	0	0	0	0	0	0	0	0	0	0	0	0	0	0	0	0
rlcv-miR-rL1-8	0	0	0	0	0	0	0	0	0	0	0	0	0	0	0	0	0	0	0	0	0	0	0	0	0
rlcv-miR-rL1-9	0	0	0	0	0	0	0	0	0	0	0	0	0	0	0	0	0	0	0	0	0	0	0	0	0
rrv-miR-rR1-2	0	0	0	0	0	0	0	0	0	0	0	0	0	0	0	0	0	0	0	0	0	0	0	0	0
rrv-miR-rR1-3	0	0	0	0	0	0	0	0	0	0	0	0	0	0	0	0	0	0	0	0	0	0	0	0	0
rrv-miR-rR1-4	0	0	0	0	0	0	0	0	0	0	0	0	0	0	0	0	0	0	0	0	0	0	0	0	0
rrv-miR-rR1-4*	0	0	0	0	0	0	0	0	0	0	0	0	0	0	0	0	0	0	0	0	0	0	0	0	0
rrv-miR-rR1-6	0	0	0	0	0	0	0	0	0	0	0	0	0	0	0	0	0	0	0	0	0	0	0	0	0
rrv-miR-rR1-6*	0	0	0	0	0	0	0	0	0	0	0	0	0	0	0	0	0	0	0	0	0	0	0	0	0
rrv-miR-rR1-7-3p	0	0	0	0	0	0	0	0	0	0	0	0	0	0	0	0	0	0	0	0	0	0	0	0	0
sf-hsa-miR-1197*(1)	0	0	0	0	0	0	0	0	0	0	0	0	0	0	0	0	0	0	0	0	0	0	0	0	0
sf-hsa-miR-1250*(1)	0	0	0	0	0	0	0	0	0	0	0	0	0	0	0	0	0	0	0	0	0	0	0	0	0
sf-hsa-miR-1255b*(1)	0	0	0	0	0	0	0	0	0	0	0	0	0	0	0	0	0	0	0	0	0	0	0	0	0
sf-hsa-miR-1258-3p(1)	0	0	0	0	0	0	0	0	0	0	0	0	0	0	0	0	0	0	0	0	0	0	0	0	0
sf-hsa-miR-1263-3p(1)	0	0	0	0	0	0	0	0	0	0	0	0	0	0	0	0	0	0	0	0	0	0	0	0	0
sf-hsa-miR-1264(1)	0	0	0	0	0	0	0	0	0	0	0	0	0	0	0	0	0	0	0	0	0	0	0	0	0
sf-hsa-miR-1266*(1)	0	0	0	0	0	0	0	0	0	0	0	0	0	0	0	0	0	0	0	0	0	0	0	0	0
sf-hsa-miR-1283-1-3p(1)	0	0	0	0	0	0	0	0	0	0	0	0	0	0	0	0	0	0	0	0	0	0	0	0	0
sf-hsa-miR-1295*(1)	0	0	0	0	0	0	0	0	0	0	0	0	0	0	0	0	0	0	0	0	0	0	0	0	0
sf-hsa-miR-1468*(1)	0	0	0	0	0	0	0	0	0	0	0	0	0	0	0	0	0	0	0	0	0	0	0	0	0
sf-hsa-miR-190b*(1)	0	0	0	0	0	0	0	0	0	0	0	0	0	0	0	0	0	0	0	0	0	0	0	0	0
sf-hsa-miR-1911(1)	0	0	0	0	0	0	0	0	0	0	0	0	0	0	0	0	0	0	0	0	0	0	0	0	0
sf-hsa-miR-1911*(1)	0	0	0	0	0	0	0	0	0	0	0	0	0	0	0	0	0	0	0	0	0	0	0	0	0
sf-hsa-miR-1912-5p(1)	0	0	0	0	0	0	0	0	0	0	0	0	0	0	0	0	0	0	0	0	0	0	0	0	0
sf-hsa-miR-202(1)	0	0	0	0	0	0	0	0	0	0	0	0	0	0	0	0	0	0	0	0	0	0	0	0	0
sf-hsa-miR-202*(1)	0	0	0	0	0	0	0	0	0	0	0	0	0	0	0	0	0	0	0	0	0	0	0	0	0
sf-hsa-miR-208a*(1)	0	0	0	0	0	0	0	0	0	0	0	0	0	0	0	0	0	0	0	0	0	0	0	0	0
sf-hsa-miR-3115*(1)	0	0	0	0	0	0	0	0	0	0	0	0	0	0	0	0	0	0	0	0	0	0	0	0	0
sf-hsa-miR-3120*(1)	0	0	0	0	0	0	0	0	0	0	0	0	0	0	0	0	0	0	0	0	0	0	0	0	0
sf-hsa-miR-3136*(1)	0	0	0	0	0	0	0	0	0	0	0	0	0	0	0	0	0	0	0	0	0	0	0	0	0
sf-hsa-miR-3139*(1)	0	0	0	0	0	0	0	0	0	0	0	0	0	0	0	0	0	0	0	0	0	0	0	0	0
sf-hsa-miR-3143-3p(1)	0	0	0	0	0	0	0	0	0	0	0	0	0	0	0	0	0	0	0	0	0	0	0	0	0
sf-hsa-miR-3149*(1)	0	0	0	0	0	0	0	0	0	0	0	0	0	0	0	0	0	0	0	0	0	0	0	0	0
sf-hsa-miR-3171-5p(1)	0	0	0	0	0	0	0	0	0	0	0	0	0	0	0	0	0	0	0	0	0	0	0	0	0
sf-hsa-miR-3657*(1)	0	0	0	0	0	0	0	0	0	0	0	0	0	0	0	0	0	0	0	0	0	0	0	0	0
sf-hsa-miR-3667-3p(1)	0	0	0	0	0	0	0	0	0	0	0	0	0	0	0	0	0	0	0	0	0	0	0	0	0
sf-hsa-miR-367*(1)	0	0	0	0	0	0	0	0	0	0	0	0	0	0	0	0	0	0	0	0	0	0	0	0	0
sf-hsa-miR-3682-5p(1)	0	0	0	0	0	0	0	0	0	0	0	0	0	0	0	0	0	0	0	0	0	0	0	0	0
sf-hsa-miR-3688*(1)	0	0	0	0	0	0	0	0	0	0	0	0	0	0	0	0	0	0	0	0	0	0	0	0	0
sf-hsa-miR-384-5p(1)	0	0	0	0	0	0	0	0	0	0	0	0	0	0	0	0	0	0	0	0	0	0	0	0	0
sf-hsa-miR-3909*(1)	0	0	0	0	0	0	0	0	0	0	0	0	0	0	0	0	0	0	0	0	0	0	0	0	0
sf-hsa-miR-3919-3p(1)	0	0	0	0	0	0	0	0	0	0	0	0	0	0	0	0	0	0	0	0	0	0	0	0	0
sf-hsa-miR-3919-5p(1)	0	0	0	0	0	0	0	0	0	0	0	0	0	0	0	0	0	0	0	0	0	0	0	0	0
sf-hsa-miR-448-3p(1)	0	0	0	0	0	0	0	0	0	0	0	0	0	0	0	0	0	0	0	0	0	0	0	0	0
sf-hsa-miR-466*(1)	0	0	0	0	0	0	0	0	0	0	0	0	0	0	0	0	0	0	0	0	0	0	0	0	0
sf-hsa-miR-517*(1)	0	0	0	0	0	0	0	0	0	0	0	0	0	0	0	0	0	0	0	0	0	0	0	0	0
sf-hsa-miR-518b*(1)	0	0	0	0	0	0	0	0	0	0	0	0	0	0	0	0	0	0	0	0	0	0	0	0	0
sf-hsa-miR-523-3p(1)	0	0	0	0	0	0	0	0	0	0	0	0	0	0	0	0	0	0	0	0	0	0	0	0	0
sf-hsa-miR-526a-2-3p(1)	0	0	0	0	0	0	0	0	0	0	0	0	0	0	0	0	0	0	0	0	0	0	0	0	0
sf-hsa-miR-541-3p(1)	0	0	0	0	0	0	0	0	0	0	0	0	0	0	0	0	0	0	0	0	0	0	0	0	0
sf-hsa-miR-588*(1)	0	0	0	0	0	0	0	0	0	0	0	0	0	0	0	0	0	0	0	0	0	0	0	0	0
sf-hsa-miR-599*(1)	0	0	0	0	0	0	0	0	0	0	0	0	0	0	0	0	0	0	0	0	0	0	0	0	0
sf-hsa-miR-670(1)	0	0	0	0	0	0	0	0	0	0	0	0	0	0	0	0	0	0	0	0	0	0	0	0	0
sf-hsa-miR-767*(1)	0	0	0	0	0	0	0	0	0	0	0	0	0	0	0	0	0	0	0	0	0	0	0	0	0
sf-hsa-miR-888*(1)	0	0	0	0	0	0	0	0	0	0	0	0	0	0	0	0	0	0	0	0	0	0	0	0	0
sf-hsa-miR-92a-2*(1)	0	0	0	0	0	0	0	0	0	0	0	0	0	0	0	0	0	0	0	0	0	0	0	0	0
sf-hsa-miR-944*(1)	0	0	0	0	0	0	0	0	0	0	0	0	0	0	0	0	0	0	0	0	0	0	0	0	0

## Sheet: Table S6
Table S6: merged mature miRNA profiles of pooled primary and immortalized kidney cell cultures
miRNA with FDR<0.2 are considered differentially expressed
miRNA	adult kidneycells	ADPKD cyst cells	fetal kidney cells	immortal tubular cells	immortal podocytes	logFC tubular vs. primaries	logFC podocytes vs. primaries	P-Value	FDR
hsa-miR-21	1795285	1802814	1508660	1433860	2582667	-0.112872	0.403297	0.845036	1
hsa-miR-30a	480042	427262	149083	203708	90572	-0.656083	-2.15824	0.0760786	0.642203
hsa-let-7f(2)	154705	222499	119672	213044	185630	0.481436	-0.0500734	0.822139	1
hsa-miR-22	182504	144971	110180	73575	191246	-0.845518	0.199834	0.576088	1
hsa-let-7a(3)	112332	190242	92213	169731	136250	0.478707	-0.171075	0.791537	1
hsa-miR-24(2)	111523	123080	102921	108981	105687	0.0856725	-0.291394	0.928746	1
hsa-miR-29a	121586	82662	64834	113946	117630	0.493081	0.206199	0.836193	1
hsa-miR-26a(2)	58460	62750	88234	181886	90781	1.51946	0.184104	0.147641	0.936387
hsa-miR-103(2)	51095	93835	103165	103071	84004	0.439558	-0.188338	0.814032	1
hsa-miR-200b	67855	82070	87747	22515	51714	-1.68338	-0.816503	0.176453	1
hsa-miR-221	59229	67780	54794	54912	70210	-0.0120919	0.00967453	0.999786	1
hsa-miR-10a	66285	112232	47353	50921	22014	-0.45426	-1.99688	0.123735	0.825672
hsa-let-7i	41479	86120	31657	53696	60183	0.11804	-0.0502072	0.986039	1
hsa-miR-30c(2)	72268	60165	44837	57868	33857	0.110075	-0.996022	0.519811	1
hsa-miR-27b	53831	52479	35737	42313	81453	-0.0282715	0.583805	0.763822	1
hsa-miR-27a	38316	49248	38795	53870	66725	0.481211	0.457167	0.787748	1
hsa-let-7g	41457	54558	45281	59670	36865	0.467461	-0.560078	0.631444	1
hsa-miR-23a	31299	48845	44096	66159	41993	0.798364	-0.190211	0.557078	1
hsa-miR-146a	23136	11819	10990	51862	97159	1.91832	2.4912	0.00460095	0.107969
hsa-miR-222	39525	36572	25425	33798	51149	0.134156	0.399134	0.896829	1
hsa-miR-106b	21583	20125	32716	46232	55977	1.04114	0.984295	0.334066	1
hsa-miR-10b	41134	55018	30086	34404	10855	-0.169671	-2.16666	0.098976	0.742285
hsa-miR-19b(2)	37719	24054	25926	25880	50143	-0.024403	0.597017	0.762097	1
hsa-let-7b	35006	47518	16707	41037	23452	0.427333	-0.712665	0.578115	1
hsa-miR-16(2)	10794	12870	17985	62885	56504	2.31477	1.82762	0.0093391	0.180129
hsa-miR-30e	40969	36774	17115	32572	29680	0.177413	-0.289515	0.909608	1
hsa-miR-141	37127	42313	68416	351	184	-6.99483	-8.25873	3.75e-13	2.64e-10
hsa-miR-200a	29079	47154	39268	12201	13880	-1.53757	-1.68434	0.0932051	0.730698
hsa-miR-26b	14908	21297	23823	40682	35284	1.15166	0.613493	0.372972	1
hsa-miR-30d	36679	38823	16403	20668	9166	-0.440378	-1.94619	0.152484	0.943956
hsa-miR-181a(2)	30190	26978	18782	12918	28986	-0.833463	-0.000283734	0.660229	1
hsa-miR-30a*	30871	35059	16243	17229	7566	-0.543542	-2.06355	0.12432	0.825672
hsa-miR-93	19083	14883	18093	18477	33759	0.236137	0.772887	0.666409	1
hsa-miR-191	27083	19872	17982	19229	19717	-0.0250077	-0.321638	0.937973	1
hsa-miR-23b	16194	20536	17023	23104	25591	0.493994	0.3087	0.834627	1
hsa-let-7e	17254	21306	20654	16908	25624	-0.0933743	0.173625	0.968645	1
hsa-miR-29b(2)	18439	14085	6901	39847	18671	1.74167	0.315215	0.101053	0.742285
hsa-miR-148a	20226	14601	22149	36546	3957	1.0936	-2.44638	0.0132223	0.229839
hsa-miR-17	9407	7992	18745	14371	37658	0.402891	1.45989	0.21826	1
hsa-miR-200c	15218	28435	39939	186	125	-7.10014	-8.00554	1.55e-12	7.28e-10
hsa-let-7d	10046	13095	14463	21140	23737	0.884133	0.718507	0.514062	1
hsa-miR-135b	13910	25950	22942	16371	1946	-0.23701	-3.64226	0.0061661	0.131543
hsa-miR-19a	12178	8515	11954	16029	25037	0.708435	1.01902	0.44765	1
hsa-miR-130a	10000	9109	16943	20880	12985	0.941901	-0.0761551	0.504344	1
hsa-miR-374a	9174	10214	13589	14057	18914	0.49126	0.586636	0.746151	1
hsa-miR-20a	6438	6041	14962	11949	23040	0.53256	1.14702	0.403455	1
hsa-miR-151-3p	16072	15389	9423	9254	10854	-0.424599	-0.527308	0.804643	1
hsa-miR-151-5p	14992	11939	12271	9081	12192	-0.381223	-0.289001	0.89601	1
hsa-miR-182	16584	20905	12245	3505	5821	-2.11813	-1.71908	0.0448623	0.497371
hsa-miR-148b	11621	14140	11027	10463	8988	-0.101165	-0.653171	0.787907	1
hsa-miR-125a	9445	11129	9185	9890	11341	0.125113	-0.0101682	0.989402	1
hsa-miR-25	9522	8272	6231	11409	15012	0.649371	0.712526	0.633889	1
hsa-miR-99b	12939	14956	8011	4676	9526	-1.23004	-0.536249	0.434164	1
hsa-miR-708	13574	8152	6614	13946	6875	0.714425	-0.638765	0.477227	1
hsa-miR-101(2)	12021	8455	5900	10010	10811	0.333241	0.111513	0.933391	1
hsa-miR-374b	7977	8432	7434	11386	11746	0.652164	0.364287	0.747631	1
hsa-miR-378	12711	6855	2708	14623	9090	1.13311	0.114441	0.407637	1
hsa-miR-34a	9277	8200	6593	8226	12692	0.17462	0.467484	0.871328	1
hsa-miR-30b	11681	8588	7500	10637	5038	0.346103	-1.06483	0.452488	1
hsa-miR-429	10510	11362	12280	2619	6054	-1.98494	-1.10889	0.113979	0.798422
hsa-miR-183	11704	14765	9230	1946	4880	-2.48801	-1.49447	0.0345379	0.422865
hsa-miR-186	7209	7557	8150	11815	7791	0.765011	-0.168505	0.623878	1
hsa-miR-320-RNASEN	7896	6859	5157	8641	12411	0.519357	0.708916	0.682754	1
hsa-miR-92a(2)	9171	10098	7996	4899	8181	-0.760358	-0.353365	0.715734	1
hsa-miR-155	9470	9782	2665	7147	10825	0.0942713	0.360436	0.923375	1
hsa-miR-424	4500	6535	8213	8251	11940	0.492175	0.692546	0.699578	1
hsa-miR-425	6881	7649	7606	8159	6692	0.278253	-0.34048	0.861811	1
hsa-miR-143	1719	13505	9133	454	10210	-4.07222	0.0858002	0.00296167	0.0801929
hsa-miR-107	4264	4551	7249	9584	8297	0.979406	0.438587	0.533291	1
hsa-miR-361-5p	5451	7723	4759	8955	6417	0.70337	-0.110199	0.689147	1
hsa-miR-99a	8391	6474	2368	4736	10860	-0.138636	0.725843	0.666178	1
hsa-miR-140-3p	7725	6940	3849	4852	9462	-0.211428	0.419337	0.842785	1
hsa-miR-152	5610	6915	2773	7331	9327	0.644734	0.659348	0.667363	1
hsa-miR-181b(2)	5385	5500	6377	3362	8725	-0.637947	0.405075	0.663157	1
hsa-miR-138(2)	7108	7586	7291	2832	4446	-1.23755	-0.919665	0.357922	1
hsa-miR-96	7168	7871	5721	2201	5694	-1.52214	-0.483687	0.322564	1
hsa-miR-98	4940	6089	6037	4896	6599	-0.08626	0.0115931	0.995098	1
hsa-miR-18a	2937	2888	7634	3926	9435	-0.0456386	0.886516	0.573559	1
hsa-miR-210	8033	7516	3587	2954	4070	-0.97748	-0.847914	0.483043	1
hsa-miR-196b	3771	5216	3290	4406	9466	0.227864	0.998345	0.528217	1
hsa-miR-423-3p	6124	7131	3166	5025	4080	0.000652615	-0.632673	0.799308	1
hsa-miR-15b	1916	2896	3098	10302	6555	2.09199	1.10696	0.0490021	0.52269
hsa-let-7c	4054	6359	2657	3642	7820	-0.145992	0.623639	0.740219	1
hsa-miR-28-5p	4860	4788	3701	5061	4702	0.320342	-0.118583	0.917946	1
hsa-miR-196a(2)	3659	5832	2000	6360	5185	0.841492	0.214034	0.642597	1
hsa-miR-146b	4322	2716	1075	13780	640	2.49799	-2.26285	0.000194425	0.0136875
hsa-miR-15a	1887	1535	1611	7650	9818	2.33219	2.35937	0.00663469	0.137377
hsa-miR-125b(2)	3775	4047	3572	1790	7955	-0.95215	0.866899	0.295111	1
hsa-miR-100	1771	1556	2408	921	14003	-0.909369	2.68407	0.000981101	0.0394683
hsa-miR-21*	5888	3402	2314	1750	5827	-0.990752	0.4118	0.484614	1
hsa-miR-29c	2756	2563	831	7876	2536	2.0731	0.105461	0.0427822	0.48296
hsa-miR-30e*	2828	3974	2710	3955	2579	0.440629	-0.508987	0.717991	1
hsa-miR-193a-3p	1728	866	900	9930	2504	3.25113	0.930843	0.000585824	0.0266077
hsa-miR-192	5332	3298	515	2277	4493	-0.27273	0.375001	0.85111	1
hsa-miR-28-3p	4548	3324	1352	3279	2805	0.235312	-0.322709	0.891379	1
hsa-miR-340	1161	1748	2659	5281	3778	1.64004	0.824086	0.172313	1
hsa-miR-128(2)	2979	2923	2595	2098	3482	-0.29701	0.101085	0.937551	1
hsa-miR-33a	2381	1559	815	5506	2164	1.94425	0.264227	0.0746771	0.641158
hsa-miR-365(2)	3094	2054	2246	1982	2832	-0.164345	0.0177212	0.983694	1
hsa-miR-301a	1112	1051	2286	4373	2981	1.70563	0.820045	0.15357	0.944221
hsa-miR-185	2429	3397	2047	1781	2072	-0.438792	-0.553236	0.80773	1
hsa-miR-194(2)	4369	1900	378	1335	3285	-0.56677	0.399436	0.716777	1
hsa-miR-205	2445	863	7625	156	67	-4.37749	-5.92759	7.21e-07	0.000169082
hsa-miR-32	1343	846	1388	3974	3087	1.89021	1.19306	0.089808	0.722569
hsa-miR-130b-3p	1214	790	1913	3488	2873	1.57209	0.95948	0.194267	1
hsa-miR-455-3p	2154	4188	1172	574	1322	-2.02449	-1.15381	0.125905	0.83227
hsa-miR-10a*	2135	2704	1574	1853	932	-0.082758	-1.40688	0.40331	1
hsa-miR-140-5p	1160	1607	1162	2300	2814	0.935305	0.893507	0.478461	1
hsa-miR-34c	602	363	435	1345	5725	1.6804	3.4372	0.000535829	0.0260154
hsa-miR-203	3333	2915	1539	364	20	-2.69739	-7.20633	1.74e-06	0.000272972
hsa-miR-126	1605	1568	2035	1692	1191	0.102603	-0.736666	0.741171	1
hsa-miR-181c	1789	1602	1822	1542	1161	-0.0314194	-0.773572	0.744268	1
hsa-miR-137	663	814	2045	1212	2936	0.188413	1.13202	0.464779	1
hsa-miR-193b	2177	1620	1083	1046	1700	-0.493237	-0.125409	0.88717	1
hsa-miR-30c-2*	2356	2855	860	1004	387	-0.89142	-2.5992	0.0695637	0.623858
hsa-miR-17*	819	1005	1994	1457	1992	0.334483	0.452902	0.872746	1
hsa-miR-484-RNASEN	2237	1806	1152	1099	747	-0.515478	-1.40515	0.409783	1
hsa-miR-331	2831	1984	914	682	582	-1.34068	-1.90211	0.13835	0.89441
hsa-miR-7(3)	1515	1121	1113	1255	1660	0.152133	0.222834	0.969646	1
hsa-miR-222*	643	1050	1208	972	2644	0.132691	1.24351	0.393881	1
hsa-miR-31-5p	1127	1256	1197	1248	1178	0.19731	-0.218714	0.943643	1
hsa-miR-1(2)	5259	219	84	61	176	-4.70232	-3.50791	0.546286	1
hsa-miR-342	1001	1107	1016	976	1604	0.0390607	0.422954	0.907648	1
hsa-miR-345	1276	1374	831	813	1357	-0.383684	0.0225717	0.926267	1
hsa-miR-24-2*	1332	1150	1063	767	1301	-0.483022	-0.0535427	0.894852	1
hsa-miR-423-5p	1604	1529	608	737	853	-0.627342	-0.74923	0.69474	1
hsa-miR-744	1738	1699	764	355	731	-1.84856	-1.13947	0.188728	1
hsa-miR-532-5p	1405	2073	792	674	272	-0.964483	-2.6059	0.0761192	0.642203
hsa-miR-221*	1100	733	913	729	1425	-0.177796	0.456307	0.857777	1
hsa-miR-181a-1*	911	739	998	638	1439	-0.32309	0.517448	0.783019	1
hsa-miR-660	938	1269	1003	976	290	-0.00789983	-2.09098	0.190363	1
hsa-miR-95	308	717	87	3271	3	3.22908	-7.12789	7.09e-09	2.5e-06
hsa-miR-324	786	1008	921	1290	296	0.639438	-1.81649	0.173769	1
hsa-miR-193a-5p	1551	1121	514	611	495	-0.654077	-1.29046	0.465531	1
hsa-miR-374a*	555	645	725	915	1317	0.645238	0.837839	0.640897	1
sv40-miR-S1-3p	0	0	3	923	3047	9.82902	11.2191	9.1e-19	1.28e-15
hsa-miR-1307	1706	1131	201	401	406	-1.19121	-1.50603	0.281487	1
hsa-miR-503	845	853	592	297	1197	-1.22862	0.449105	0.426273	1
hsa-miR-574-3p	1021	834	434	596	851	-0.217384	-0.036358	0.978506	1
hsa-miR-769	960	823	487	553	900	-0.314559	0.0552312	0.948391	1
hsa-miR-1307*	1339	1395	429	350	200	-1.46439	-2.60398	0.060593	0.572583
hsa-miR-542	739	1038	672	672	570	-0.159484	-0.729655	0.795482	1
hsa-miR-590-3p	329	331	655	976	1384	1.29792	1.46901	0.226502	1
hsa-miR-10b*	808	1059	798	616	358	-0.402959	-1.51841	0.406146	1
hsa-miR-181d	820	827	810	575	595	-0.374234	-0.657634	0.807618	1
hsa-miR-190a	441	544	372	1312	891	1.66208	0.771124	0.220604	1
hsa-miR-27a*	567	1034	622	420	833	-0.706645	-0.0516475	0.804659	1
hsa-miR-204	1195	784	190	834	472	0.35198	-0.801831	0.662277	1
hsa-miR-197	1204	794	407	520	404	-0.47694	-1.17369	0.55906	1
hsa-let-7a*(2)	411	336	529	753	1283	0.969965	1.40592	0.314676	1
hsa-miR-455-5p	887	1344	480	137	406	-2.60836	-1.37452	0.0688175	0.621122
hsa-miR-22*	769	705	668	334	726	-0.957148	-0.170019	0.688764	1
hsa-miR-145	526	1319	652	19	658	-5.34438	-0.571343	0.00152193	0.0514691
hsa-miR-598	1053	894	490	229	465	-1.68853	-0.999708	0.277733	1
hsa-miR-27b*	641	756	417	292	1011	-0.92446	0.534142	0.537136	1
hsa-miR-339-3p	828	657	393	469	769	-0.27574	0.104787	0.953262	1
hsa-miR-574-5p	626	759	454	783	490	0.478278	-0.530532	0.735036	1
hsa-miR-421	534	651	658	519	688	-0.112456	-0.0385865	0.994261	1
hsa-miR-224	577	284	341	1770	70	2.30305	-2.68717	0.00111395	0.0423904
hsa-miR-92b	745	920	295	700	359	0.218907	-1.07692	0.573982	1
hsa-miR-376c	174	45	1169	86	1488	-2.25793	1.52043	0.210361	1
hsa-miR-20a*	304	296	781	609	924	0.550601	0.819218	0.68687	1
hsa-miR-339-5p	368	394	553	638	944	0.679469	0.911874	0.611754	1
hsa-miR-3613	255	343	268	1292	731	2.28654	1.13224	0.0577607	0.572583
hsa-miR-335-5p	350	184	1922	347	77	-1.07519	-3.5778	0.0220275	0.323071
hsa-miR-149	540	404	598	927	348	0.998716	-0.747143	0.378398	1
hsa-miR-454	259	271	444	928	911	1.65517	1.29576	0.187455	1
hsa-let-7d*	549	639	318	639	602	0.473084	0.0543284	0.896669	1
hsa-miR-181a-2*	348	517	577	223	1068	-0.980609	0.945864	0.335949	1
hsa-miR-873	773	673	518	225	462	-1.40153	-0.696625	0.438148	1
hsa-miR-362-5p	697	583	465	621	174	0.234853	-1.93253	0.237604	1
hsa-miR-502	657	736	443	387	226	-0.533014	-1.64133	0.368441	1
hsa-miR-133a(2)	2352	27	11	12	18	-5.81201	-5.56199	0.543352	1
hsa-miR-652	429	779	333	412	432	-0.210221	-0.474543	0.905636	1
hsa-miR-106b*	667	427	279	514	477	0.316757	-0.123699	0.936323	1
hsa-miR-200b*	575	691	530	150	397	-1.86793	-0.79711	0.268734	1
hsa-miR-132-3p	428	462	296	354	753	-0.0293769	0.726548	0.757814	1
hsa-miR-450b	413	458	400	305	676	-0.342034	0.473162	0.817592	1
hsa-miR-199a-3p(2)	233	237	1716	7	31	-6.52347	-4.7258	3.55e-06	0.000494223
hsa-miR-200a*	664	584	433	73	442	-2.80017	-0.536632	0.0942372	0.730698
hsa-miR-324*	453	507	302	593	339	0.623229	-0.515978	0.678891	1
hsa-miR-106a	227	177	494	373	855	0.468811	1.33258	0.417848	1
hsa-miR-450a(2)	304	309	552	221	717	-0.670991	0.6937	0.584879	1
hsa-miR-452	402	200	202	1193	60	2.31324	-2.32978	0.00263847	0.077395
hsa-miR-361-3p	535	392	372	499	254	0.350652	-0.95587	0.610491	1
hsa-miR-15b*	205	120	231	451	1022	1.43841	2.28566	0.0618689	0.580743
hsa-miR-31-3p	879	339	150	233	400	-0.799618	-0.352922	0.767567	1
hsa-miR-708*	704	401	131	545	217	0.556127	-1.10458	0.470768	1
hsa-miR-500a	545	720	299	281	118	-0.772613	-2.35603	0.15907	0.965391
hsa-miR-127-3p	281	133	969	36	468	-3.51107	-0.147469	0.0374352	0.449169
hsa-miR-532-3p	734	732	173	129	78	-1.95452	-3.01178	0.0299187	0.388405
hsa-miR-146a*	87	37	79	344	1217	2.50796	3.99772	0.000317271	0.0193715
hsa-miR-99b*	475	469	272	171	340	-1.11225	-0.453851	0.619452	1
hsa-miR-615-3p	384	545	104	225	453	-0.503147	0.173381	0.87128	1
hsa-miR-497	119	151	77	1123	203	3.40037	0.600634	0.00159594	0.0514691
hsa-miR-142-5p	51	47	36	13	1525	-1.63517	4.89393	7.79e-08	2.19e-05
hsa-miR-29a*	234	240	201	490	481	1.25647	0.89703	0.426649	1
hsa-miR-301b	173	95	435	630	298	1.5866	0.174194	0.274427	1
hsa-miR-93*	393	248	258	246	477	-0.133148	0.489163	0.871778	1
hsa-miR-16-2*	158	83	153	406	743	1.78601	2.32498	0.0506011	0.527751
hsa-miR-584	555	448	131	234	147	-0.55451	-1.5573	0.422333	1
hsa-miR-501-3p	444	570	253	143	91	-1.4412	-2.42496	0.10632	0.767686
hsa-miR-377	63	21	427	8	966	-4.22671	2.33649	0.000585093	0.0266077
hsa-miR-218(2)	174	150	808	146	203	-1.21431	-1.07169	0.447083	1
hsa-miR-760	497	600	135	88	122	-2.10266	-1.96431	0.0967886	0.740643
hsa-miR-505	300	268	288	306	250	0.241324	-0.382782	0.898405	1
hsa-miR-142-3p	46	56	126	29	1142	-1.24557	3.71562	6.66e-05	0.00586201
hsa-miR-126*	240	262	331	341	217	0.432679	-0.551722	0.77	1
hsa-miR-331*	295	331	229	225	311	-0.211614	-0.0774765	0.981894	1
hsa-let-7i*	297	196	116	257	517	0.487874	1.16325	0.534205	1
hsa-miR-125b-2*	405	376	86	103	341	-1.35736	0.0360007	0.514827	1
hsa-miR-590-5p	146	105	97	418	527	1.99472	1.99623	0.0721916	0.637559
hsa-miR-130b-5p	185	118	263	352	357	1.05373	0.741398	0.562928	1
hsa-miR-29c*	394	355	54	285	177	0.220773	-0.798645	0.738987	1
hsa-miR-381	124	31	456	13	616	-3.78795	1.43354	0.00579937	0.128561
hsa-miR-196a-2*	397	238	64	325	201	0.629973	-0.395544	0.736027	1
hsa-miR-1277-5p	327	151	129	171	412	-0.0807884	0.854619	0.690228	1
hsa-miR-369	42	31	626	13	471	-3.99004	0.844345	0.173693	1
hsa-miR-629	252	336	148	284	134	0.330076	-1.08542	0.57896	1
hsa-miR-147	214	240	309	169	198	-0.453489	-0.557729	0.850461	1
hsa-miR-425*	265	274	190	247	152	0.155618	-0.876925	0.721832	1
hsa-miR-625-5p	108	126	338	350	200	1.01991	-0.119678	0.58005	1
hsa-miR-125a*	157	159	144	175	474	0.325666	1.42991	0.387053	1
hsa-miR-199b-3p	118	118	851	3	15	-6.70808	-4.7584	9.62e-06	0.00108824
hsa-miR-9(3)	92	87	747	119	52	-1.21709	-2.7417	0.0932666	0.730698
hsa-miR-582	190	84	89	270	457	1.32041	1.7467	0.198679	1
hsa-miR-34a*	198	137	149	117	480	-0.314649	1.38813	0.326405	1
hsa-miR-195	49	73	47	707	167	3.76683	1.35317	0.000897569	0.0382963
hsa-miR-625-3p	169	175	138	198	359	0.434391	0.959836	0.663172	1
hsa-miR-651	98	192	202	444	93	1.55611	-1.03011	0.138481	0.89441
hsa-miR-362-3p	172	155	238	319	140	0.903186	-0.616784	0.517742	1
hsa-miR-411	46	30	430	28	450	-2.42425	1.24407	0.0549739	0.559725
hsa-miR-376a-3p(2)	21	38	591	43	259	-2.17194	0.0828459	0.578654	1
hsa-miR-500a*(2)	224	247	182	199	91	0.00117186	-1.45902	0.485823	1
hsa-miR-183*	191	331	267	47	106	-2.36332	-1.52429	0.121445	0.818112
hsa-miR-374b*	98	146	226	226	246	0.660295	0.449954	0.809072	1
hsa-miR-33b	198	65	45	511	115	2.48773	0.00470573	0.0344129	0.422865
hsa-miR-30d*	150	197	193	262	126	0.669671	-0.718261	0.607587	1
hsa-miR-199a-5p(2)	100	60	717	9	20	-4.84233	-4.03083	0.000354786	0.0199816
hsa-miR-330-3p	219	191	149	122	207	-0.471713	-0.0420942	0.919985	1
hsa-miR-134	231	239	199	33	183	-2.61867	-0.483938	0.152402	0.943956
hsa-miR-424*	193	218	137	109	216	-0.616105	0.0372682	0.861826	1
hsa-miR-452*	101	54	73	625	16	3.195	-2.41307	0.000186499	0.0136875
hsa-miR-363	212	170	276	202	7	0.0280489	-5.12756	0.0056472	0.128561
hsa-miR-24-1*	159	156	86	157	268	0.364162	0.802572	0.758204	1
hsa-miR-934	305	126	377	2	3	-6.82956	-6.58973	1.5e-06	0.000264059
hsa-miR-874	252	246	95	132	62	-0.451926	-1.87285	0.343682	1
hvt-miR-H14*	38	44	208	223	273	1.35527	1.31436	0.324746	1
hsa-miR-181c*	173	149	156	138	168	-0.0658694	-0.114825	0.994423	1
hsa-miR-1296	184	135	133	113	214	-0.268604	0.319416	0.914223	1
hsa-miR-34b	48	24	45	240	417	2.77699	3.24102	0.00426601	0.105378
hsa-miR-409-3p	56	41	425	9	229	-4.09627	0.223235	0.0230597	0.328533
hsa-miR-1277-3p	109	100	105	190	247	0.998908	1.0446	0.518777	1
hsa-miR-1271	256	203	131	108	39	-0.722932	-2.52149	0.166424	0.992904
hsa-miR-148b*	157	70	120	160	224	0.630824	0.78336	0.726622	1
hsa-let-7b*	172	165	61	153	174	0.336272	0.189153	0.95256	1
hsa-miR-671	110	218	94	171	100	0.387027	-0.718667	0.737382	1
hsa-miR-16-1*	69	62	39	146	370	1.49994	2.50815	0.0544186	0.55928
hsa-miR-451-DICER1	249	349	26	21	41	-3.19353	-2.56381	0.019969	0.299319
hsa-miR-379	48	30	295	20	258	-2.46864	0.880586	0.100601	0.742285
hsa-miR-98*	80	72	122	113	258	0.450829	1.30845	0.482563	1
hsa-miR-628	84	105	140	109	192	0.124853	0.60842	0.861359	1
hsa-let-7e*	90	103	113	137	183	0.558707	0.643518	0.80004	1
hsa-miR-589	223	140	44	84	131	-0.542673	-0.234727	0.897508	1
hsa-miR-20b	116	81	182	166	73	0.545848	-0.97034	0.577752	1
hsa-miR-32*	68	72	128	130	217	0.681514	1.0876	0.585235	1
hsa-miR-1301	159	191	121	82	61	-0.809959	-1.5682	0.422538	1
hsa-miR-3117	104	148	188	115	57	-0.220638	-1.56386	0.473755	1
hsa-miR-138-1*	177	161	83	38	132	-1.74703	-0.286067	0.408051	1
hsa-miR-491	188	174	83	52	89	-1.37671	-0.93503	0.467335	1
hsa-miR-29b-1*	93	116	93	101	179	0.132262	0.624614	0.855595	1
hsa-miR-143*	44	66	127	3	338	-4.53266	1.89808	0.00159575	0.0514691
hsa-miR-592	49	230	177	95	25	-0.579511	-2.83187	0.128073	0.838731
hsa-miR-494	37	9	268	22	234	-2.07683	0.994842	0.139747	0.898468
hsa-miR-654	49	25	270	3	221	-5.04207	0.776022	0.0060582	0.13123
hsa-let-7f-1*	82	64	66	122	226	0.930988	1.48722	0.367593	1
hsa-miR-493	28	17	346	6	157	-4.25297	0.0984623	0.0261147	0.352185
hsa-miR-18a*	76	76	91	102	188	0.470246	1.01912	0.650213	1
hsa-miR-296-3p	109	98	58	82	184	0.0287182	0.861074	0.726695	1
hsa-miR-499	81	102	86	181	72	1.14024	-0.520537	0.443204	1
hsa-miR-340*	71	98	110	147	94	0.788833	-0.187973	0.729346	1
hsa-miR-101-1*	78	56	61	271	48	2.20496	-0.621368	0.0562361	0.561563
hsa-miR-7-1*	79	54	102	95	160	0.429476	0.848331	0.743449	1
hsa-miR-19b-1*	72	77	56	110	170	0.817348	1.11232	0.557589	1
hsa-miR-135b*	133	145	118	44	13	-1.45073	-3.53059	0.0428764	0.48296
hsa-miR-545-3p	58	65	72	142	116	1.2602	0.636262	0.51555	1
hsa-miR-135a(2)	42	61	236	98	15	-0.059484	-3.08821	0.101859	0.743097
hsa-miR-335-3p	60	25	324	24	19	-2.3357	-3.00156	0.0381859	0.449169
hsa-miR-127-5p	34	15	253	14	131	-2.67203	0.211287	0.152856	0.943956
hsa-miR-495	64	28	174	4	175	-4.26834	0.811332	0.0165423	0.270833
hsa-miR-2355-5p	61	37	127	35	184	-0.940078	1.1179	0.354163	1
hsa-miR-29b-2*	114	192	21	84	24	-0.27452	-2.40812	0.221579	1
hsa-miR-188	109	114	56	113	40	0.409756	-1.41763	0.459364	1
hsa-miR-375	157	179	31	40	8	-1.49016	-4.12365	0.0218678	0.323071
hsa-miR-409-5p	31	18	269	8	88	-3.54714	-0.438276	0.067568	0.621122
hsa-miR-148a*	77	50	84	165	34	1.38109	-1.22556	0.193819	1
hsa-miR-132-5p	69	94	68	65	103	-0.120332	0.210502	0.972872	1
hsa-miR-299-5p	23	14	137	4	208	-3.66047	1.66824	0.00969085	0.18193
hsa-miR-487b	25	20	249	1	90	-6.30321	-0.295332	0.00438456	0.106439
hsa-miR-449a	45	60	42	156	77	1.79255	0.442754	0.259276	1
hsa-miR-193b*	85	82	58	39	114	-0.806813	0.405529	0.714493	1
hsa-miR-615-5p	126	94	43	51	55	-0.638328	-0.861651	0.73347	1
hsa-miR-501-5p	96	102	84	55	29	-0.639293	-1.89139	0.36045	1
hsa-miR-876-3p	102	82	54	27	100	-1.41041	0.141821	0.531291	1
hsa-miR-410	12	5	206	4	133	-4.01396	0.670146	0.155962	0.954757
hsa-miR-653-3p	55	72	71	159	1	1.39569	-6.06027	0.00128636	0.047663
hsa-miR-33a*	58	45	61	95	93	0.94201	0.579012	0.690215	1
hsa-miR-376b	7	6	216	21	98	-1.6941	0.189894	0.70267	1
hsa-miR-3065-5p	83	57	105	66	35	-0.155501	-1.40004	0.564418	1
hsa-miR-125b-1*	17	27	63	14	216	-1.20499	2.39917	0.02471	0.341095
hsa-miR-378*	75	31	27	126	70	1.66922	0.490058	0.323836	1
hsa-miR-889	6	11	219	4	88	-4.10084	-0.0118049	0.183614	1
hsa-miR-141*	90	59	167	1	2	-6.41211	-5.79983	4.04e-05	0.00406242
hsa-miR-2355-3p	80	61	82	22	72	-1.60478	-0.231582	0.491454	1
hsa-miR-486	80	67	13	62	94	0.351101	0.618264	0.859399	1
hsa-miR-655	13	10	178	3	111	-4.26973	0.555783	0.0262638	0.352185
hsa-miR-18b	22	33	89	106	62	1.28128	0.176528	0.51465	1
hsa-miR-328	98	89	37	52	35	-0.387467	-1.28871	0.611138	1
hsa-miR-1180	91	93	36	58	29	-0.209393	-1.53796	0.514426	1
hsa-miR-576-5p	55	33	75	75	64	0.619582	0.0590003	0.864499	1
hsa-miR-1270(2)	116	118	35	30	1	-1.44883	-6.50317	0.00255258	0.0764688
hsa-miR-589*	75	73	50	55	43	-0.128483	-0.814573	0.81441	1
hsa-miR-542*	75	84	31	48	51	-0.274558	-0.51926	0.908839	1
hsa-miR-382-5p	23	14	162	1	87	-5.73968	0.219372	0.00880516	0.174615
hsa-miR-766	96	77	34	42	38	-0.575911	-1.05158	0.68498	1
hsa-miR-103-2*	73	50	44	41	78	-0.292621	0.301109	0.923139	1
hsa-miR-545-5p	34	65	61	44	80	-0.158185	0.370395	0.930124	1
hsa-miR-100*	6	2	10	6	258	0.159373	5.2269	3.86e-06	0.000494223
hsa-miR-122	2	29	18	99	132	2.67778	2.75994	0.0199829	0.299319
hsa-miR-514a(3)	63	143	69	3	1	-4.77885	-6.55886	0.000109272	0.00905031
hsa-miR-577	69	46	34	74	51	0.721898	-0.146112	0.789489	1
hsa-miR-582*	50	23	14	41	142	0.658109	2.11501	0.162473	0.977614
hsa-miR-136-3p	23	3	63	4	174	-2.68269	2.38872	0.00640176	0.134532
hsa-miR-1287	45	57	43	55	62	0.312486	0.152879	0.964803	1
hsa-miR-329(2)	9	4	167	2	77	-4.66701	0.190872	0.0916327	0.730698
hsa-miR-154-3p	6	6	166	7	68	-2.90207	0.0252947	0.269504	1
hsa-miR-543	32	20	106	5	84	-3.20997	0.498037	0.0881787	0.717652
hsa-miR-671*	66	65	25	35	52	-0.43972	-0.202055	0.93689	1
hsa-miR-136-5p	16	6	64	9	136	-1.49504	2.07333	0.0470892	0.517981
hsa-miR-30c-1*	46	53	32	41	59	0.0366705	0.228481	0.98195	1
hsa-miR-296-5p	67	26	22	49	65	0.519832	0.594534	0.842754	1
hsa-miR-561	47	33	36	62	50	0.827096	0.185431	0.777928	1
hsa-miR-576-3p	52	37	50	49	38	0.228874	-0.468642	0.895202	1
hsa-miR-493*	15	13	115	2	75	-4.34253	0.477451	0.0312859	0.400459
hsa-miR-1185-1-3p	10	9	106	3	91	-3.58873	0.950571	0.0423869	0.48296
hsa-miR-185*	71	67	27	29	22	-0.788884	-1.51656	0.485926	1
hsa-miR-369*	20	6	124	3	62	-3.84298	0.143767	0.0596985	0.572583
hsa-miR-145*	10	47	97	2	58	-4.48212	-0.0321838	0.0341145	0.422865
hsa-miR-30b*	53	53	40	39	27	-0.184734	-1.04465	0.727511	1
hsa-miR-224*	21	12	33	143	1	2.85007	-4.45299	0.000330195	0.0193715
hsa-miR-539	5	4	101	8	92	-2.0199	1.15299	0.152044	0.943956
hsa-miR-887	34	48	41	5	82	-2.88265	0.790645	0.100289	0.742285
hsa-let-7f-2*	28	19	52	53	57	0.834692	0.607394	0.742756	1
hsa-miR-550-3p(2)	40	57	21	44	45	0.277029	-0.0224887	0.970914	1
hsa-miR-3934	65	64	35	36	6	-0.46908	-3.35773	0.0979975	0.742285
hsa-miR-3613*	28	30	30	72	44	1.42648	0.385577	0.459489	1
hsa-miR-323a	18	9	137	1	36	-5.45943	-0.770087	0.014773	0.247624
hsa-miR-2110	63	66	27	20	24	-1.2457	-1.31505	0.452761	1
hsa-miR-489	55	24	39	77	5	1.12984	-3.10969	0.0519494	0.537829
hsa-miR-212-3p	42	43	31	39	44	0.145111	-0.0131665	0.992065	1
hsa-miR-431-5p	11	6	120	1	56	-5.20094	0.123815	0.0192578	0.297968
hsa-miR-9*(3)	14	13	109	48	10	0.238426	-2.34052	0.241156	1
hsa-miR-215	56	50	6	41	40	0.265189	-0.102079	0.966406	1
hsa-miR-34c*	19	9	7	29	129	1.46227	3.27873	0.0140054	0.237585
hsa-miR-187	64	38	59	3	27	-3.95682	-1.16513	0.0485213	0.52269
hsa-miR-653-5p	78	43	26	37	4	-0.250016	-3.74653	0.0684429	0.621122
hsa-miR-330-5p	43	43	40	20	41	-0.930513	-0.230786	0.777671	1
hsa-miR-337	8	3	102	0	74	-8.23123	0.803716	0.00272393	0.0782714
hsa-miR-627-5p	43	39	31	34	40	-0.00984087	-0.10783	0.996121	1
sv40-miR-S1-5p	0	1	2	83	101	6.3413	6.29176	1.08e-06	0.000218074
hcmv-miR-US25-2-3p	70	61	17	11	27	-2.02011	-1.06455	0.303673	1
hsa-miR-155*	12	7	19	4	144	-1.48185	3.31678	0.00160149	0.0514691
hsa-miR-873*	74	38	19	11	41	-1.82157	-0.265921	0.432827	1
hsa-miR-139	54	73	8	30	13	-0.471988	-2.00101	0.36393	1
hsa-miR-144	97	57	4	5	13	-3.21841	-2.18911	0.050265	0.527751
hsa-miR-665	10	10	68	3	82	-3.08835	1.30095	0.0483254	0.52269
hsa-miR-196b*	17	30	17	28	80	0.504619	1.68318	0.337981	1
hsa-miR-26a-2*	14	20	31	61	45	1.6213	0.851496	0.362511	1
hsa-miR-26b*	18	33	28	44	48	0.856671	0.64998	0.729518	1
hsa-miR-502*	54	48	24	27	14	-0.499983	-1.7718	0.43938	1
hsa-miR-92a-1*	23	24	31	17	72	-0.472251	1.27076	0.428536	1
hsa-miR-23b*	32	30	30	26	48	-0.0991175	0.450645	0.916705	1
hsa-miR-34b*	18	14	15	41	78	1.52501	2.11874	0.151838	0.943956
hsa-miR-199b-5p	4	8	150	2	0	-4.52091	-8.75521	0.000763377	0.0335886
hsa-miR-323b*	45	55	28	13	23	-1.58215	-1.09538	0.420305	1
hsa-miR-410*	25	35	35	53	16	0.868196	-1.18288	0.423606	1
hsa-miR-382-3p	9	7	74	0	71	-7.90989	1.06547	0.00306858	0.0815199
hsa-miR-570-3p	16	18	26	72	28	1.97891	0.288564	0.204499	1
hsa-miR-181b-1*	17	22	38	5	74	-2.19807	1.3274	0.10913	0.776033
hsa-miR-3909	33	31	18	36	36	0.530041	0.198415	0.9078	1
hsa-miR-550-5p(2)	26	23	18	28	59	0.462746	1.20293	0.588884	1
hsa-miR-1185-5p(2)	7	5	102	5	33	-2.73744	-0.373619	0.20312	1
hsa-miR-376a-1-5p	7	10	115	2	16	-4.22842	-1.62728	0.0326337	0.413948
hsa-miR-876-5p	46	27	29	7	40	-2.10898	0.054949	0.336996	1
hsa-miR-934*	32	25	92	0	0	-8.64024	-8.64024	1e-05	0.00108824
hsa-miR-3158	33	37	31	29	18	-0.083234	-1.09837	0.709849	1
hsa-let-7g*	48	34	16	22	27	-0.424237	-0.461378	0.906072	1
hsa-miR-182*	36	47	34	10	18	-1.82636	-1.31596	0.319575	1
hsa-miR-487a-3p	5	2	80	2	56	-3.62179	0.777645	0.0593765	0.572583
hsa-miR-33b*	26	33	33	20	31	-0.484152	-0.186183	0.930114	1
hsa-miR-1303-3p	0	0	30	65	46	2.84572	2.01607	0.35827	1
hsa-miR-130a*	55	24	14	21	27	-0.397191	-0.367566	0.929244	1
hsa-miR-3200	33	33	38	27	9	-0.221729	-2.12298	0.340697	1
hsa-miR-214-3p	14	13	106	5	1	-2.96403	-5.46004	0.00367866	0.094658
hsa-miR-3912	11	16	23	36	52	1.2372	1.43436	0.387725	1
hsa-miR-942	23	33	28	28	25	0.12453	-0.369395	0.944526	1
hsa-miR-454*	22	12	18	19	63	0.286441	1.67774	0.337342	1
hsa-miR-99a*	25	27	12	37	33	0.918736	0.422685	0.739805	1
hvt-miR-H5	13	24	44	46	7	0.897325	-2.12635	0.194979	1
hsa-miR-326	51	33	18	25	3	-0.29429	-3.62602	0.0880213	0.717652
hsa-miR-618	24	14	23	40	29	1.12587	0.332104	0.636998	1
hsa-miR-299-3p	8	5	54	1	61	-4.176	1.27183	0.0237579	0.3312
hsa-miR-411*	9	6	29	0	84	-6.88661	2.33088	0.000944466	0.039112
hsa-miR-551b	16	7	39	47	18	1.34259	-0.367018	0.422261	1
hsa-miR-370	18	6	49	0	51	-7.60141	0.897748	0.0057595	0.128561
hsa-miR-544-3p	0	0	43	20	60	0.638052	1.88555	0.755924	1
hsa-miR-200c*	31	41	47	1	0	-5.03015	-8.33913	0.000134681	0.0105351
hsa-miR-210*	41	63	7	6	3	-2.49627	-3.78937	0.0258745	0.352185
hsa-miR-342*	21	20	31	18	30	-0.271492	0.130499	0.965356	1
hsa-miR-641	23	18	18	45	16	1.3327	-0.482845	0.405716	1
hsa-miR-450a-1*	19	20	29	29	22	0.492256	-0.235415	0.882052	1
hsa-miR-23a*	29	26	10	23	27	0.219395	0.118442	0.98338	1
hsa-miR-561*	10	16	21	29	39	1.01192	1.1062	0.557435	1
hsa-miR-769*	21	42	23	9	20	-1.54939	-0.737894	0.50748	1
ebv-miR-BART6-3p	36	61	6	5	6	-2.65086	-2.71905	0.0605926	0.572583
hsa-miR-624-5p	23	8	23	27	30	0.74814	0.568152	0.792425	1
hsa-miR-133b	109	1	0	0	0	-8.13293	-8.13293	0.395799	1
hsa-miR-432	11	3	60	2	33	-3.3867	0.252312	0.110973	0.784423
hsa-miR-656	2	2	51	0	54	-7.20204	1.37936	0.00456394	0.107969
hsa-miR-584*	32	34	7	23	10	0.0433823	-1.47781	0.550876	1
hsa-miR-191*	7	16	21	23	38	0.767481	1.15739	0.588962	1
hsa-miR-3065-3p	35	28	24	12	6	-1.12327	-2.43589	0.218943	1
hsa-miR-628*	12	20	21	29	22	0.835645	0.107974	0.779561	1
hsa-miR-1306-5p	14	22	22	26	18	0.550001	-0.308232	0.842771	1
hsa-miR-3611	13	12	16	39	22	1.6454	0.491737	0.36706	1
hsa-miR-92b*	29	31	16	14	12	-0.721633	-1.27144	0.599968	1
hsa-miR-556-5p	16	25	35	21	4	-0.139734	-2.82243	0.187294	1
hsa-miR-3664-3p	18	19	15	25	23	0.658084	0.207378	0.862996	1
hsa-miR-380-3p	6	5	50	2	37	-3.11855	0.684847	0.10859	0.776033
hsa-miR-429*	21	12	15	14	38	-0.0383578	1.06326	0.635708	1
hsa-miR-190a*	11	7	9	21	51	1.36057	2.30419	0.127094	0.836204
hsa-miR-516a(2)	16	20	46	16	1	-0.62805	-4.78019	0.0334672	0.42073
hsa-miR-217	15	3	9	7	63	-0.183439	2.63398	0.0405841	0.468381
hsa-miR-744*	26	4	24	14	29	-0.180667	0.532666	0.875694	1
hsa-miR-2116-3p	42	24	7	12	11	-0.862108	-1.31544	0.557243	1
hsa-miR-4326	22	16	19	9	30	-0.922478	0.470601	0.675788	1
hsa-miR-1304-3p	29	18	17	12	19	-0.674084	-0.346644	0.864663	1
hsa-miR-629*	20	16	4	25	30	1.03786	0.968428	0.59031	1
hsa-miR-616-5p	10	17	26	23	17	0.508004	-0.255961	0.870575	1
hsa-miR-194-2*	33	26	4	8	21	-1.24345	-0.194338	0.664583	1
hsa-miR-3176	31	24	15	13	9	-0.697144	-1.55037	0.505274	1
hsa-miR-450a-2*	22	23	27	7	13	-1.62495	-1.072	0.423348	1
hsa-miR-660*	12	17	23	33	7	1.05559	-1.49029	0.285253	1
hsa-miR-2277	25	15	15	18	16	0.12478	-0.374212	0.943333	1
hsa-miR-19a*	6	4	12	29	35	2.11687	2.05563	0.108388	0.776033
hsa-miR-505*	15	12	26	16	16	0.00534172	-0.324842	0.965717	1
hsa-miR-181b-2*	9	7	15	9	44	-0.0503773	1.89309	0.210074	1
hsa-miR-758	6	4	38	0	36	-7.00859	0.989726	0.00908113	0.177587
hsa-miR-133a*(2)	76	3	3	0	1	-7.72045	-4.70698	0.000448539	0.0233905
hsa-miR-26a-1*	7	13	11	24	28	1.32646	1.2166	0.427051	1
hsa-miR-624-3p	10	20	8	21	23	0.832197	0.631802	0.747057	1
hsa-miR-147*	7	15	29	10	20	-0.628798	0.0324728	0.88306	1
hsa-miR-508	33	35	10	0	1	-7.73646	-4.72298	0.000427127	0.0231305
hsa-miR-509-3p(3)	18	43	11	2	0	-3.41692	-7.65121	0.00101339	0.0396349
hsa-miR-218-1*	14	9	31	8	11	-1.00485	-0.879882	0.651726	1
hsa-miR-1296*	1	21	40	5	3	-1.9058	-2.94116	0.0886871	0.717652
hsa-miR-192*	16	20	2	5	25	-1.20522	0.760025	0.470009	1
hsa-miR-212-5p	14	11	16	13	14	0.0731549	-0.150627	0.988635	1
hsa-miR-376c*	0	2	46	2	17	-2.77598	-0.088124	0.405724	1
hsa-miR-627-3p	7	8	18	18	16	0.845351	0.346359	0.775899	1
hsa-miR-379*	11	0	12	0	43	-5.9339	2.31984	0.00223389	0.0683766
hsa-miR-643	14	8	11	13	20	0.390665	0.677124	0.840717	1
hsa-miR-96*	18	19	11	4	13	-1.83989	-0.496553	0.438266	1
hsa-miR-301a*	5	4	15	18	22	1.30728	1.26427	0.416844	1
hsa-miR-25*	6	13	11	13	20	0.491591	0.77805	0.788692	1
hsa-miR-3928	18	15	7	17	6	0.484967	-1.32622	0.513668	1
hsa-miR-1249	20	16	12	7	7	-1.03906	-1.36596	0.499079	1
hsa-miR-219-5p(2)	11	8	5	14	24	0.940614	1.38239	0.456892	1
hsa-miR-539*	2	1	43	2	14	-2.71014	-0.299843	0.229522	1
hsa-miR-129-2-3p	15	12	3	8	23	-0.18147	0.998044	0.640431	1
hsa-miR-597	23	4	4	10	19	0.13576	0.723563	0.827785	1
hsa-miR-652*	13	8	4	18	17	1.24732	0.83505	0.533928	1
hsa-miR-1304-5p	15	6	18	12	8	0.0470407	-0.858873	0.793646	1
hsa-miR-1305	1	0	1	10	47	3.83128	5.71938	4.73e-05	0.00444121
hsa-miR-153(2)	6	8	14	11	20	0.369638	0.894862	0.746971	1
hsa-miR-196a-1*	4	7	18	10	17	0.184919	0.61351	0.875577	1
hsa-miR-376b*	0	2	39	0	15	-6.7861	-0.0429327	0.0672554	0.621122
hsa-miR-486*	5	6	8	8	29	0.465603	1.97771	0.210769	1
hsa-miR-1271*	1	1	15	28	10	2.43353	0.629794	0.0934906	0.730698
hsa-miR-570-5p	9	7	10	19	9	1.26617	-0.130636	0.498689	1
hsa-miR-1185-2-3p	1	2	20	2	28	-1.73173	1.67134	0.100094	0.742285
hsa-miR-188*	11	14	13	8	7	-0.526396	-1.04309	0.708665	1
hsa-miR-485-3p	7	2	27	0	17	-6.5909	0.331246	0.0230357	0.328533
hsa-miR-1306-3p	8	14	9	11	10	0.206924	-0.257764	0.954279	1
hsa-miR-365-1*	12	17	10	4	9	-1.55116	-0.731464	0.50656	1
hsa-miR-556-3p	10	4	13	17	8	1.06859	-0.335891	0.568573	1
hsa-miR-874*	19	16	7	8	2	-0.662281	-2.91665	0.17141	1
hsa-miR-203*	15	15	13	5	3	-1.3637	-2.39906	0.199247	1
hsa-miR-654*	10	6	24	0	11	-6.75	-0.449409	0.0231	0.328533
hsa-miR-190b	15	11	4	12	8	0.400849	-0.505066	0.838976	1
hsa-miR-3605-5p	17	12	13	6	1	-1.0612	-3.81495	0.0726744	0.637559
hsa-miR-504	21	18	10	0	0	-7.05815	-7.05815	0.000250948	0.0168255
hsa-miR-514a*(3)	15	20	13	1	0	-3.73243	-7.04141	0.00151651	0.0514691
hsa-miR-2116-5p	8	9	7	8	16	0.13084	0.790642	0.793819	1
hsa-miR-506	17	20	10	1	0	-3.70065	-7.00963	0.00160841	0.0514691
hsa-miR-3605-3p	7	17	6	13	4	0.477774	-1.51776	0.448611	1
hsa-miR-365-2*	17	5	16	5	4	-1.15427	-1.79092	0.355872	1
hsa-miR-129-1-3p	20	19	3	2	2	-2.61131	-2.92435	0.0552569	0.559725
hsa-miR-491*	5	9	14	8	10	-0.0903255	-0.101035	0.995228	1
hsa-miR-3177	18	13	9	1	4	-3.45222	-1.88836	0.068101	0.621122
hsa-miR-519a(2)	6	6	24	9	0	-0.262997	-6.60633	0.0174369	0.278374
hsa-miR-323b	3	4	31	0	6	-6.68057	-1.23928	0.0191539	0.297968
hsa-miR-129-5p(2)	9	11	4	2	17	-1.8178	0.870058	0.280837	1
hsa-miR-1468	17	16	5	5	0	-1.19051	-6.69999	0.0127864	0.225653
hsa-miR-152*	5	8	9	5	16	-0.415436	0.910512	0.632777	1
hsa-miR-376a-2-5p	0	1	19	5	18	-0.256898	1.23757	0.484867	1
hsa-miR-579-3p	9	6	7	5	16	-0.396496	0.929452	0.627319	1
hsa-miR-204*	9	18	0	7	8	-0.260247	-0.39807	0.942383	1
hsa-miR-1284-3p	3	3	6	4	25	0.13859	2.41787	0.0762742	0.642203
hsa-miR-146b*	17	6	1	17	0	1.24064	-6.01185	0.0110625	0.200648
hsa-miR-509-3-5p	7	22	10	1	1	-3.4601	-3.75561	0.0152643	0.252849
hsa-miR-1287*	2	5	5	12	16	1.67849	1.76	0.212955	1
hsa-miR-205*	5	6	28	0	1	-6.72108	-3.70761	0.00291944	0.0801929
hsa-miR-3664-5p	9	8	7	12	4	0.715971	-1.16511	0.491521	1
hsa-miR-377*	3	0	12	1	24	-2.03846	2.06874	0.0382814	0.449169
hsa-miR-642-3p	8	7	6	12	7	0.905834	-0.189151	0.691635	1
hsa-let-7c*	6	4	3	3	23	-0.372057	2.18961	0.0944511	0.730698
hsa-miR-1197	2	1	26	1	9	-2.97874	-0.272569	0.204733	1
hsa-miR-1303-5p	9	9	7	3	11	-1.30629	0.200827	0.607698	1
hsa-miR-15a*	10	5	0	10	13	1.13359	1.17881	0.490306	1
hsa-miR-412-5p	2	1	33	0	2	-6.5952	-2.67394	0.00774815	0.155848
mghv-miR-M1-6	2	0	6	7	23	1.51122	2.88053	0.0403404	0.468381
hsa-miR-128-1*	14	6	5	4	8	-0.880635	-0.228077	0.806295	1
hsa-miR-1284-5p	2	3	6	4	22	0.255478	2.35144	0.0935376	0.730698
hsa-miR-338-3p	12	4	4	17	0	1.49837	-5.75412	0.00950348	0.180823
hsa-miR-488	1	4	2	18	12	2.99804	2.08822	0.0300683	0.388405
hsa-miR-186*	3	6	7	10	10	1.01737	0.688734	0.658796	1
hsa-miR-2110*	12	7	7	8	1	0.0355618	-3.12659	0.156912	0.956418
hsa-miR-3619-5p	1	20	4	6	4	-0.397389	-1.29178	0.629473	1
hsa-miR-522	8	8	15	4	0	-1.20398	-6.39943	0.0171189	0.27705
hsa-miR-144*	4	15	1	5	7	-0.321785	-0.17233	0.965881	1
hsa-miR-496	6	6	16	0	4	-6.25159	-1.37875	0.0268967	0.35727
hsa-miR-500b*	11	8	6	3	4	-1.29776	-1.2184	0.482658	1
hsa-miR-381*	5	5	11	6	4	-0.0773493	-0.971737	0.761361	1
hsa-miR-659	11	6	5	3	6	-1.10825	-0.460433	0.707959	1
hsa-miR-485-5p	5	3	12	0	10	-5.76559	0.399326	0.0486776	0.52269
hsa-miR-616-3p	1	10	9	6	4	-0.0445819	-0.93897	0.772046	1
hsa-miR-206	22	3	3	0	1	-6.21015	-3.19667	0.00767376	0.155848
hsa-miR-2277*	5	11	3	6	4	0.0301737	-0.864214	0.794419	1
hsa-miR-3157-5p	2	6	5	10	6	1.30136	0.249098	0.528484	1
hsa-miR-511-3p(2)	6	3	9	7	4	0.370992	-0.741999	0.769402	1
hsa-miR-579-5p	7	5	3	5	9	0.140707	0.646373	0.860021	1
hsa-miR-641*	4	0	7	8	10	1.26598	1.25527	0.432844	1
hsa-miR-153-1*	2	5	4	7	10	1.03055	1.20964	0.509533	1
hsa-miR-3187	10	8	3	3	4	-1.05517	-0.975807	0.615532	1
hsa-miR-338-5p	10	3	2	12	1	1.40654	-2.33391	0.096586	0.740643
hsa-miR-503*	3	6	7	3	9	-0.682401	0.539269	0.736765	1
kshv-miR-K12-11	14	0	6	2	6	-1.49439	-0.287391	0.591572	1
hsa-miR-1283-5p(2)	5	8	11	1	2	-2.73698	-2.1247	0.111424	0.784423
hsa-miR-154-5p	4	0	18	0	5	-5.88749	-0.702601	0.0560789	0.561563
hsa-miR-433	1	1	22	0	3	-6.02185	-1.54773	0.0353424	0.428984
hsa-miR-577*	0	2	22	1	2	-2.7195	-2.10723	0.136978	0.892894
hsa-miR-1286	3	5	6	11	1	1.34516	-2.27097	0.115513	0.801196
hsa-miR-3129-3p	2	2	6	8	8	1.37523	1.04761	0.455697	1
hsa-miR-585	4	5	8	0	9	-5.55148	0.463672	0.0605676	0.572583
hsa-miR-597*	8	5	6	3	4	-0.9037	-0.824337	0.705269	1
hsa-miR-676	12	4	8	2	0	-1.77914	-6.01344	0.0198246	0.299319
hsa-miR-7-3*	2	2	21	1	0	-2.77316	-6.08214	0.0101671	0.188358
hsa-miR-1252	1	2	9	7	6	0.929654	0.385118	0.743131	1
hsa-miR-95*	3	1	1	20	0	3.64351	-3.84202	0.000266444	0.0170524
hsa-miR-1179	4	3	4	6	7	0.834232	0.725941	0.735939	1
hsa-miR-1266	7	7	4	5	1	-0.12548	-2.62149	0.269277	1
hsa-miR-1293-5p	10	10	3	1	0	-2.67656	-5.98554	0.0128212	0.225653
hsa-miR-184	5	2	7	8	2	0.916894	-1.33748	0.392337	1
hsa-miR-223	8	9	1	0	6	-5.64364	-0.20234	0.0742386	0.641158
hsa-miR-509-5p(2)	3	12	9	0	0	-6.068	-6.068	0.00215525	0.0674353
hsa-miR-1294-5p	3	4	5	7	4	0.921711	-0.19128	0.701065	1
hsa-miR-3677-5p	6	7	3	2	5	-1.23937	-0.288773	0.699977	1
hsa-miR-3934*	4	7	5	3	4	-0.685528	-0.606165	0.826705	1
hsa-miR-3940	4	8	2	3	6	-0.507545	0.140274	0.914653	1
hsa-miR-106a*	6	1	7	7	1	0.736474	-2.23589	0.261545	1
hsa-miR-1537	3	3	2	7	7	1.48734	1.16045	0.41958	1
hsa-miR-2278	2	4	5	5	6	0.562167	0.49398	0.87361	1
hsa-miR-3174	3	4	11	2	2	-1.39381	-1.70685	0.378326	1
hsa-miR-380-5p	1	3	9	0	9	-5.17421	0.840939	0.0716013	0.637559
hsa-miR-449c-5p	4	3	1	9	5	1.84888	0.690436	0.305291	1
hsa-miR-483-3p	0	1	16	4	1	-0.343146	-2.52512	0.321024	1
hsa-miR-449b	0	0	1	16	4	5.28316	2.99039	0.000513172	0.0258052
hsa-miR-513a-5p(2)	3	13	5	0	0	-5.88864	-5.88864	0.00369758	0.094658
hsa-miR-766*	1	3	9	2	6	-0.939901	0.2671	0.763964	1
rlcv-miR-rL1-32-5p	4	3	14	0	0	-5.83687	-5.83687	0.00416289	0.104667
hsa-miR-219-1-3p	3	5	2	3	7	-0.0269539	0.838506	0.774742	1
hsa-miR-3130-5p	3	2	5	3	7	-0.00347638	0.861984	0.766441	1
hsa-miR-3170	4	7	6	0	3	-5.56283	-1.08871	0.0766265	0.642203
hsa-miR-3659	1	1	3	0	15	-3.85228	2.89088	0.00584368	0.128561
hsa-miR-521(2)	5	6	7	2	0	-1.39995	-5.63424	0.0448619	0.497371
hsa-miR-592*	3	8	4	3	2	-0.604971	-1.47719	0.586381	1
hsa-let-7a-2*	1	1	0	1	16	0.63109	4.15754	0.00286278	0.0801929
hsa-miR-124(3)	6	5	3	3	2	-0.482047	-1.35427	0.646804	1
hsa-miR-2276-3p	4	4	3	4	4	0.254981	-0.0676286	0.976501	1
hsa-miR-3691	4	5	6	3	1	-0.583626	-2.36363	0.352612	1
hsa-miR-466	1	1	8	2	7	-0.561973	0.86267	0.662208	1
hsa-miR-513c-5p	4	9	4	2	0	-1.33982	-5.57411	0.0502942	0.527751
hsa-miR-559-3p	6	6	6	1	0	-2.3228	-5.63178	0.0293928	0.386777
hsa-miR-642-5p	9	2	2	5	1	0.366236	-2.12977	0.374455	1
hsa-miR-3136	2	6	4	1	5	-1.77206	0.103849	0.54967	1
hsa-miR-3145-3p	6	6	5	0	1	-5.55199	-2.53852	0.0379075	0.449169
hsa-miR-544-5p	0	0	11	2	5	-0.690057	0.260536	0.860038	1
hsa-miR-101-2*	5	4	4	1	3	-1.85986	-0.694714	0.517122	1
hsa-miR-107*	3	0	4	2	8	-0.0550244	1.55869	0.406179	1
hsa-miR-1255a-5p	3	3	3	1	7	-1.35075	0.999212	0.429573	1
hsa-miR-150	3	9	1	1	3	-1.89883	-0.733683	0.500105	1
hsa-miR-3120	5	2	5	2	3	-0.809507	-0.569679	0.823463	1
hsa-miR-3130-3p	3	3	1	2	8	-0.082027	1.53169	0.415756	1
hsa-miR-337*	4	0	3	1	9	-0.976231	1.72994	0.219574	1
hsa-miR-3614-5p	5	4	5	3	0	-0.478519	-5.272	0.0883559	0.717652
hsa-miR-3617	6	2	3	2	4	-0.685007	-0.0464614	0.897961	1
hsa-miR-598*	5	4	3	1	4	-1.74868	-0.18482	0.582992	1
hsa-miR-942*	5	3	2	1	6	-1.48885	0.643463	0.521914	1
hsa-miR-137*	3	2	3	0	8	-4.48988	1.35813	0.0844956	0.699822
hsa-miR-2114	3	4	1	4	4	0.688776	0.366166	0.869725	1
hsa-miR-3140-3p	4	1	4	6	1	1.12707	-1.62668	0.318554	1
hsa-miR-345*	3	3	4	1	5	-1.49575	0.380152	0.599684	1
hsa-miR-3657	3	1	1	6	5	1.92424	1.3419	0.298919	1
hsa-miR-3677-3p	4	6	0	1	5	-1.51496	0.360948	0.597936	1
hsa-miR-412-3p	2	7	4	1	2	-1.88833	-1.27605	0.420625	1
hsa-miR-431-3p	2	1	13	0	0	-5.44881	-5.44881	0.0111154	0.200648
hsa-miR-483-5p	1	2	11	1	1	-1.96174	-2.25725	0.243789	1
hsa-miR-214-5p	2	2	11	0	0	-5.36438	-5.36438	0.0136666	0.234665
hsa-miR-216b	5	4	5	1	0	-1.96306	-5.27204	0.0595831	0.572583
hsa-miR-3127-5p	5	4	3	2	1	-0.823364	-2.04419	0.44424	1
hsa-miR-449b*	0	3	6	5	1	0.839094	-1.65692	0.412185	1
hsa-miR-1251	6	2	6	0	0	-5.25712	-5.25712	0.0175961	0.278374
hsa-miR-195*	3	3	1	5	2	1.19344	-0.394788	0.572044	1
hsa-miR-3187*	2	2	8	1	1	-1.7444	-2.0399	0.330536	1
hsa-miR-3942-3p	1	0	2	5	6	2.33714	2.26896	0.142936	0.914788
hsa-miR-487a-5p	2	2	6	0	4	-4.80072	0.0721176	0.188302	1
hsa-miR-580	4	1	3	4	2	0.717218	-0.556975	0.756882	1
hsa-miR-651*	2	4	1	4	3	0.86688	0.145553	0.812812	1
hsa-miR-135a-2*	3	0	10	0	0	-5.14929	-5.14929	0.0237237	0.3312
hsa-miR-216a	1	0	2	1	9	0.136547	2.84272	0.0729027	0.637559
hsa-miR-301b*	0	1	1	3	8	2.11029	3.16482	0.068695	0.621122
hsa-miR-3194-5p	4	2	4	3	0	-0.000679136	-4.79416	0.150238	0.943956
hsa-miR-3688	3	2	4	2	2	-0.417686	-0.730723	0.876231	1
hsa-miR-370*	1	3	5	0	4	-4.66654	0.206303	0.208743	1
hsa-miR-3922	3	2	6	1	1	-1.62053	-1.91604	0.389738	1
hsa-miR-3938	5	3	2	1	2	-1.48912	-0.87684	0.628217	1
hsa-miR-549-3p	2	1	9	0	1	-5.04681	-2.03334	0.101221	0.742285
hsa-miR-937	3	3	3	2	2	-0.425292	-0.738329	0.873482	1
hsa-miR-1256-3p	3	0	3	5	1	1.42927	-1.06674	0.377417	1
hsa-miR-1293-3p	8	3	0	1	0	-1.61171	-4.92069	0.118267	0.806805
hsa-miR-20b*	2	3	5	2	0	-0.5737	-4.80799	0.164235	0.984011
hsa-miR-3115	0	1	8	2	1	-0.420489	-1.64131	0.637242	1
hsa-miR-3173	0	4	3	3	2	0.457172	-0.415048	0.892791	1
hsa-miR-421*	3	2	4	1	2	-1.34298	-0.730699	0.70813	1
hsa-miR-499*	3	1	0	7	1	2.43883	-0.533528	0.121725	0.818112
hsa-miR-887*	0	2	2	2	6	0.662545	1.86955	0.389526	1
hsa-miR-103-1*	4	2	1	1	3	-0.994545	0.170598	0.837029	1
hsa-miR-1294-3p	1	3	1	3	3	0.921626	0.602272	0.811846	1
hsa-miR-3138-3p	2	3	1	0	5	-4.11155	1.07334	0.2079	1
hsa-miR-3151*	4	1	4	1	1	-1.33175	-1.62726	0.549773	1
hsa-miR-3152*	4	1	2	3	1	0.49851	-1.28149	0.678902	1
hsa-miR-3189	4	2	2	1	2	-1.17733	-0.565049	0.788091	1
hsa-miR-3679-5p	1	2	3	1	4	-0.797669	0.766191	0.729406	1
hsa-miR-3912*	1	1	2	6	1	2.21061	-0.543143	0.198351	1
hsa-miR-643*	1	3	1	1	5	-0.562883	1.31302	0.542545	1
hsa-miR-1-1*	7	0	2	0	1	-4.62223	-1.60876	0.217624	1
hsa-miR-1-2*	4	1	0	1	4	-0.529808	1.03405	0.697277	1
hsa-miR-149*	1	2	2	3	2	0.931258	0.059038	0.827058	1
hsa-miR-181d*	3	1	2	1	3	-0.780053	0.385091	0.85993	1
hsa-miR-2276-5p	0	5	3	1	1	-1.21674	-1.51225	0.617527	1
hsa-miR-3129-5p	2	0	2	4	2	1.65418	0.379985	0.542386	1
hsa-miR-3155-5p	3	3	2	1	1	-1.18918	-1.48468	0.629813	1
hsa-miR-372	2	1	5	2	0	-0.251268	-4.48556	0.242812	1
hsa-miR-659*	2	3	1	4	0	1.08382	-4.11163	0.182186	1
hsa-miR-676*	3	2	5	0	0	-4.79734	-4.79734	0.0600441	0.572583
hsa-miR-944	1	4	4	1	0	-1.36545	-4.67443	0.183865	1
hsa-miR-1250	3	3	0	1	2	-0.798509	-0.186232	0.918006	1
hsa-miR-1256-5p	1	5	0	2	1	0.0995832	-1.12124	0.822719	1
hsa-miR-1283-2-3p	3	4	2	0	0	-4.66749	-4.66749	0.0822716	0.685434
hsa-miR-1908	1	1	2	1	4	-0.247624	1.31624	0.645561	1
hsa-miR-3157-3p	2	0	2	2	3	0.69329	0.933118	0.824089	1
hsa-miR-3174*	2	0	2	2	3	0.69329	0.933118	0.824089	1
hsa-miR-3944-3p	2	1	3	1	2	-0.784197	-0.171919	0.920912	1
hsa-miR-513b	3	4	1	0	1	-4.50647	-1.493	0.26275	1
iltv-miR-I5	1	2	5	1	0	-1.18852	-4.4975	0.238391	1
hsa-miR-2114*	3	0	4	1	0	-0.98015	-4.28913	0.309927	1
hsa-miR-3126-5p	0	2	4	0	2	-4.11149	-0.190231	0.419549	1
hsa-miR-3149	0	3	0	4	1	1.98227	-0.199708	0.422175	1
hsa-miR-3152	1	0	1	0	6	-2.66471	2.77658	0.100284	0.742285
hsa-miR-3155-3p	0	2	5	1	0	-1.01078	-4.31976	0.302056	1
hsa-miR-3158*	1	2	0	4	1	1.99995	-0.182026	0.418698	1
hsa-miR-346*	1	2	5	0	0	-4.4976	-4.4976	0.118006	0.806805
hsa-miR-3612*	0	0	3	5	0	2.3323	-3.17718	0.115115	0.801196
hsa-miR-3619-3p	0	3	2	3	0	0.915726	-3.87775	0.289969	1
hsa-miR-3622-5p	0	0	8	0	0	-4.48439	-4.48439	0.12202	0.818112
hsa-miR-3942-5p	3	1	3	1	0	-0.989231	-4.29821	0.307607	1
hsa-miR-3944-5p	1	2	5	0	0	-4.4976	-4.4976	0.118006	0.806805
hsa-miR-450b*	0	1	1	3	3	2.10942	1.79007	0.417123	1
hsa-miR-497*	0	1	2	3	2	1.60431	0.732094	0.644305	1
hsa-miR-508*	2	2	4	0	0	-4.49369	-4.49369	0.118614	0.806805
hsa-miR-675	0	1	6	0	1	-4.3107	-1.29722	0.338046	1
bkv-miR-B1-5p	3	0	4	0	0	-4.288	-4.288	0.174927	1
hsa-miR-1180*	1	2	3	0	1	-4.10736	-1.09389	0.424286	1
hsa-miR-122*	0	0	1	4	2	3.31305	2.03886	0.214908	1
hsa-miR-1255a-3p	0	1	2	1	3	0.11933	1.28447	0.764387	1
hsa-miR-1278	2	1	2	1	1	-0.538166	-0.833673	0.90916	1
hsa-miR-138-2*	1	4	0	2	0	0.349333	-3.88496	0.40004	1
hsa-miR-194-1*	1	1	3	2	0	0.382082	-3.85221	0.404563	1
hsa-miR-3124	2	3	0	1	1	-0.560057	-0.855564	0.903978	1
hsa-miR-3173*	2	0	3	0	2	-3.83615	0.0851038	0.495033	1
hsa-miR-3175	0	3	3	0	1	-4.12224	-1.10876	0.420113	1
hsa-miR-3611*	2	0	1	2	2	1.06955	0.756508	0.836162	1
hsa-miR-495*	0	0	1	0	6	-1.88237	3.55892	0.0746804	0.641158
hsa-miR-513a-3p(2)	2	1	1	2	1	0.683234	-0.537588	0.878392	1
hsa-miR-514b-5p	0	2	5	0	0	-4.32019	-4.32019	0.168985	1
hsa-miR-519a-1*	2	0	3	1	1	-0.527215	-0.822722	0.911695	1
hsa-miR-588	0	0	5	2	0	0.387952	-3.84634	0.405979	1
hsa-miR-675*	0	2	4	1	0	-0.803045	-4.11202	0.383278	1
hsa-miR-7-2*	1	1	3	2	0	0.382082	-3.85221	0.404563	1
ebv-miR-BART4	0	0	6	0	0	-4.09092	-4.09092	0.242662	1
hsa-miR-105(2)	0	2	3	0	1	-3.86935	-0.855877	0.519547	1
hsa-miR-1269	1	5	0	0	0	-4.14067	-4.14067	0.232755	1
hsa-miR-1289-3p	3	2	1	0	0	-4.09782	-4.09782	0.240767	1
hsa-miR-1301*	1	0	5	0	0	-4.08588	-4.08588	0.242973	1
hsa-miR-139*	2	1	2	0	1	-3.84655	-0.833082	0.524924	1
hsa-miR-197*	2	3	0	1	0	-0.561272	-3.87025	0.473929	1
hsa-miR-302b	3	1	1	0	1	-3.84108	-0.827609	0.526216	1
hsa-miR-3074-5p	0	3	2	1	0	-0.572139	-3.88112	0.471593	1
hsa-miR-3127-3p	0	0	1	1	4	1.42687	2.99073	0.332132	1
hsa-miR-3143-5p	1	2	3	0	0	-4.10786	-4.10786	0.238858	1
hsa-miR-3150-5p	1	2	1	1	1	-0.260417	-0.555924	0.967758	1
hsa-miR-3177*	2	2	1	0	1	-3.85843	-0.844962	0.522143	1
hsa-miR-3193	2	1	0	0	3	-3.17711	1.29701	0.451719	1
hsa-miR-3200*	0	2	1	0	3	-3.20458	1.26955	0.452832	1
hsa-miR-367	1	0	2	3	0	1.62378	-3.16969	0.342054	1
hsa-miR-3681	0	0	5	1	0	-0.536656	-3.84563	0.479513	1
hsa-miR-3939-3p	1	2	0	1	2	0.111093	0.72337	0.936892	1
hsa-miR-433*	2	0	3	0	1	-3.83466	-0.821186	0.527697	1
hsa-miR-581	1	0	1	1	3	0.646141	1.81128	0.655477	1
hsa-miR-770-3p	1	0	2	1	2	0.139376	0.751653	0.932947	1
kshv-miR-K12-6-3p	0	2	1	3	0	1.58913	-3.20434	0.343366	1
mdv2-miR-M26	1	0	3	2	0	0.690633	-3.54366	0.463575	1
rlcv-miR-rL1-25	0	1	5	0	0	-4.1019	-4.1019	0.239956	1
hcmv-miR-US4	1	2	1	0	1	-3.57048	-0.557005	0.604504	1
hsa-miR-1252*	0	0	0	2	3	4.23429	4.47412	0.143749	0.915828
hsa-miR-1289-5p	1	0	2	1	1	0.140542	-0.154965	0.994809	1
hsa-miR-1298-3p	0	1	3	1	0	-0.253939	-3.56292	0.553682	1
hsa-miR-1910	2	0	1	0	2	-3.16124	0.76002	0.589667	1
hsa-miR-1910*	0	0	3	0	2	-3.17562	0.74564	0.589396	1
hsa-miR-217*	3	0	0	0	2	-3.15406	0.767201	0.589792	1
hsa-miR-219-2-3p	1	1	3	0	0	-3.85184	-3.85184	0.310113	1
hsa-miR-302a-5p	0	0	2	1	2	0.639217	1.25149	0.843447	1
hsa-miR-3117*	0	0	4	1	0	-0.239944	-3.54892	0.555986	1
hsa-miR-3126-3p	0	0	2	0	3	-2.66976	1.80437	0.427342	1
hsa-miR-3183	2	2	1	0	0	-3.85878	-3.85878	0.308834	1
hsa-miR-320*-RNASEN	0	0	1	3	1	2.91164	1.13164	0.404297	1
hsa-miR-328*	1	0	2	1	1	0.140542	-0.154965	0.994809	1
hsa-miR-3622-3p	0	1	1	3	0	2.10646	-2.68701	0.326825	1
hsa-miR-3680	0	0	2	2	1	1.56453	0.343704	0.770828	1
hsa-miR-3910	0	0	1	3	1	2.91164	1.13164	0.404297	1
hsa-miR-3939-5p	0	1	3	0	1	-3.56292	-0.549451	0.605912	1
hsa-miR-490-3p	1	3	1	0	0	-3.87743	-3.87743	0.305344	1
hsa-miR-498-3p	0	2	3	0	0	-3.87049	-3.87049	0.30662	1
hsa-miR-511-5p(2)	2	1	2	0	0	-3.84598	-3.84598	0.311222	1
hsa-miR-517a(2)	1	0	0	2	2	2.36175	2.04872	0.51562	1
hsa-miR-543*	0	1	3	1	0	-0.253939	-3.56292	0.553682	1
hsa-miR-551a	1	0	3	0	1	-3.54246	-0.528984	0.60974	1
hsa-miR-552-3p	1	1	1	2	0	1.05041	-3.18388	0.491854	1
hsa-miR-610	1	0	2	1	1	0.140542	-0.154965	0.994809	1
hsa-miR-656*	0	1	3	1	0	-0.253939	-3.56292	0.553682	1
hsv2-miR-H10	2	1	0	2	0	1.0576	-3.17669	0.491906	1
hsv2-miR-H9-3p	2	0	3	0	0	-3.83317	-3.83317	0.313613	1
iltv-miR-I1	1	0	3	1	0	-0.233491	-3.54247	0.557053	1
mcmv-miR-M23-2	0	3	2	0	0	-3.88329	-3.88329	0.30424	1
mdv1-miR-M8-3p	0	0	5	0	0	-3.8449	-3.8449	0.311752	1
mdv2-miR-M28*	3	0	0	0	2	-3.15406	0.767201	0.589792	1
mghv-miR-M1-9	0	2	0	0	3	-2.70443	1.76969	0.430777	1
ebv-miR-BART10	0	1	2	1	0	0.117544	-3.19144	0.622141	1
ebv-miR-BART11-3p	1	0	3	0	0	-3.5419	-3.5419	0.390528	1
ebv-miR-BART7*	0	0	3	0	1	-3.17532	-0.16185	0.6841	1
hcmv-miR-UL70-3p	1	1	1	1	0	0.125026	-3.18395	0.622939	1
hcmv-miR-US25-1	1	0	2	0	1	-3.16784	-0.154368	0.685029	1
hsa-miR-1179*	1	0	2	0	1	-3.16784	-0.154368	0.685029	1
hsa-miR-1193-3p	1	2	0	0	1	-3.2001	-0.186628	0.681007	1
hsa-miR-1193-5p	0	2	1	0	1	-3.2076	-0.19413	0.680047	1
hsa-miR-1255b	0	0	1	3	0	2.91179	-1.88169	0.262645	1
hsa-miR-1278*	0	0	3	0	1	-3.17532	-0.16185	0.6841	1
hsa-miR-1295	2	0	1	1	0	0.148585	-3.16039	0.6254	1
hsa-miR-153-2*	0	0	0	3	1	4.79348	3.01347	0.160202	0.968087
hsa-miR-1908*	1	0	2	0	1	-3.16784	-0.154368	0.685029	1
hsa-miR-1912-3p	1	0	2	1	0	0.141117	-3.16786	0.624623	1
hsa-miR-208b*	1	0	3	0	0	-3.5419	-3.5419	0.390528	1
hsa-miR-2115	1	1	1	1	0	0.125026	-3.18395	0.622939	1
hsa-miR-215*	2	0	2	0	0	-3.53521	-3.53521	0.391729	1
hsa-miR-3074-3p	0	1	0	1	2	1.40666	2.01893	0.667458	1
hsa-miR-3139	0	0	4	0	0	-3.54859	-3.54859	0.389328	1
hsa-miR-3145-5p	2	0	0	1	1	0.656389	0.360882	0.963684	1
hsa-miR-3146-5p	0	0	3	1	0	0.133646	-3.17533	0.623839	1
hsa-miR-3170*	1	0	0	0	3	-1.87186	2.60226	0.345101	1
hsa-miR-3198	1	1	1	1	0	0.125026	-3.18395	0.622939	1
hsa-miR-325*	0	0	3	1	0	0.133646	-3.17533	0.623839	1
hsa-miR-3691*	1	3	0	0	0	-3.58552	-3.58552	0.382785	1
hsa-miR-371	0	0	2	2	0	1.56476	-2.66953	0.487595	1
hsa-miR-373	2	0	1	0	1	-3.16036	-0.14689	0.68595	1
hsa-miR-3938*	0	1	0	1	2	1.40666	2.01893	0.667458	1
hsa-miR-4326*	1	2	0	0	1	-3.2001	-0.186628	0.681007	1
hsa-miR-449c-3p	1	0	2	1	0	0.141117	-3.16786	0.624623	1
hsa-miR-494*	0	0	2	0	2	-2.66952	1.25174	0.586377	1
hsa-miR-506*	0	1	3	0	0	-3.56313	-3.56313	0.386747	1
hsa-miR-510-3p	3	1	0	0	0	-3.54305	-3.54305	0.390351	1
hsa-miR-541-5p	0	1	3	0	0	-3.56313	-3.56313	0.386747	1
hsa-miR-549-5p	1	0	0	0	3	-1.87186	2.60226	0.345101	1
hsa-miR-551b*	0	1	3	0	0	-3.56313	-3.56313	0.386747	1
hsa-miR-760*	2	2	0	0	0	-3.56429	-3.56429	0.386568	1
hsa-miR-767	0	2	1	0	1	-3.2076	-0.19413	0.680047	1
hsa-miR-875-3p	1	1	1	0	1	-3.18396	-0.170484	0.683035	1
hsa-miR-888	1	0	3	0	0	-3.5419	-3.5419	0.390528	1
hsa-miR-891a	2	0	0	2	0	1.58167	-2.65263	0.486543	1
hsa-miR-891b	0	0	1	3	0	2.91179	-1.88169	0.262645	1
hsv1-miR-H1	0	3	1	0	0	-3.59221	-3.59221	0.381584	1
hsv1-miR-H15	1	1	1	1	0	0.125026	-3.18395	0.622939	1
hsv1-miR-H16	1	2	1	0	0	-3.57098	-3.57098	0.385367	1
hsv1-miR-H18	0	2	2	0	0	-3.57767	-3.57767	0.384166	1
iltv-miR-I7	2	0	1	0	1	-3.16036	-0.14689	0.68595	1
kshv-miR-K12-8	1	1	2	0	0	-3.55644	-3.55644	0.387948	1
mdv1-miR-M9-5p	0	0	2	1	1	0.639455	0.343948	0.965547	1
mdv2-miR-M24*	0	0	2	1	1	0.639455	0.343948	0.965547	1
mghv-miR-M1-10	0	2	2	0	0	-3.57767	-3.57767	0.384166	1
rlcv-miR-rL1-10	0	2	1	1	0	0.101413	-3.20757	0.620412	1
rlcv-miR-rL1-23-3p	0	2	0	2	0	1.52858	-2.70572	0.489753	1
bhv1-miR-B8-5p	0	3	0	0	0	-3.22431	-3.22431	0.458201	1
ebv-miR-BART12	0	2	1	0	0	-3.20791	-3.20791	0.461045	1
hcmv-miR-UL112	0	1	2	0	0	-3.19155	-3.19155	0.463876	1
hcmv-miR-UL36*	0	1	2	0	0	-3.19155	-3.19155	0.463876	1
hsa-miR-105*(2)	0	1	2	0	0	-3.19155	-3.19155	0.463876	1
hsa-miR-1245-3p	0	3	0	0	0	-3.22431	-3.22431	0.458201	1
hsa-miR-1245-5p	0	0	3	0	0	-3.17524	-3.17524	0.466695	1
hsa-miR-1247	1	0	0	1	1	1.43726	1.14175	0.824276	1
hsa-miR-1286*	2	0	1	0	0	-3.16014	-3.16014	0.469328	1
hsa-miR-1305*	0	0	0	3	0	4.79348	0	0.105175	0.763335
hsa-miR-134*	0	1	1	0	1	-2.68779	0.325685	0.731403	1
hsa-miR-1914-5p	3	0	0	0	0	-3.1526	-3.1526	0.47064	1
hsa-miR-208a	0	2	0	0	1	-2.70621	0.307257	0.730422	1
hsa-miR-208b	0	1	0	0	2	-1.90258	2.01867	0.502926	1
hsa-miR-2115*	1	1	0	1	0	0.62981	-2.67917	0.661106	1
hsa-miR-302d	0	1	1	1	0	0.621192	-2.68779	0.66078	1
hsa-miR-302d*	0	0	3	0	0	-3.17524	-3.17524	0.466695	1
hsa-miR-3138-5p	1	1	1	0	0	-3.18398	-3.18398	0.4652	1
hsa-miR-3140-5p	1	0	0	2	0	2.36257	-1.87172	0.407267	1
hsa-miR-3146-3p	1	0	1	1	0	0.6481	-2.66088	0.66177	1
hsa-miR-3193*	0	1	1	1	0	0.621192	-2.68779	0.66078	1
hsa-miR-3198*	0	1	1	0	1	-2.68779	0.325685	0.731403	1
hsa-miR-323a*	1	0	2	0	0	-3.16769	-3.16769	0.468012	1
hsa-miR-326*	0	2	0	1	0	0.602765	-2.70621	0.660056	1
hsa-miR-329*(2)	0	0	3	0	0	-3.17524	-3.17524	0.466695	1
hsa-miR-363*	1	1	1	0	0	-3.18398	-3.18398	0.4652	1
hsa-miR-3679-3p	2	1	0	0	0	-3.17641	-3.17641	0.466521	1
hsa-miR-3680*	1	0	1	1	0	0.6481	-2.66088	0.66177	1
hsa-miR-3682-3p	0	0	2	0	1	-2.66945	0.344018	0.732339	1
hsa-miR-3910*	0	0	3	0	0	-3.17524	-3.17524	0.466695	1
hsa-miR-3940*	3	0	0	0	0	-3.1526	-3.1526	0.47064	1
hsa-miR-449a*	0	0	2	0	1	-2.66945	0.344018	0.732339	1
hsa-miR-488*	1	0	1	1	0	0.6481	-2.66088	0.66177	1
hsa-miR-504*	1	0	1	1	0	0.6481	-2.66088	0.66177	1
hsa-miR-510-5p	2	1	0	0	0	-3.17641	-3.17641	0.466521	1
hsa-miR-512-3p(2)	0	0	3	0	0	-3.17524	-3.17524	0.466695	1
hsa-miR-513b*	0	1	2	0	0	-3.19155	-3.19155	0.463876	1
hsa-miR-518a-5p(2)	0	1	1	1	0	0.621192	-2.68779	0.66078	1
hsa-miR-520d-3p	1	0	0	2	0	2.36257	-1.87172	0.407267	1
hsa-miR-551a*	2	0	0	0	1	-2.65232	0.36115	0.73318	1
hsa-miR-559-5p	1	0	2	0	0	-3.16769	-3.16769	0.468012	1
hsa-miR-581*	1	0	1	0	1	-2.66088	0.352593	0.732765	1
hsa-miR-889*	0	0	3	0	0	-3.17524	-3.17524	0.466695	1
hsv1-miR-H6-5p	0	0	2	1	0	0.639524	-2.66945	0.661462	1
hsv2-miR-H23	0	0	3	0	0	-3.17524	-3.17524	0.466695	1
hsv2-miR-H4-3p	0	0	3	0	0	-3.17524	-3.17524	0.466695	1
kshv-miR-K12-2*	0	1	2	0	0	-3.19155	-3.19155	0.463876	1
mcmv-miR-M95-1-3p	2	0	1	0	0	-3.16014	-3.16014	0.469328	1
mcmv-miR-m01-4	0	3	0	0	0	-3.22431	-3.22431	0.458201	1
mdv1-miR-M1	0	0	1	1	1	1.42734	1.13184	0.826402	1
mdv1-miR-M4*	1	1	0	1	0	0.62981	-2.67917	0.661106	1
mdv2-miR-M15*	0	0	3	0	0	-3.17524	-3.17524	0.466695	1
mdv2-miR-M22*	0	1	2	0	0	-3.19155	-3.19155	0.463876	1
mghv-miR-M1-12	0	2	1	0	0	-3.20791	-3.20791	0.461045	1
mghv-miR-M1-14	0	0	3	0	0	-3.17524	-3.17524	0.466695	1
bhv1-miR-B2	1	0	1	0	0	-2.66162	-2.66162	0.572221	1
bhv1-miR-B5	0	0	1	1	0	1.42717	-1.88181	0.643991	1
bhv1-miR-B6*	1	0	1	0	0	-2.66162	-2.66162	0.572221	1
bhv1-miR-B8-3p	0	0	1	1	0	1.42717	-1.88181	0.643991	1
ebv-miR-BART2-3p	0	0	1	1	0	1.42717	-1.88181	0.643991	1
ebv-miR-BART5	1	0	1	0	0	-2.66162	-2.66162	0.572221	1
ebv-miR-BART8*	0	1	1	0	0	-2.68712	-2.68712	0.568232	1
ebv-miR-BHRF1-2*	0	0	2	0	0	-2.66974	-2.66974	0.570945	1
hcmv-miR-UL36	1	0	1	0	0	-2.66162	-2.66162	0.572221	1
hcmv-miR-US25-2-5p	1	0	1	0	0	-2.66162	-2.66162	0.572221	1
hcmv-miR-US5-2	0	1	1	0	0	-2.68712	-2.68712	0.568232	1
hsa-miR-124*(3)	1	0	0	0	1	-1.87253	1.14095	0.722583	1
hsa-miR-1249*	0	2	0	0	0	-2.70466	-2.70466	0.565483	1
hsa-miR-1264*	0	1	1	0	0	-2.68712	-2.68712	0.568232	1
hsa-miR-1270*(2)	0	1	0	0	1	-1.90149	1.11198	0.724225	1
hsa-miR-1298-5p	0	1	1	0	0	-2.68712	-2.68712	0.568232	1
hsa-miR-133b*	0	1	1	0	0	-2.68712	-2.68712	0.568232	1
hsa-miR-1537*	1	0	0	1	0	1.43652	-1.87246	0.64343	1
hsa-miR-19b-2*	0	1	0	0	1	-1.90149	1.11198	0.724225	1
hsa-miR-211	0	0	2	0	0	-2.66974	-2.66974	0.570945	1
hsa-miR-211*	0	0	2	0	0	-2.66974	-2.66974	0.570945	1
hsa-miR-2278*	0	1	0	1	0	1.4074	-1.90158	0.645146	1
hsa-miR-302c	1	0	0	0	1	-1.87253	1.14095	0.722583	1
hsa-miR-3124*	0	0	2	0	0	-2.66974	-2.66974	0.570945	1
hsa-miR-3144	1	0	1	0	0	-2.66162	-2.66162	0.572221	1
hsa-miR-3151	0	0	2	0	0	-2.66974	-2.66974	0.570945	1
hsa-miR-3171-3p	0	0	2	0	0	-2.66974	-2.66974	0.570945	1
hsa-miR-3175*	0	2	0	0	0	-2.70466	-2.70466	0.565483	1
hsa-miR-3176*	1	0	0	1	0	1.43652	-1.87246	0.64343	1
hsa-miR-3183*	1	0	1	0	0	-2.66162	-2.66162	0.572221	1
hsa-miR-346	0	1	1	0	0	-2.68712	-2.68712	0.568232	1
hsa-miR-3612	0	0	2	0	0	-2.66974	-2.66974	0.570945	1
hsa-miR-3614-3p	0	0	1	0	1	-1.88182	1.13165	0.723121	1
hsa-miR-3617*	0	0	2	0	0	-2.66974	-2.66974	0.570945	1
hsa-miR-3667-5p	1	0	1	0	0	-2.66162	-2.66162	0.572221	1
hsa-miR-383	0	1	1	0	0	-2.68712	-2.68712	0.568232	1
hsa-miR-383*	0	0	2	0	0	-2.66974	-2.66974	0.570945	1
hsa-miR-384-3p	0	1	1	0	0	-2.68712	-2.68712	0.568232	1
hsa-miR-3909*	0	0	0	0	2	0	3.92126	0.227833	1
hsa-miR-3928*	0	0	0	2	0	4.23429	0	0.181651	1
hsa-miR-432*	1	0	0	0	1	-1.87253	1.14095	0.722583	1
hsa-miR-448*	0	0	2	0	0	-2.66974	-2.66974	0.570945	1
hsa-miR-484*-RNASEN	1	1	0	0	0	-2.67892	-2.67892	0.569526	1
hsa-miR-489*	0	1	1	0	0	-2.68712	-2.68712	0.568232	1
hsa-miR-490-5p	0	1	1	0	0	-2.68712	-2.68712	0.568232	1
hsa-miR-512-5p(2)	0	0	1	1	0	1.42717	-1.88181	0.643991	1
hsa-miR-513c-3p	0	1	1	0	0	-2.68712	-2.68712	0.568232	1
hsa-miR-516b-1	0	0	0	1	1	3.30898	3.01347	0.383424	1
hsa-miR-519c	0	0	1	0	1	-1.88182	1.13165	0.723121	1
hsa-miR-519d	0	0	0	2	0	4.23429	0	0.181651	1
hsa-miR-519e-3p	0	0	2	0	0	-2.66974	-2.66974	0.570945	1
hsa-miR-520e*	0	1	1	0	0	-2.68712	-2.68712	0.568232	1
hsa-miR-520f	0	0	1	0	1	-1.88182	1.13165	0.723121	1
hsa-miR-526b-5p	0	0	1	1	0	1.42717	-1.88181	0.643991	1
hsa-miR-552-5p	1	0	1	0	0	-2.66162	-2.66162	0.572221	1
hsa-miR-585*	0	0	1	0	1	-1.88182	1.13165	0.723121	1
hsa-miR-599	0	0	1	1	0	1.42717	-1.88181	0.643991	1
hsa-miR-655*	0	0	2	0	0	-2.66974	-2.66974	0.570945	1
hsa-miR-665*	0	0	1	1	0	1.42717	-1.88181	0.643991	1
hsa-miR-668	0	0	1	0	1	-1.88182	1.13165	0.723121	1
hsa-miR-668*	0	0	1	0	1	-1.88182	1.13165	0.723121	1
hsa-miR-670*	0	0	2	0	0	-2.66974	-2.66974	0.570945	1
hsa-miR-770-5p	1	0	0	0	1	-1.87253	1.14095	0.722583	1
hsa-miR-890-5p	0	0	1	1	0	1.42717	-1.88181	0.643991	1
hsa-miR-891a*	0	0	0	2	0	4.23429	0	0.181651	1
hsa-miR-892a	0	0	0	1	1	3.30898	3.01347	0.383424	1
hsa-miR-892b	1	0	1	0	0	-2.66162	-2.66162	0.572221	1
hsv1-miR-H14-3p	0	1	0	1	0	1.4074	-1.90158	0.645146	1
hsv1-miR-H17	2	0	0	0	0	-2.65352	-2.65352	0.573489	1
hsv1-miR-H7	1	0	1	0	0	-2.66162	-2.66162	0.572221	1
hsv2-miR-H19	0	1	1	0	0	-2.68712	-2.68712	0.568232	1
hsv2-miR-H2	0	0	2	0	0	-2.66974	-2.66974	0.570945	1
hsv2-miR-H22	1	1	0	0	0	-2.67892	-2.67892	0.569526	1
hsv2-miR-H24	0	0	0	2	0	4.23429	0	0.181651	1
hsv2-miR-H25	0	0	1	0	1	-1.88182	1.13165	0.723121	1
hsv2-miR-H6	0	0	2	0	0	-2.66974	-2.66974	0.570945	1
hsv2-miR-H7-5p	0	1	0	1	0	1.4074	-1.90158	0.645146	1
hvt-miR-H11	0	1	1	0	0	-2.68712	-2.68712	0.568232	1
hvt-miR-H3-3p	1	0	0	1	0	1.43652	-1.87246	0.64343	1
iltv-miR-I2	1	1	0	0	0	-2.67892	-2.67892	0.569526	1
kshv-miR-K12-1	0	1	1	0	0	-2.68712	-2.68712	0.568232	1
kshv-miR-K12-10b	1	1	0	0	0	-2.67892	-2.67892	0.569526	1
kshv-miR-K12-3	0	0	2	0	0	-2.66974	-2.66974	0.570945	1
kshv-miR-K12-9	0	0	0	2	0	4.23429	0	0.181651	1
mcv-miR-M1-5p	0	1	1	0	0	-2.68712	-2.68712	0.568232	1
mdv1-miR-M6-3p	0	2	0	0	0	-2.70466	-2.70466	0.565483	1
mdv2-miR-M16*	0	0	2	0	0	-2.66974	-2.66974	0.570945	1
mdv2-miR-M19-3p	0	0	2	0	0	-2.66974	-2.66974	0.570945	1
mdv2-miR-M20	0	0	2	0	0	-2.66974	-2.66974	0.570945	1
mdv2-miR-M21	2	0	0	0	0	-2.65352	-2.65352	0.573489	1
mdv2-miR-M27-3p	0	1	1	0	0	-2.68712	-2.68712	0.568232	1
mdv2-miR-M30	0	0	2	0	0	-2.66974	-2.66974	0.570945	1
mghv-miR-M1-14*	1	0	1	0	0	-2.66162	-2.66162	0.572221	1
mghv-miR-M1-7-3p	0	0	1	1	0	1.42717	-1.88181	0.643991	1
rlcv-miR-rL1-12-3p	0	0	2	0	0	-2.66974	-2.66974	0.570945	1
rlcv-miR-rL1-16-3p	1	0	1	0	0	-2.66162	-2.66162	0.572221	1
rlcv-miR-rL1-29	0	0	2	0	0	-2.66974	-2.66974	0.570945	1
rlcv-miR-rL1-32-3p	0	0	2	0	0	-2.66974	-2.66974	0.570945	1
rlcv-miR-rL1-4-3p	0	0	1	1	0	1.42717	-1.88181	0.643991	1
rlcv-miR-rL1-4-5p	0	1	1	0	0	-2.68712	-2.68712	0.568232	1
[truncated: 422 more rows]

## Sheet: Table S7
Table S7: miRNA precursor (cistron) profiles of pooled primary and immortalized kidney cell cultures
[truncated: 701 more rows]

[truncated: 9 more sheets: Table S8, Table S9, Table S10, Table S11, Table S12, Table S13, Table S14, Table S15, Table S16]
